# Supplementary material for: LATERAL ORGAN BOUNDARIES DOMAIN 25 functions as a key regulator of haustorium development in dodders
Source: Plant Physiol. 2021 May 27;186(4):2093–110. doi: 10.1093/plphys/kiab231 (PMC8331169; doi:10.1093/plphys/kiab231)
Supplement: kiab231_Supplementary_Data [file kiab231_supplementary_data.zip]

Archive with 3 entries (3 files):
- pp.01781.2020-s02.pdf
- pp.01781.2020-s03.xlsx
- pp.01781.2020-s04.xlsx
