# Supplementary material for: LATERAL ORGAN BOUNDARIES DOMAIN 25 functions as a key regulator of haustorium development in dodders
Source: Plant Physiol. 2021 May 27;186(4):2093–110. doi: 10.1093/plphys/kiab231 (PMC8331169; doi:10.1093/plphys/kiab231)
Supplement: kiab231_Supplementary_Data [file kiab231_supplementary_data.zip › pp.01781.2020-s03.xlsx]

## Sheet: S1
Supplemental Table S1. The SOM clustering gene list in C. campestris tissue type RNA-Seq data and results of PCA analysis and multilevel SOM clustering using selected genes with coefﬁcient of variation > 0.85.
	Scaled expression levels for SOM analysis						Principal component values						SOM analysis results
Gene ID	Flowers	Haustoria	Prehaustoria	Seedlings	Seeds	Stems	PC1	PC2	PC3	PC4	PC5	PC6	Unit number	Distances
Cc000212	-0.451311	-0.0774812	-0.360913	-0.540912	2.00839	-0.577776	0.373192	1.63134	0.531958	-0.203961	-0.0012191	1.91513e-15	1	0.00623707
Cc000225	-0.388771	-0.153325	-0.450573	-0.53927	2.02257	-0.490634	0.562037	1.57827	0.490021	-0.302038	0.0469652	1.56819e-15	1	0.0516588
Cc000387	-0.545893	-0.173956	-0.31059	-0.482053	2.02098	-0.508484	0.434628	1.53854	0.658131	-0.268689	-0.118594	2.26208e-15	1	0.035434
Cc000446	-0.547511	-0.143723	-0.334728	-0.514725	2.01849	-0.477802	0.43268	1.53643	0.647459	-0.328492	-0.0630879	2.01228e-15	1	0.0305703
Cc000517	-0.452327	-0.129707	-0.395126	-0.476595	2.01889	-0.565138	0.474071	1.60138	0.564421	-0.17518	-0.00189318	1.44329e-15	1	0.0245972
Cc000568	-0.437422	-0.136517	-0.440184	-0.474939	2.02165	-0.532584	0.536688	1.58551	0.555335	-0.211025	0.0472168	1.7486e-15	1	0.0392447
Cc000645	-0.457992	-0.145537	-0.438936	-0.565182	2.02134	-0.413694	0.552902	1.52901	0.551226	-0.4271	0.0554479	2.15106e-15	1	0.058787
Cc000646	-0.472849	-0.129537	-0.359124	-0.495127	2.01762	-0.560988	0.432324	1.59775	0.576351	-0.197999	-0.0408391	1.69309e-15	1	0.0165086
Cc000750	-0.451445	-0.0343877	-0.305697	-0.693754	1.99109	-0.505804	0.260284	1.62164	0.473963	-0.401848	-0.0201036	2.1233e-15	1	0.0259319
Cc000791	-0.681406	0.221015	-0.0458403	-0.533098	1.87252	-0.833192	-0.31158	1.72225	0.690344	0.097635	-0.123568	2.16493e-15	1	0.253001
Cc000793	-0.524197	-0.158543	-0.446871	-0.438998	2.02475	-0.45614	0.586342	1.51396	0.659949	-0.294483	0.054794	1.98452e-15	1	0.0668732
Cc000880	-0.338671	-0.132652	-0.50125	-0.531236	2.01751	-0.513702	0.594123	1.60233	0.442529	-0.256709	0.114996	1.4988e-15	1	0.0719582
Cc000939	-0.660262	0.0823701	-0.3581	-0.446869	1.97073	-0.587864	0.22886	1.60591	0.748374	-0.147092	0.142468	2.33147e-15	1	0.0623102
Cc000973	-0.420648	0.128183	-0.291575	-0.766533	1.94454	-0.593967	0.0578557	1.71074	0.392098	-0.329726	0.0828387	2.10942e-15	1	0.0775381
Cc001057	-0.719915	0.507382	-0.459177	-0.54216	1.82816	-0.614286	-0.0940586	1.66178	0.721935	-0.157986	0.612875	2.52576e-15	1	0.402844
Cc001148	-0.720038	-0.21798	0.509943	-0.617648	1.79678	-0.751055	-0.497538	1.45756	0.724676	-0.0943209	-1.07654	3.02536e-15	1	0.825157
Cc001169	-0.597573	-0.0932156	-0.366916	-0.467972	2.01119	-0.48551	0.425255	1.53461	0.707768	-0.289556	0.0177798	2.1233e-15	1	0.0386018
Cc001251	-0.396015	0.0239187	-0.478273	-0.491377	1.9885	-0.646751	0.397828	1.69104	0.484744	-0.0643106	0.202407	1.55431e-15	1	0.0479999
Cc001550	-0.483921	-0.238135	-0.310666	-0.54554	2.02799	-0.449725	0.497853	1.51198	0.58629	-0.380414	-0.167328	1.95677e-15	1	0.0596344
Cc001551	-0.60562	-0.112474	-0.290612	-0.451521	2.00803	-0.547798	0.350536	1.5549	0.716404	-0.204507	-0.0917115	2.05391e-15	1	0.0349164
Cc001606	-0.407294	0.0959188	-0.389781	-0.772901	1.95956	-0.485506	0.217185	1.65487	0.391885	-0.466268	0.181276	2.08167e-15	1	0.0866775
Cc001741	-0.599657	0.187938	-0.341722	-0.466818	1.93789	-0.717629	0.0794653	1.70445	0.660727	0.0158804	0.18881	1.97065e-15	1	0.0954671
Cc001798	-0.609117	0.0835069	-0.392091	-0.473148	1.9755	-0.584647	0.26141	1.62339	0.69105	-0.161352	0.17761	2.27596e-15	1	0.0460137
Cc001940	-0.663436	0.286463	-0.209988	-0.683422	1.89211	-0.621728	-0.176833	1.6776	0.632579	-0.265053	0.137641	2.33147e-15	1	0.175424
Cc001960	-0.718437	0.0206843	-0.3327	-0.366222	1.97569	-0.579015	0.275415	1.55585	0.840204	-0.112503	0.0712215	2.22045e-15	1	0.0976924
Cc002136	-0.319965	-0.0943669	-0.25576	-0.838845	1.97537	-0.466433	0.246879	1.61674	0.300772	-0.536106	-0.128152	2.19269e-15	1	0.124423
Cc002147	-0.332116	0.0151557	-0.348085	-0.78767	1.96988	-0.517164	0.240741	1.66867	0.319315	-0.430979	0.0585289	1.59595e-15	1	0.0839949
Cc002166	-0.613835	0.30263	-0.408173	-0.566405	1.91127	-0.625491	0.0432163	1.68891	0.63352	-0.163306	0.371077	2.02616e-15	1	0.151511
Cc002167	-0.646696	0.23008	-0.330286	-0.500982	1.9259	-0.678012	0.0284454	1.68525	0.690926	-0.0629136	0.219172	2.27596e-15	1	0.116358
Cc002173	-0.507924	-0.102863	-0.302104	-0.554656	2.00964	-0.542093	0.338193	1.59506	0.584524	-0.270027	-0.079452	2.19269e-15	1	0.00773197
Cc002332	-0.603893	0.480607	-0.534788	-0.851617	1.81633	-0.306638	0.024559	1.55136	0.523188	-0.741149	0.709442	2.38351e-15	1	0.52547
Cc002412	0.0699641	0.0665505	-0.385022	-0.639472	1.86513	-0.977146	0.160934	1.90151	-0.0543243	0.325994	0.0661074	3.33067e-16	1	0.493099
Cc002485	-0.445126	-0.147632	-0.336703	-0.45899	2.01561	-0.627162	0.417848	1.62457	0.5593	-0.0865495	-0.0909914	1.27676e-15	1	0.026595
Cc002515	-0.557595	0.143991	-0.213049	-0.726998	1.93743	-0.58378	-0.0348535	1.67127	0.534373	-0.336799	0.0189782	2.33147e-15	1	0.080214
Cc002649	-0.483984	-0.131534	-0.384667	-0.475849	2.01956	-0.543529	0.468845	1.58308	0.596516	-0.206946	-0.00998797	2.13718e-15	1	0.0239465
Cc002873	-0.625719	0.347205	-0.242019	-0.55879	1.86907	-0.789744	-0.213974	1.75709	0.623982	0.045045	0.201234	2.16493e-15	1	0.230606
Cc002992	-0.447509	-0.243323	-0.250557	-0.497832	2.02235	-0.583123	0.41819	1.57744	0.55764	-0.176299	-0.259642	1.7486e-15	1	0.051424
Cc003016	-0.479824	-0.100648	-0.366229	-0.533152	2.01395	-0.534099	0.411385	1.59627	0.568105	-0.258277	-0.00585214	1.58207e-15	1	0.0112729
Cc003104	-0.294466	-0.26407	-0.294988	-0.703254	2.01334	-0.456559	0.477976	1.55982	0.347211	-0.455214	-0.220745	1.81799e-15	1	0.123166
Cc003211	-0.0336685	0.0553187	-0.240806	-0.921862	1.88143	-0.740412	0.0156556	1.8142	-0.0445719	-0.194973	-0.0737082	1.08247e-15	1	0.379529
Cc003268	-0.610502	-0.233088	-0.251258	-0.446769	2.02019	-0.478578	0.438246	1.48025	0.739298	-0.294304	-0.222954	2.16493e-15	1	0.0826345
Cc003290	-0.383279	-0.234946	-0.334743	-0.65532	2.02133	-0.413046	0.510239	1.52713	0.451995	-0.487408	-0.140406	2.02616e-15	1	0.0882167
Cc003291	-0.561873	-0.127224	-0.271267	-0.527383	2.0107	-0.522953	0.336184	1.56081	0.649245	-0.284566	-0.126778	2.48412e-15	1	0.0216169
Cc003298	-0.717948	-0.126923	-0.221628	-0.175114	1.96577	-0.724156	0.297707	1.53694	0.910503	0.19831	-0.186776	1.97065e-15	1	0.237719
Cc003394	-0.667266	0.0431685	-0.337201	-0.623134	1.97452	-0.390086	0.254349	1.51687	0.707828	-0.523019	0.112591	2.47719e-15	1	0.0845596
Cc003774	-0.443095	-0.215162	-0.360629	-0.478919	2.02879	-0.530989	0.52513	1.56143	0.565145	-0.222811	-0.105746	1.9984e-15	1	0.045957
Cc003962	-0.487668	-0.230369	-0.334824	-0.456329	2.02934	-0.520148	0.517399	1.53743	0.617759	-0.228431	-0.142007	1.97065e-15	1	0.0536158
Cc004050	-0.50911	0.0789825	-0.308356	-0.552309	1.96853	-0.677737	0.142534	1.70197	0.556616	-0.0892862	0.0579226	1.88738e-15	1	0.0244788
Cc004213	-0.462216	-0.16368	-0.404094	-0.446592	2.02411	-0.547533	0.525056	1.5758	0.590202	-0.178342	-0.0154322	1.94289e-15	1	0.040047
Cc004290	-0.538937	-0.00626726	-0.416635	-0.516384	1.99941	-0.521186	0.380733	1.59697	0.623342	-0.265087	0.134405	1.79023e-15	1	0.0221381
Cc004300	-0.562108	0.282274	-0.465187	-0.574407	1.92217	-0.602737	0.128629	1.68938	0.586985	-0.189173	0.417653	1.9984e-15	1	0.138652
Cc004334	-0.476791	-0.114876	-0.431534	-0.48355	2.01913	-0.512382	0.509004	1.57429	0.588821	-0.247827	0.0603062	1.80411e-15	1	0.0325135
Cc004362	-0.647807	0.114481	-0.23005	-0.574815	1.95138	-0.613193	0.0315256	1.64238	0.679138	-0.20692	0.0180687	2.55351e-15	1	0.060811
Cc004377	-0.767616	0.0307004	-0.125019	-0.278945	1.92425	-0.783367	0.0107491	1.60322	0.894611	0.195812	-0.17314	2.30371e-15	1	0.242358
Cc004478	-0.572026	-0.054273	-0.313465	-0.589117	2.00052	-0.471639	0.312083	1.56032	0.633435	-0.389364	-0.0129176	2.58127e-15	1	0.0229064
Cc004525	-0.514588	0.165229	-0.324645	-0.696799	1.94584	-0.57504	0.0736584	1.68376	0.50672	-0.315658	0.160132	2.13718e-15	1	0.0645089
Cc004577	-0.564985	0.383745	-0.44191	-0.565175	1.88117	-0.692843	-0.0119634	1.73953	0.573652	-0.0637188	0.464949	1.97065e-15	1	0.225737
Cc004635	-0.560975	0.540448	-0.503766	-0.495992	1.80879	-0.7885	-0.104864	1.77574	0.570999	0.121493	0.657398	1.52656e-15	1	0.455138
Cc004694	-0.329538	-0.080335	-0.439681	-0.585458	2.00577	-0.570756	0.456025	1.65567	0.401851	-0.22261	0.0780795	1.58207e-15	1	0.0427866
Cc004783	-0.636436	-0.0931803	-0.275071	-0.55074	2.00197	-0.446544	0.318791	1.51357	0.713956	-0.405692	-0.0785371	2.45637e-15	1	0.0480004
Cc004950	-0.483454	-0.145363	-0.45205	-0.448529	2.02368	-0.494287	0.570159	1.54878	0.613376	-0.246882	0.0626949	1.7486e-15	1	0.0529699
Cc005120	-0.519602	-0.0938505	-0.429471	-0.44197	2.01504	-0.530144	0.4897	1.57233	0.641569	-0.201486	0.0764501	1.8735e-15	1	0.0362276
Cc005140	-0.443015	-0.129134	-0.270793	-0.531251	2.00757	-0.633377	0.314762	1.64233	0.525818	-0.131283	-0.152618	1.83187e-15	1	0.0151377
Cc005213	-0.542018	-0.0216416	-0.348295	-0.536878	1.99851	-0.54968	0.311755	1.60985	0.616007	-0.247705	0.0404329	2.19269e-15	1	0.0078978
Cc005307	-0.555139	-0.158911	-0.0553956	-0.722213	1.97656	-0.484899	0.105319	1.53731	0.568264	-0.475253	-0.390796	2.63678e-15	1	0.121663
Cc005437	-0.496482	0.165924	-0.496205	-0.559005	1.9592	-0.573428	0.283743	1.67136	0.546343	-0.211229	0.355424	1.77636e-15	1	0.0779458
Cc005442	-0.477422	-0.292941	-0.207643	-0.595967	2.02175	-0.447774	0.429814	1.49623	0.563503	-0.422595	-0.32785	2.2482e-15	1	0.096086
Cc005451	-0.469661	-0.0396675	-0.41677	-0.625988	2.00238	-0.450294	0.409229	1.58182	0.525073	-0.422503	0.110903	2.17881e-15	1	0.03459
Cc005572	-0.413506	0.366123	-0.413887	-0.729527	1.8765	-0.685706	-0.0512818	1.78539	0.368852	-0.168057	0.40701	1.55431e-15	1	0.23072
Cc005989	-0.469836	-0.0396514	-0.628638	-0.13284	1.96912	-0.698154	0.670888	1.59613	0.694263	0.251929	0.331429	8.32667e-16	1	0.294154
Cc006024	-0.497851	0.050997	-0.363074	-0.622385	1.98198	-0.549663	0.243676	1.64729	0.534443	-0.297581	0.112199	1.94289e-15	1	0.0171348
Cc006027	-0.422559	0.253258	-0.407919	-0.80052	1.91382	-0.536076	0.06993	1.70426	0.375178	-0.414651	0.326207	2.16493e-15	1	0.164538
Cc006169	-0.411968	0.177912	-0.350691	-0.62965	1.93795	-0.723554	0.0710783	1.77105	0.421453	-0.0645329	0.173789	1.69309e-15	1	0.0806467
Cc006172	-0.596812	0.0944956	-0.0357656	-0.647098	1.91783	-0.732655	-0.198307	1.69644	0.589054	-0.105843	-0.235545	2.52576e-15	1	0.141443
Cc006187	-0.445908	-0.0636179	-0.319609	-0.57264	2.00177	-0.599991	0.304924	1.65034	0.510429	-0.198581	-0.040447	1.77636e-15	1	0.00317195
Cc006188	-0.375158	-0.178569	-0.355753	-0.6248	2.01882	-0.484544	0.469758	1.58143	0.445184	-0.372661	-0.0819585	1.7486e-15	1	0.0482015
Cc006418	-0.542465	0.309571	-0.0972673	-0.722157	1.8538	-0.801478	-0.365579	1.78389	0.481402	-0.0492306	-0.00144151	1.91513e-15	1	0.261961
Cc006635	-0.528893	0.0927748	-0.250728	-0.651161	1.95929	-0.621278	0.061111	1.68292	0.539535	-0.234105	0.0122024	2.08167e-15	1	0.03464
Cc006787	-0.0227884	-0.184802	-0.355611	-0.632619	1.9624	-0.766581	0.41626	1.75606	0.0815995	0.034117	-0.143595	7.21645e-16	1	0.27094
Cc006832	-0.338421	-0.00163079	-0.370413	-0.653943	1.98409	-0.619683	0.283153	1.70501	0.370394	-0.209926	0.0568864	1.4988e-15	1	0.0360763
Cc006919	-0.353257	0.0379896	-0.4324	-0.699168	1.97867	-0.53183	0.322796	1.67178	0.372016	-0.349832	0.172175	1.72085e-15	1	0.060009
Cc007041	-0.49454	-0.212159	-0.301833	-0.524294	2.02531	-0.492486	0.458141	1.53708	0.598206	-0.312897	-0.16147	1.84575e-15	1	0.0414752
Cc007150	-0.396377	-0.19426	-0.389836	-0.580866	2.02503	-0.463695	0.533598	1.55681	0.486223	-0.370295	-0.0511556	1.48492e-15	1	0.0540875
Cc007229	-0.394194	0.112465	-0.460245	-0.508735	1.96311	-0.712404	0.276408	1.74228	0.461117	0.0101987	0.245693	1.4988e-15	1	0.072577
Cc007542	-0.826833	0.261724	-0.485821	-0.587762	1.89724	-0.258546	0.236479	1.42032	0.862369	-0.664364	0.49662	3.01647e-15	1	0.354647
Cc007576	-0.519866	-0.196547	-0.376352	-0.409688	2.02656	-0.524105	0.537068	1.53463	0.663356	-0.192169	-0.0650817	1.92901e-15	1	0.0580083
Cc007634	-0.531978	-0.211866	-0.296	-0.395585	2.02113	-0.5857	0.453826	1.55372	0.674439	-0.110048	-0.175382	2.13718e-15	1	0.060399
Cc007671	-0.489943	0.0443076	-0.294776	-0.613116	1.9766	-0.623077	0.16218	1.68095	0.523201	-0.200451	0.019191	1.91513e-15	1	0.0125771
Cc007678	-0.623771	-0.132788	-0.368721	-0.411592	2.01482	-0.477944	0.476048	1.50301	0.758454	-0.264041	-0.00782905	1.98452e-15	1	0.0663418
Cc007716	-0.658383	0.0791927	-0.130358	-0.231651	1.89304	-0.951841	-0.056807	1.69985	0.788806	0.461748	-0.154912	1.88738e-15	1	0.327246
Cc007721	-0.328344	-0.124895	-0.493684	-0.58724	2.01432	-0.480152	0.575835	1.59646	0.413209	-0.336693	0.115965	1.20737e-15	1	0.0765465
Cc007840	-0.307459	0.116487	-0.345412	-0.804857	1.94053	-0.599288	0.120447	1.73469	0.271656	-0.33089	0.125998	1.60982e-15	1	0.118633
Cc007885	-0.0988207	-0.0469865	-0.334847	-0.636521	1.94544	-0.828262	0.247839	1.8133	0.133321	0.101466	-0.059642	4.996e-16	1	0.213032
Cc007934	-0.66952	-0.251094	-0.195752	-0.395226	2.01113	-0.499536	0.398833	1.45636	0.813004	-0.24178	-0.296655	2.38698e-15	1	0.127745
Cc007971	-0.659256	0.2686	-0.459306	-0.553861	1.92464	-0.520822	0.155089	1.61833	0.695001	-0.292251	0.418815	2.20657e-15	1	0.156531
Cc008026	-0.456137	0.0902341	-0.119531	-0.844673	1.92431	-0.594201	-0.107202	1.6878	0.394627	-0.395896	-0.138632	2.55351e-15	1	0.139784
Cc008030	-0.437629	-0.235599	-0.349058	-0.555623	2.02942	-0.451512	0.535411	1.52584	0.539065	-0.376944	-0.125607	1.90126e-15	1	0.0614236
Cc008035	-0.771264	0.245681	-0.232224	-0.578572	1.90576	-0.569381	-0.0853766	1.60438	0.783976	-0.273631	0.145885	2.60902e-15	1	0.178693
Cc008038	-0.112365	-0.155689	-0.385905	-0.676192	1.98271	-0.652559	0.437683	1.71216	0.158785	-0.153509	-0.0676185	1.19349e-15	1	0.172857
Cc008131	-0.582902	-0.143638	-0.226087	-0.542101	2.00782	-0.513092	0.302032	1.54562	0.66477	-0.312421	-0.188031	2.35922e-15	1	0.034622
Cc008135	-0.331558	-0.0353021	-0.292131	-0.67475	1.98193	-0.648189	0.220776	1.71197	0.354855	-0.191927	-0.0633042	1.58207e-15	1	0.0406573
Cc008159	-0.553425	-0.087331	-0.305262	-0.432828	2.00376	-0.624913	0.329968	1.60987	0.665377	-0.0853164	-0.0689534	2.08167e-15	1	0.0257465
Cc008173	-0.547643	0.16524	-0.241414	-0.589807	1.93538	-0.721756	-0.029374	1.72984	0.564124	-0.0632764	0.0505342	2.22045e-15	1	0.073962
Cc008306	-0.458372	-0.0966799	-0.374628	-0.576633	2.01276	-0.506448	0.415114	1.5937	0.533292	-0.31998	0.00859824	1.84575e-15	1	0.0154627
Cc008311	-0.592062	-0.0383555	-0.393484	-0.384382	1.99909	-0.590807	0.393933	1.58819	0.720436	-0.0936827	0.0792554	1.80411e-15	1	0.0500107
Cc008384	-0.591558	-0.131352	-0.458035	-0.386583	2.01766	-0.450131	0.581986	1.49166	0.741615	-0.272677	0.096663	2.04003e-15	1	0.0908923
Cc008467	-0.444274	0.122295	-0.238672	-0.725704	1.94254	-0.656188	-8.54282e-05	1.72929	0.424139	-0.22858	0.0118989	1.72085e-15	1	0.0681076
Cc008481	-0.330876	0.0909937	-0.450726	-0.604795	1.96571	-0.670304	0.279374	1.74358	0.369959	-0.102595	0.217218	1.27676e-15	1	0.0693155
Cc008520	-0.464769	-0.224958	-0.336792	-0.522192	2.02895	-0.48024	0.511524	1.53384	0.57388	-0.321524	-0.132652	1.94289e-15	1	0.0495041
Cc008708	-0.460055	-0.206271	-0.372414	-0.505075	2.02895	-0.485138	0.534339	1.54107	0.574575	-0.300569	-0.0781194	2.09555e-15	1	0.0467786
Cc008724	-0.404489	-0.175462	-0.18723	-0.637503	2.00187	-0.597191	0.257559	1.62789	0.453981	-0.250263	-0.282879	1.9984e-15	1	0.046509
Cc008862	-0.439578	-0.0289674	-0.191909	-0.697926	1.97522	-0.616843	0.107424	1.6751	0.448055	-0.266977	-0.159617	1.9984e-15	1	0.0370225
Cc008875	-0.385342	-0.125246	-0.467262	-0.580039	2.0174	-0.459509	0.552692	1.57531	0.471396	-0.367414	0.0922713	1.72085e-15	1	0.058181
Cc008879	-0.517499	0.326032	-0.312213	-0.742612	1.88812	-0.64183	-0.116923	1.739	0.468352	-0.254521	0.271339	2.10942e-15	1	0.181571
Cc008881	-0.574801	-0.0276343	-0.484452	-0.445294	2.00344	-0.47126	0.497044	1.54408	0.692078	-0.28027	0.205197	1.97065e-15	1	0.065236
Cc008942	-0.254729	0.226425	-0.425993	-0.700968	1.90874	-0.753476	0.0882236	1.82392	0.23817	-0.0462544	0.285421	1.11022e-15	1	0.189614
Cc009041	-0.437027	-0.184165	-0.363033	-0.610323	2.02192	-0.427372	0.496943	1.53558	0.514963	-0.443228	-0.0657209	2.08167e-15	1	0.0543951
Cc009077	-0.637295	-0.187598	-0.371902	-0.240534	2.00892	-0.571594	0.541241	1.49434	0.833052	-0.0275099	-0.0554926	2.13718e-15	1	0.15141
Cc009196	-0.499159	-0.089425	-0.358927	-0.457686	2.00974	-0.604545	0.390803	1.61792	0.607831	-0.118911	-0.0118999	1.72085e-15	1	0.0167375
Cc009258	-0.479658	-0.234867	-0.325992	-0.47429	2.02945	-0.514647	0.510228	1.53778	0.604023	-0.247396	-0.155745	1.6237e-15	1	0.0523712
Cc009296	-0.381296	0.0670396	-0.600974	-0.671472	1.97218	-0.385474	0.512594	1.58436	0.421819	-0.508358	0.411323	1.70003e-15	1	0.157698
Cc009312	-0.81015	0.306009	-0.140371	-0.902923	1.82675	-0.279318	-0.241467	1.4516	0.70964	-0.864797	0.139182	3.54404e-15	1	0.491879
Cc009468	-0.593332	-0.0152932	-0.399984	-0.471056	1.99903	-0.519361	0.378964	1.57324	0.692739	-0.244061	0.113419	2.09555e-15	1	0.0336621
Cc009483	-0.495933	-0.131719	-0.449965	-0.393288	2.01954	-0.548637	0.552857	1.5676	0.640153	-0.140737	0.0658987	1.77636e-15	1	0.0579324
Cc009574	-0.502061	-0.159113	-0.417096	-0.396961	2.02271	-0.547475	0.542964	1.55911	0.646625	-0.148161	0.00697888	1.77636e-15	1	0.054999
Cc010110	-0.530936	-0.0790667	-0.481993	-0.315465	2.00557	-0.598104	0.53974	1.58097	0.693899	-0.0243215	0.14289	1.4988e-15	1	0.092948
Cc010170	-0.333293	-0.193598	-0.404753	-0.56747	2.02273	-0.523612	0.539439	1.59788	0.426599	-0.275526	-0.0460759	1.69309e-15	1	0.0595832
Cc010246	-0.544654	-0.0952352	-0.319842	-0.478537	2.00923	-0.570958	0.356939	1.592	0.645533	-0.184247	-0.0532411	1.7486e-15	1	0.0148584
Cc010267	-0.848997	0.163528	-0.437757	-0.317108	1.92909	-0.488757	0.277625	1.48373	0.976762	-0.195826	0.333595	2.33147e-15	1	0.262618
Cc010268	-0.66677	-0.00363621	-0.296309	-0.529749	1.98663	-0.490167	0.250309	1.54804	0.738572	-0.335827	0.0148088	2.53964e-15	1	0.0461623
Cc010449	-0.674074	0.192615	-0.320477	-0.441359	1.93278	-0.689484	0.0613681	1.66705	0.742148	-0.0123728	0.178917	2.10942e-15	1	0.11896
Cc010489	-0.430458	0.0164781	-0.184463	-0.712907	1.96188	-0.650531	0.0460792	1.70384	0.425879	-0.231729	-0.135993	1.63758e-15	1	0.0508472
Cc010716	-0.666491	0.0355651	-0.425784	-0.282593	1.97282	-0.633519	0.365568	1.58294	0.818589	0.0276162	0.179454	2.13718e-15	1	0.131818
Cc010738	-0.426554	-0.0580113	-0.360628	-0.551864	2.00317	-0.606117	0.346587	1.65667	0.499892	-0.171545	0.00857294	1.52656e-15	1	0.00714971
Cc010823	-0.500654	0.125619	-0.604202	-0.0346991	1.895	-0.881064	0.462771	1.67065	0.725717	0.558279	0.423258	7.77156e-16	1	0.481912
Cc010880	-0.4668	-0.123366	-0.348755	-0.50171	2.01566	-0.575028	0.411135	1.6086	0.566058	-0.184291	-0.0500382	1.7486e-15	1	0.0133301
Cc010903	-0.488425	0.0880601	-0.468655	-0.529155	1.97905	-0.580873	0.332407	1.65963	0.55702	-0.185035	0.258643	1.94289e-15	1	0.0426135
Cc011017	-0.411951	-0.23012	-0.353136	-0.462913	2.02815	-0.570034	0.526113	1.57995	0.539576	-0.158554	-0.133417	1.33227e-15	1	0.0540982
Cc011178	-0.439271	-0.185398	-0.298549	-0.566265	2.0202	-0.530719	0.414224	1.5825	0.523889	-0.285649	-0.153554	2.02616e-15	1	0.0276248
Cc011259	-0.44625	-0.236606	-0.294569	-0.545454	2.02655	-0.503671	0.468016	1.54857	0.545544	-0.307808	-0.194598	1.8735e-15	1	0.0488109
Cc011322	-0.384643	-0.168761	-0.417811	-0.593162	2.02185	-0.457475	0.538821	1.5646	0.46905	-0.38288	0.00105428	1.3739e-15	1	0.056179
Cc011337	-0.447173	-0.184374	-0.349986	-0.530449	2.02468	-0.512696	0.479038	1.56823	0.547741	-0.282201	-0.0910893	1.67921e-15	1	0.0313913
Cc011419	-0.509545	-0.0657826	-0.34692	-0.622959	2.00422	-0.459016	0.356785	1.57054	0.564321	-0.419227	0.0122282	2.31759e-15	1	0.0235172
Cc011444	-0.370938	-0.183782	-0.368488	-0.528036	2.02196	-0.570713	0.487433	1.61246	0.471685	-0.195456	-0.082796	1.41553e-15	1	0.0388829
Cc011486	-0.417966	0.182717	-0.0867164	-0.82705	1.88605	-0.737031	-0.258635	1.77261	0.341933	-0.193453	-0.119976	2.2482e-15	1	0.208544
Cc011605	-0.543418	-0.130418	-0.31737	-0.494217	2.0154	-0.529977	0.393803	1.56467	0.645285	-0.248135	-0.0792369	1.9984e-15	1	0.0206082
Cc011693	-0.656989	0.0766235	-0.504996	-0.476191	1.97691	-0.415363	0.424661	1.51891	0.752435	-0.377621	0.327984	2.31759e-15	1	0.117613
Cc011764	-0.479473	-0.166776	-0.405239	-0.443376	2.02497	-0.530101	0.533307	1.56176	0.609595	-0.200536	-0.0129199	1.19349e-15	1	0.04306
Cc011977	-0.400588	-0.0452125	-0.311051	-0.615593	1.99389	-0.621442	0.266355	1.6792	0.447039	-0.194519	-0.041583	1.80411e-15	1	0.011737
Cc012046	-0.434937	-0.242138	-0.313643	-0.585906	2.02679	-0.45017	0.498217	1.52677	0.524807	-0.4011	-0.171225	1.95677e-15	1	0.0636886
Cc012069	-0.553598	-0.194302	-0.394123	-0.375037	2.02523	-0.508169	0.56313	1.51232	0.709925	-0.191438	-0.0375387	1.73472e-15	1	0.0771787
Cc012281	-0.506383	0.206123	-0.418579	-0.613227	1.94326	-0.611197	0.143434	1.70222	0.525812	-0.204456	0.295472	2.05391e-15	1	0.078482
Cc012453	-0.538757	-0.162228	-0.315504	-0.391947	2.0154	-0.606967	0.423674	1.57704	0.676101	-0.0792019	-0.115728	2.05391e-15	1	0.0477469
Cc012481	-0.456197	-0.164167	-0.314188	-0.557026	2.01928	-0.527698	0.41302	1.58288	0.542077	-0.284104	-0.1171	2.10942e-15	1	0.0208908
Cc012487	-0.379286	-0.117109	-0.337409	-0.385947	1.99475	-0.774995	0.371136	1.69878	0.508295	0.163483	-0.0872697	1.19349e-15	1	0.0832041
Cc012552	-0.505896	-0.010554	-0.36651	-0.484075	1.99518	-0.628142	0.31391	1.65154	0.594454	-0.105215	0.0576569	2.08167e-15	1	0.0126625
Cc012701	-0.466355	0.0201933	-0.300392	-0.962984	1.92791	-0.218373	0.213287	1.47573	0.40089	-0.945425	0.0636581	2.68882e-15	1	0.30372
Cc012835	-0.281874	0.304566	-0.362763	-0.886226	1.86991	-0.643612	-0.0655282	1.78855	0.192014	-0.315275	0.295083	1.60982e-15	1	0.284234
Cc012878	-0.507655	0.247811	-0.314234	-0.674802	1.91806	-0.669183	-0.0330335	1.73999	0.491364	-0.176246	0.204103	1.83187e-15	1	0.108823
Cc012880	-0.105589	0.131374	-0.693667	-0.697554	1.922	-0.556563	0.512141	1.7175	0.129259	-0.25992	0.530793	6.93889e-16	1	0.339379
Cc013031	-0.523118	-0.20191	-0.219055	-0.519484	2.01567	-0.552101	0.34645	1.55957	0.618948	-0.241302	-0.252485	1.83187e-15	1	0.0402869
Cc013088	-0.546888	0.24719	-0.00922153	-0.594814	1.84427	-0.940533	-0.409117	1.80487	0.525543	0.210642	-0.166283	1.9984e-15	1	0.324597
Cc013091	-0.362654	-0.259033	-0.305385	-0.467785	2.02342	-0.62856	0.489069	1.60815	0.487394	-0.0836077	-0.221709	1.58207e-15	1	0.0737289
Cc013092	-0.340765	-0.243774	-0.326654	-0.564853	2.02436	-0.548316	0.497811	1.59265	0.435581	-0.248597	-0.177625	1.69309e-15	1	0.0644678
Cc013160	-0.46857	-0.0396244	-0.48415	-0.514493	2.00731	-0.500473	0.491208	1.59277	0.563909	-0.278009	0.181752	1.94289e-15	1	0.0399866
Cc013162	-0.576117	-0.0292192	-0.508707	-0.30426	1.99564	-0.577333	0.526741	1.56851	0.73823	-0.0454486	0.220456	1.69309e-15	1	0.112971
Cc013164	-0.646276	-0.0495889	-0.0716829	-0.498199	1.96055	-0.694807	0.0124947	1.62074	0.711914	-0.0618199	-0.302927	2.58127e-15	1	0.101138
Cc013185	-0.0452289	-0.122328	-0.50064	-0.611715	1.97019	-0.690282	0.533654	1.73493	0.11509	-0.0430929	0.0822561	5.27356e-16	1	0.245906
Cc013199	-0.476241	0.0363047	-0.422485	-0.515217	1.98863	-0.610987	0.328216	1.66523	0.552502	-0.140082	0.158986	1.88738e-15	1	0.0213663
Cc013249	-0.549109	-0.195566	-0.342302	-0.52852	2.02406	-0.40856	0.502429	1.4857	0.654625	-0.426618	-0.0863835	2.34535e-15	1	0.0633857
Cc013293	-0.306585	-0.195577	-0.339324	-0.553359	2.0153	-0.620455	0.452615	1.64722	0.396927	-0.142371	-0.136379	1.38778e-15	1	0.0578483
Cc013298	-0.632966	0.288387	-0.351089	-0.591165	1.91138	-0.62455	-0.00934733	1.68441	0.642432	-0.187754	0.295909	2.16493e-15	1	0.140551
Cc013325	-0.469249	-0.231487	-0.233526	-0.515043	2.02006	-0.570758	0.387797	1.57216	0.5712	-0.207413	-0.266378	1.97065e-15	1	0.0463878
Cc013368	-0.621844	-0.00297259	-0.154241	-0.637779	1.96918	-0.552342	0.0638123	1.59739	0.645669	-0.332144	-0.157758	2.66454e-15	1	0.0537093
Cc013608	-0.503592	0.160684	-0.510589	-0.446033	1.95677	-0.657242	0.306185	1.69099	0.589636	-0.0262956	0.358775	1.36002e-15	1	0.0994275
Cc013709	-0.126612	0.178714	-0.388626	-0.860599	1.89158	-0.694462	0.0782685	1.81351	0.0633587	-0.214905	0.204316	9.99201e-16	1	0.290453
Cc013717	-0.546246	-0.235653	-0.298256	-0.413606	2.02563	-0.531869	0.487043	1.5195	0.688054	-0.193291	-0.183878	1.60982e-15	1	0.0682515
Cc013750	-0.265989	0.139855	-0.434783	-0.702094	1.94111	-0.678098	0.196796	1.77582	0.264601	-0.148779	0.233778	1.47105e-15	1	0.125107
Cc013752	-0.483872	-0.15007	-0.307369	-0.554462	2.01729	-0.521518	0.393627	1.57721	0.568292	-0.293844	-0.110562	1.92901e-15	1	0.017637
Cc013959	-0.570592	-0.093302	-0.296349	-0.29667	1.9886	-0.731686	0.326454	1.62467	0.723901	0.144007	-0.0927983	1.63758e-15	1	0.101298
Cc013974	-0.537229	-0.226303	-0.271821	-0.487758	2.02418	-0.50107	0.443149	1.52055	0.652428	-0.283971	-0.204056	1.91513e-15	1	0.0531447
Cc013975	-0.471597	-0.19288	-0.41084	-0.490981	2.02892	-0.462624	0.570265	1.52849	0.592349	-0.318425	-0.0195432	1.67921e-15	1	0.0549858
Cc014005	-0.698861	-0.198237	-0.0363156	-0.743751	1.95916	-0.281991	0.158549	1.37126	0.715329	-0.764857	-0.401917	3.11209e-15	1	0.273452
Cc014032	-0.622402	0.283637	-0.112071	-0.559277	1.86459	-0.854475	-0.308086	1.76665	0.617962	0.119672	-0.0054316	2.10942e-15	1	0.250971
Cc014067	-0.832474	0.290573	-0.290913	-0.416781	1.88644	-0.636843	-0.0519437	1.59912	0.893889	-0.0771446	0.248876	2.47025e-15	1	0.264953
Cc014224	-0.323784	-0.0380827	-0.290609	-0.756452	1.97814	-0.569212	0.224032	1.68077	0.323005	-0.347235	-0.0574779	1.58207e-15	1	0.0648289
Cc014244	-0.451972	0.0499213	-0.414422	-0.600712	1.98461	-0.567422	0.300906	1.66355	0.499007	-0.251283	0.163997	1.97065e-15	1	0.022207
Cc014284	-0.515457	-0.114194	-0.48643	-0.442057	2.0191	-0.460959	0.585363	1.5304	0.646611	-0.285901	0.134218	1.59595e-15	1	0.0676149
Cc014332	-0.731012	0.520164	-0.342927	-0.522149	1.808	-0.732079	-0.254204	1.70902	0.725458	-0.00024703	0.478161	2.47025e-15	1	0.430017
Cc014617	-0.336877	-0.132964	-0.508181	-0.500566	2.01736	-0.538773	0.602011	1.6105	0.450553	-0.202966	0.119547	1.55431e-15	1	0.0748758
Cc014660	-0.322552	0.370035	-0.399977	-0.760541	1.86059	-0.747553	-0.0881518	1.83084	0.264037	-0.0976874	0.380871	1.41553e-15	1	0.283092
Cc014676	-0.383165	0.17527	-0.357098	-0.788915	1.93314	-0.579235	0.0831682	1.72146	0.345726	-0.353093	0.195246	1.69309e-15	1	0.113863
Cc014740	-0.259628	-0.0998913	-0.466337	-0.622711	2.0026	-0.554035	0.501053	1.65674	0.32489	-0.258459	0.090234	9.99201e-16	1	0.0821418
Cc014767	-0.529997	-0.110561	-0.321433	-0.495288	2.01247	-0.555186	0.373893	1.58632	0.628183	-0.214398	-0.0631076	1.85962e-15	1	0.0136118
Cc014871	-0.636509	-0.225496	-0.294759	-0.392916	2.02023	-0.47055	0.4889	1.46325	0.785316	-0.267824	-0.163446	2.13718e-15	1	0.100459
Cc015103	-0.361919	-0.14642	-0.466174	-0.485371	2.02011	-0.560222	0.567325	1.61224	0.478789	-0.171557	0.0597355	1.60982e-15	1	0.0569508
Cc015423	-0.508438	-0.132875	-0.342665	-0.515016	2.0179	-0.518904	0.422686	1.57035	0.606028	-0.270865	-0.0540827	1.94289e-15	1	0.0181318
Cc015435	-0.446584	-0.127008	-0.242077	-0.564489	2.00438	-0.62422	0.277627	1.64101	0.516358	-0.167688	-0.182204	1.69309e-15	1	0.0159889
Cc015460	-0.448771	-0.0179683	-0.376996	-0.480764	1.99414	-0.669642	0.324721	1.68125	0.538891	-0.0420629	0.0539998	1.44329e-15	1	0.0197463
Cc015477	-0.641102	-0.0107882	-0.451027	-0.323772	1.99063	-0.563937	0.445344	1.55503	0.790418	-0.0871767	0.176254	2.16493e-15	1	0.101656
Cc015539	-0.264768	-0.116255	-0.383089	-0.680058	1.99965	-0.555478	0.41603	1.65909	0.307413	-0.301811	-0.0178602	1.72085e-15	1	0.0737189
Cc015589	-0.523701	-0.200312	-0.335741	-0.517617	2.0258	-0.44843	0.49371	1.51044	0.631744	-0.365876	-0.105148	2.31759e-15	1	0.0502465
Cc015602	-0.458964	-0.113149	-0.397006	-0.524322	2.01732	-0.523879	0.4606	1.59105	0.554486	-0.261048	0.0189587	1.51268e-15	1	0.0195811
Cc015619	-0.351176	0.127829	-0.273182	-0.743376	1.93609	-0.696181	0.0212423	1.7691	0.325622	-0.174842	0.0438746	1.69309e-15	1	0.0956039
Cc015652	-0.505287	-0.137919	-0.243061	-0.563	2.00905	-0.559778	0.302411	1.5936	0.579248	-0.256714	-0.176997	2.16493e-15	1	0.0164999
Cc015737	-0.487331	-0.0806359	-0.273097	-0.621343	2.00125	-0.538844	0.274635	1.61102	0.53683	-0.318141	-0.0959484	2.33147e-15	1	0.00998225
Cc015756	-0.470814	-0.0950547	-0.384855	-0.5243	2.01392	-0.538899	0.42686	1.60098	0.562408	-0.243705	0.0185939	2.08167e-15	1	0.0131835
Cc015835	-0.233862	-0.261231	-0.283321	-0.677206	2.0082	-0.552575	0.447463	1.61652	0.290818	-0.307422	-0.248496	1.66533e-15	1	0.126189
Cc015927	-0.507779	-0.143294	-0.288106	-0.505047	2.01452	-0.570298	0.364349	1.59053	0.604501	-0.201586	-0.13103	1.80411e-15	1	0.0163277
Cc016271	-0.352284	-0.237548	-0.252083	-0.672206	2.0136	-0.499478	0.402179	1.57696	0.407029	-0.389409	-0.250177	1.95677e-15	1	0.0801018
Cc016298	-0.515994	-0.0749247	-0.327239	-0.541196	2.00704	-0.547684	0.339849	1.60214	0.594694	-0.252614	-0.0284285	2.08167e-15	1	0.00542607
Cc016307	-0.515706	-0.154787	-0.465343	-0.281449	2.0144	-0.59711	0.600259	1.55633	0.699413	-0.00263047	0.0627136	1.38778e-15	1	0.115829
Cc016314	-0.488653	-0.127964	-0.390642	-0.498658	2.01978	-0.513867	0.474136	1.57154	0.594569	-0.260637	0.00371175	1.76248e-15	1	0.0243482
Cc016415	-0.53978	-0.0789203	-0.305077	-0.581137	2.0053	-0.500386	0.322303	1.57596	0.605809	-0.344503	-0.0488452	2.10942e-15	1	0.0135417
Cc016450	-0.582199	-0.298743	-0.200935	-0.463362	2.02219	-0.476948	0.44394	1.46533	0.711225	-0.307811	-0.334274	2.15106e-15	1	0.111181
Cc016463	-0.866428	-0.0415105	-0.248735	0.0128	1.90072	-0.756845	0.267452	1.46615	1.10891	0.362628	-0.0689725	2.08167e-15	1	0.513178
Cc016487	-0.377939	-0.170598	-0.437916	-0.482778	2.02378	-0.55455	0.561325	1.59978	0.497238	-0.181428	0.00997967	1.72085e-15	1	0.0521419
Cc016622	-0.227628	-0.0106739	-0.350663	-0.717654	1.96793	-0.661311	0.251009	1.74421	0.237045	-0.185645	0.0147971	1.36002e-15	1	0.0981632
Cc016653	-0.474589	-0.0713257	-0.38019	-0.573522	2.00913	-0.509506	0.396642	1.59799	0.547229	-0.315079	0.0362175	1.85962e-15	1	0.0127672
Cc016682	-0.334068	-0.177935	-0.366005	-0.574952	2.01812	-0.565159	0.472417	1.62424	0.418547	-0.229771	-0.0831507	1.63758e-15	1	0.0456494
Cc016904	-0.588547	0.13441	-0.0577823	-0.515811	1.89915	-0.871421	-0.219343	1.7488	0.615273	0.166586	-0.194017	1.88738e-15	1	0.197162
Cc017183	-0.483677	-0.258575	-0.140976	-0.515569	2.00997	-0.611172	0.304196	1.57342	0.581195	-0.162671	-0.396173	1.9984e-15	1	0.0799421
Cc017197	-0.771553	-0.0953247	-0.383107	0.100379	1.91233	-0.762728	0.479446	1.46049	1.06001	0.449543	0.0339045	1.47105e-15	1	0.561057
Cc017244	-0.557863	-0.195361	-0.203906	-0.482032	2.01208	-0.572915	0.325473	1.55672	0.663276	-0.193834	-0.263787	1.9984e-15	1	0.0485172
Cc017245	-0.374464	-0.172511	-0.40639	-0.556049	2.02288	-0.513463	0.524887	1.59016	0.468992	-0.285697	-0.0230565	1.6237e-15	1	0.0447701
Cc017337	-0.327444	-0.236681	-0.301486	-0.676384	2.01589	-0.473891	0.459818	1.57043	0.385101	-0.418806	-0.191824	1.80411e-15	1	0.0894353
Cc017355	-0.420184	-0.155971	-0.343621	-0.581538	2.0187	-0.51739	0.435342	1.59119	0.499312	-0.307544	-0.0786287	1.9984e-15	1	0.0247999
Cc017457	-0.468098	-0.0355547	-0.421389	-0.51923	2.00461	-0.560341	0.405935	1.62645	0.554847	-0.208771	0.105279	1.88738e-15	1	0.015395
Cc017495	-0.451255	-0.217476	-0.353821	-0.561009	2.02777	-0.444205	0.523745	1.52549	0.54893	-0.391115	-0.103765	1.6237e-15	1	0.0559438
Cc017528	-0.505599	-0.124065	-0.308402	-0.490074	2.0129	-0.584757	0.367587	1.60183	0.605522	-0.171018	-0.0944827	1.69309e-15	1	0.0136448
Cc017689	-0.432378	-0.23155	-0.352454	-0.516189	2.03008	-0.497512	0.532542	1.54699	0.544983	-0.290463	-0.124843	1.52656e-15	1	0.0523825
Cc017862	-0.566209	0.0996846	-0.216165	-0.620885	1.95325	-0.649672	0.0158104	1.68324	0.582357	-0.183161	-0.0215629	2.02616e-15	1	0.0453433
Cc018011	-0.370131	-0.261355	-0.247887	-0.487354	2.01786	-0.651133	0.420591	1.6175	0.483845	-0.0722389	-0.291165	1.7486e-15	1	0.0759194
Cc018266	-0.674063	-0.228808	-0.265349	-0.430529	2.01583	-0.417079	0.464303	1.42852	0.810513	-0.367759	-0.189247	2.28983e-15	1	0.120215
Cc018271	-0.366788	-0.0719528	-0.402149	-0.604506	2.00499	-0.559595	0.406055	1.64853	0.429302	-0.257002	0.0459541	1.63758e-15	1	0.025939
Cc018378	-0.516544	-0.113786	-0.316	-0.529961	2.01286	-0.536571	0.369103	1.58431	0.604001	-0.260698	-0.0708571	2.13718e-15	1	0.0111496
Cc018664	-0.597297	-0.0964258	-0.231936	-0.309289	1.98165	-0.746699	0.253788	1.62332	0.7417	0.147887	-0.167954	1.85962e-15	1	0.111322
Cc018702	-0.351123	-0.140141	-0.392129	-0.629248	2.01396	-0.50132	0.468398	1.60621	0.416327	-0.348222	-0.0137615	1.76248e-15	1	0.0465217
Cc018759	-0.444085	0.00693617	-0.34238	-0.648127	1.98787	-0.560211	0.257227	1.65712	0.476658	-0.297368	0.0472416	1.88738e-15	1	0.013736
Cc018795	-0.50508	-0.201095	-0.390906	-0.433166	2.02869	-0.49844	0.558678	1.52777	0.64339	-0.238508	-0.0502713	1.8735e-15	1	0.0581356
Cc018879	-0.455323	-0.143954	-0.440223	-0.571395	2.0208	-0.409908	0.552509	1.52871	0.546502	-0.435694	0.0584734	1.76248e-15	1	0.0602981
Cc019040	-0.576628	-0.0691644	-0.391156	-0.547876	2.00767	-0.422847	0.427965	1.52483	0.660908	-0.419578	0.0707523	2.498e-15	1	0.0435333
Cc019091	-0.577616	0.0832712	-0.269738	-0.598093	1.96584	-0.603668	0.103405	1.65575	0.609017	-0.22585	0.0323315	2.19269e-15	1	0.0290506
Cc019094	-0.498202	0.0128778	-0.22222	-1.00318	1.91191	-0.201188	0.131218	1.45136	0.415302	-1.00164	-0.0245944	2.85535e-15	1	0.359515
Cc019096	-0.309711	-0.362919	-0.0525179	-0.615995	1.99171	-0.650569	0.282799	1.59334	0.38112	-0.162671	-0.595958	1.80411e-15	1	0.207405
Cc019206	-0.584793	-0.12634	-0.277577	-0.253033	1.98652	-0.744782	0.342105	1.60685	0.755286	0.188075	-0.139835	1.91513e-15	1	0.1381
Cc019262	-0.514984	-0.165026	-0.387387	-0.424513	2.02353	-0.531617	0.514856	1.55167	0.649699	-0.191042	-0.0289609	2.16493e-15	1	0.0451431
Cc019277	-0.250516	-0.043652	-0.212949	-0.844302	1.9532	-0.601784	0.122846	1.70621	0.214781	-0.358291	-0.157863	1.52656e-15	1	0.145487
Cc019345	-0.425362	-0.100256	-0.376775	-0.503188	2.01161	-0.606032	0.413022	1.63909	0.521883	-0.138173	-0.00673711	1.7486e-15	1	0.0157666
Cc019368	-0.176338	-0.192776	-0.448964	-0.530114	2.00457	-0.656381	0.566018	1.67912	0.280594	-0.0552817	-0.0216455	7.49401e-16	1	0.141199
Cc019375	-0.509545	-0.118155	-0.368722	-0.443377	2.01554	-0.575739	0.437346	1.59146	0.628639	-0.147245	-0.019133	1.80411e-15	1	0.0249473
Cc019431	-0.543602	0.0584108	-0.480233	-0.506139	1.98709	-0.515525	0.390559	1.6042	0.626917	-0.259744	0.260932	1.9984e-15	1	0.050091
Cc019686	-0.400426	0.0107884	-0.371891	-0.676152	1.98584	-0.548163	0.283527	1.66372	0.425751	-0.324238	0.0822509	1.7486e-15	1	0.0284025
Cc019809	-0.561204	-0.00838599	-0.31969	-0.587455	1.99282	-0.516085	0.266015	1.59722	0.615662	-0.328731	0.024386	2.20657e-15	1	0.013653
Cc019933	-0.332496	-0.248483	-0.314076	-0.532163	2.02269	-0.595472	0.484482	1.61107	0.436286	-0.165592	-0.202068	1.33227e-15	1	0.0678713
Cc019985	-0.664079	-0.0713709	-0.307438	-0.534979	1.99896	-0.421098	0.340779	1.49653	0.74682	-0.428102	-0.0181713	2.41474e-15	1	0.0622263
Cc020056	-0.451816	-0.299298	-0.198791	-0.538417	2.0227	-0.534378	0.418427	1.53683	0.55431	-0.270246	-0.35615	1.85962e-15	1	0.0850336
Cc020172	-0.532271	-0.269382	-0.243169	-0.630881	2.01747	-0.341764	0.461298	1.43835	0.609459	-0.585453	-0.249854	2.29677e-15	1	0.124867
Cc020444	-0.61568	0.251719	-0.134155	-0.68004	1.88967	-0.711519	-0.243771	1.72123	0.58247	-0.147047	0.00824531	2.33147e-15	1	0.17424
Cc020475	-0.429421	-0.18545	-0.421607	-0.450893	2.02704	-0.539673	0.566042	1.5729	0.560604	-0.186451	-0.0143769	1.36002e-15	1	0.0516329
Cc020616	-0.628396	-0.0862688	-0.351843	-0.345542	2.0017	-0.589649	0.401081	1.5577	0.773319	-0.0760816	-0.00272895	1.9984e-15	1	0.0713661
Cc020773	-0.481178	-0.195636	-0.407498	-0.468334	2.02921	-0.476563	0.570194	1.52932	0.609073	-0.286555	-0.0264308	1.79023e-15	1	0.0554805
Cc020912	-0.804925	0.17561	-0.108885	-0.296038	1.87486	-0.840626	-0.161757	1.64241	0.902426	0.258734	-0.0755996	2.60902e-15	1	0.337605
Cc021096	-0.431431	-0.326757	-0.152946	-0.557022	2.01776	-0.549606	0.388447	1.53837	0.527835	-0.263343	-0.433124	1.88738e-15	1	0.111812
Cc021326	-0.576092	-0.192371	-0.194852	-0.661274	2.00314	-0.378548	0.321834	1.47265	0.627657	-0.566145	-0.24474	2.50494e-15	1	0.0990634
Cc021556	-0.53242	-0.106704	-0.0125877	-0.711026	1.96022	-0.597478	-0.0126918	1.60758	0.535039	-0.321754	-0.413353	2.52576e-15	1	0.120118
Cc021584	-0.551516	-0.0803772	-0.46683	-0.428453	2.01293	-0.485759	0.528577	1.54202	0.68011	-0.249882	0.138763	1.92901e-15	1	0.0585651
Cc021591	-0.55639	-0.192787	-0.375533	-0.402478	2.02536	-0.498171	0.538872	1.51219	0.702469	-0.224673	-0.0564282	1.65146e-15	1	0.0667705
Cc021773	0.022021	-0.213498	-0.481922	-0.711646	1.96847	-0.583422	0.605583	1.67197	0.0298848	-0.240304	-0.00192608	8.32667e-16	1	0.334535
Cc021782	-0.300816	-0.0471762	-0.582604	-0.763173	1.97626	-0.282495	0.607781	1.52098	0.32929	-0.694158	0.307158	1.84575e-15	1	0.238606
Cc021864	-0.569628	-0.054089	-0.403029	-0.453847	2.00681	-0.526218	0.421223	1.5706	0.680228	-0.221471	0.0828133	1.76248e-15	1	0.0317673
Cc021904	-0.868409	0.277206	0.21204	-0.561392	1.76769	-0.827139	-0.654129	1.61922	0.840633	0.0462662	-0.342711	2.72005e-15	1	0.627467
Cc021974	-0.344564	-0.242204	-0.299525	-0.739388	2.00967	-0.383986	0.470382	1.52169	0.384959	-0.577915	-0.184581	1.88044e-15	1	0.132911
Cc021982	-0.249557	-0.198214	-0.420137	-0.573035	2.01573	-0.574787	0.549342	1.63562	0.341104	-0.201565	-0.0444625	1.16573e-15	1	0.0917219
Cc022008	-0.235938	0.0229598	-0.323204	-0.674496	1.95655	-0.74587	0.178566	1.78419	0.250008	-0.049422	0.00114231	1.22125e-15	1	0.10446
Cc022036	-0.47878	0.0742411	-0.363178	-0.542846	1.97435	-0.663789	0.211502	1.70133	0.534524	-0.093975	0.115685	1.97065e-15	1	0.0229416
Cc022037	-0.455172	0.39527	-0.474197	-0.674671	1.87442	-0.66565	-0.000453741	1.76466	0.429398	-0.156743	0.505784	1.80411e-15	1	0.248349
Cc022038	-0.280058	0.0616067	-0.436266	-0.640963	1.9664	-0.670723	0.285799	1.75014	0.310353	-0.121611	0.173169	1.36002e-15	1	0.0811062
Cc022115	-0.405901	0.0559958	-0.517765	-0.59825	1.98429	-0.518372	0.418162	1.64629	0.461911	-0.29931	0.290212	1.42941e-15	1	0.0638028
Cc022153	-0.374888	0.0110017	-0.352593	-0.689097	1.98192	-0.57634	0.254376	1.68349	0.393605	-0.294745	0.054987	1.44329e-15	1	0.0331533
Cc022207	-0.532538	-0.0159608	-0.341234	-0.508919	1.99597	-0.597323	0.293585	1.63278	0.612859	-0.166697	0.0303282	1.9984e-15	1	0.00747671
Cc022296	-0.34955	-0.131524	-0.298786	-0.625491	2.00508	-0.599725	0.338853	1.65635	0.404817	-0.225012	-0.125905	1.52656e-15	1	0.0313122
Cc022311	-0.329971	-0.0715109	-0.422068	-0.514834	2.00095	-0.662569	0.42141	1.69237	0.419996	-0.057595	0.0540187	1.36002e-15	1	0.0446951
Cc022668	-0.483468	-0.194419	-0.285952	-0.296192	2.00208	-0.742049	0.410581	1.62106	0.650226	0.16581	-0.193946	1.94289e-15	1	0.11823
Cc022691	-0.516341	-0.216128	-0.33556	-0.458507	2.02792	-0.501384	0.507874	1.52599	0.644346	-0.257166	-0.12507	2.06779e-15	1	0.0518601
Cc022706	-0.220993	0.040019	-0.529737	-0.70116	1.96701	-0.55514	0.421853	1.7008	0.244992	-0.296598	0.273616	1.38778e-15	1	0.143128
Cc022829	-0.682521	-0.177602	-0.354402	-0.241246	2.00444	-0.54867	0.516833	1.47295	0.876053	-0.0633322	-0.0603653	2.22045e-15	1	0.163329
Cc022835	-0.658908	0.0899983	-0.211483	-0.565987	1.95504	-0.608665	0.0371975	1.63016	0.695422	-0.209774	-0.0212872	2.47025e-15	1	0.0603382
Cc022947	-0.484958	-0.112005	-0.33803	-0.456751	2.01134	-0.619596	0.386845	1.62187	0.595144	-0.0989347	-0.0568323	1.63758e-15	1	0.0186797
Cc022950	-0.294066	-0.501563	1.25956	-0.918478	1.25891	-0.804366	-1.12191	1.05593	0.178522	-0.14455	-2.11153	3.27516e-15	1	3.39998
Cc022988	-0.516865	0.0159314	-0.454313	-0.485948	1.99565	-0.554458	0.398824	1.61881	0.609768	-0.195938	0.189603	1.91513e-15	1	0.0316682
Cc023112	-0.447493	-0.135925	-0.440354	-0.446263	2.02104	-0.551005	0.537305	1.58806	0.57416	-0.16899	0.0466108	1.60982e-15	1	0.042376
Cc023227	-0.399368	-0.216259	-0.276121	-0.499261	2.01853	-0.627518	0.410947	1.61834	0.505621	-0.112467	-0.218452	1.60982e-15	1	0.0456974
Cc023314	-0.509197	-0.0278717	-0.183524	-0.647225	1.97849	-0.610675	0.106838	1.65194	0.533788	-0.249735	-0.162004	2.33147e-15	1	0.0262853
Cc023487	-0.489808	-0.135658	-0.330871	-0.544226	2.0172	-0.516641	0.40812	1.57663	0.577413	-0.292192	-0.0711504	1.90126e-15	1	0.0159559
Cc023685	-0.421366	-0.105153	-0.29704	-0.454971	1.9992	-0.72067	0.315235	1.6821	0.524881	0.0381063	-0.115097	1.63758e-15	1	0.03781
Cc023719	-0.574398	0.161027	-0.237508	-0.61806	1.93843	-0.669491	-0.0237058	1.70211	0.583602	-0.153353	0.0511141	1.9984e-15	1	0.0677921
Cc023757	-0.470108	-0.234476	-0.304692	-0.477235	2.0275	-0.54099	0.480784	1.55334	0.591056	-0.215805	-0.183867	2.16493e-15	1	0.0485313
Cc023764	-0.665913	-3.18497e-05	-0.449615	-0.398882	1.99183	-0.477391	0.43848	1.52151	0.791711	-0.252477	0.195587	2.28983e-15	1	0.0920845
Cc023856	-0.5973	0.36284	-0.299041	-0.654383	1.87621	-0.688322	-0.161862	1.73618	0.569389	-0.143663	0.287915	2.13718e-15	1	0.207311
Cc023894	-0.53861	-0.214452	-0.317369	-0.495567	2.02627	-0.460267	0.488467	1.50515	0.654184	-0.338772	-0.137455	2.26208e-15	1	0.055118
Cc023933	-0.501448	0.243708	-0.425975	-0.49257	1.92479	-0.748506	0.107215	1.75452	0.551191	0.0573765	0.318735	1.63758e-15	1	0.128934
Cc024204	-0.667333	0.0419395	-0.269334	-0.348857	1.96071	-0.717129	0.160611	1.6343	0.782697	0.0797819	-0.00483389	2.16493e-15	1	0.105334
Cc024330	-0.224968	-0.219252	-0.372698	-0.41399	1.99991	-0.769006	0.504488	1.69664	0.361943	0.157629	-0.138912	9.4369e-16	1	0.156193
Cc024542	-0.578489	-0.109361	-0.457025	-0.298837	2.00892	-0.565206	0.550914	1.54208	0.750447	-0.0628601	0.0985201	2.05391e-15	1	0.103955
Cc024714	-0.431055	-0.0991397	-0.260509	-0.521732	1.99843	-0.685991	0.265515	1.67537	0.510256	-0.0555462	-0.14747	1.80411e-15	1	0.0208415
Cc025001	-0.515532	-0.0185836	-0.226706	-0.756629	1.975	-0.457553	0.157614	1.58669	0.51084	-0.517355	-0.0848015	2.35922e-15	1	0.0645006
Cc025210	-0.0212507	-0.0706557	-0.571366	-0.650511	1.95726	-0.643477	0.563907	1.7287	0.0775665	-0.119701	0.209657	4.71845e-16	1	0.291578
Cc025403	-0.449756	0.13859	-0.321507	-0.489814	1.9406	-0.818112	0.0810378	1.77748	0.505604	0.145074	0.101117	1.66533e-15	1	0.0943527
Cc025434	-0.488116	-0.252241	-0.30648	-0.452796	2.02941	-0.529776	0.506078	1.53402	0.620093	-0.215665	-0.192752	1.54043e-15	1	0.0614224
Cc025513	-0.373607	-0.593472	0.407927	-0.739779	1.86415	-0.565219	-0.00648254	1.36196	0.404959	-0.3747	-1.26683	2.47025e-15	1	0.877775
Cc025580	-0.437634	-0.214155	-0.374057	-0.455452	2.0287	-0.547399	0.539401	1.56738	0.567696	-0.184171	-0.0919358	1.60982e-15	1	0.0503223
Cc025744	-0.593639	-0.175305	-0.0873538	-0.430999	1.98434	-0.697043	0.161579	1.59297	0.700339	-0.00859995	-0.390478	2.08167e-15	1	0.109876
Cc025837	-0.515031	0.260663	-0.214266	-0.745625	1.89704	-0.682777	-0.169578	1.7465	0.465809	-0.211996	0.100971	2.02616e-15	1	0.153171
Cc026003	-0.385553	-0.187628	-0.335336	-0.585032	2.02076	-0.527212	0.454208	1.59396	0.467101	-0.293923	-0.117211	2.02616e-15	1	0.0370886
Cc026104	-0.424715	-0.119316	-0.32392	-0.572859	2.01159	-0.57078	0.36919	1.62593	0.498343	-0.234426	-0.0782343	1.69309e-15	1	0.011242
Cc026113	-0.503254	-0.0666298	-0.403823	-0.520743	2.01043	-0.515977	0.425344	1.58883	0.594076	-0.272735	0.0687359	2.09555e-15	1	0.0170867
Cc026140	-0.394452	0.200356	-0.483212	-0.808817	1.92888	-0.44275	0.220696	1.6524	0.360348	-0.532902	0.379083	1.76248e-15	1	0.180436
Cc026204	-0.166147	0.0138266	-0.332427	-0.68522	1.94656	-0.776588	0.189206	1.80459	0.177574	-0.00673424	-0.0035219	1.08247e-15	1	0.156581
Cc026307	-0.613361	0.100541	-0.38353	-0.498611	1.97126	-0.576295	0.23307	1.62548	0.684139	-0.189978	0.182935	2.16493e-15	1	0.0467751
Cc026603	-0.367522	-0.126115	-0.498439	-0.492227	2.01822	-0.53392	0.587152	1.60367	0.48243	-0.208046	0.116743	1.41553e-15	1	0.0636428
Cc026639	-0.321551	-0.348223	1.10968	-0.799951	1.3715	-1.01145	-1.12348	1.29773	0.228746	0.189135	-1.86344	2.498e-15	1	2.7399
Cc026655	-0.755067	0.0176842	-0.285386	-0.529411	1.97259	-0.420406	0.231411	1.48803	0.825259	-0.434018	0.0376068	2.60902e-15	1	0.107067
Cc026746	-0.302399	-0.0831965	-0.384718	-0.651756	1.999	-0.576927	0.386421	1.67018	0.349113	-0.259588	0.0102548	1.52656e-15	1	0.048434
Cc026757	-0.434323	-0.165235	-0.295726	-0.56364	2.01684	-0.557917	0.386689	1.60269	0.515865	-0.248291	-0.144565	2.05391e-15	1	0.0202896
Cc026871	-0.516476	-0.196186	-0.0390915	-0.536696	1.98123	-0.692776	0.112345	1.6152	0.588031	-0.0798151	-0.468253	2.33147e-15	1	0.111724
Cc026924	-0.608814	-0.198215	-0.282793	-0.62386	2.00848	-0.294796	0.446513	1.41482	0.68255	-0.646068	-0.135087	2.34882e-15	1	0.130722
Cc027150	-0.238072	-0.132948	-0.480166	-0.702677	2.00047	-0.446606	0.556144	1.60212	0.286119	-0.446245	0.0925755	1.52656e-15	1	0.136037
Cc027235	-0.603895	0.0484936	0.0828979	-0.892324	1.88626	-0.521428	-0.282871	1.58013	0.519905	-0.547295	-0.375858	2.8727e-15	1	0.302187
Cc027390	-0.339767	-0.0120104	-0.626527	-0.704123	1.97717	-0.294746	0.629274	1.52284	0.385472	-0.640067	0.386819	1.69309e-15	1	0.22475
Cc027468	-0.524358	0.0582383	-0.269548	-0.566385	1.97022	-0.668166	0.119696	1.69026	0.567678	-0.115894	-0.000645862	1.83187e-15	1	0.0210723
Cc027790	-0.449898	0.0435912	-0.450507	-0.477866	1.98523	-0.650554	0.349956	1.68485	0.538133	-0.0582993	0.190341	1.58207e-15	1	0.0386743
Cc027880	-0.320204	-0.177313	-0.408225	-0.552697	2.01964	-0.561204	0.52243	1.62188	0.415095	-0.215168	-0.034845	1.58207e-15	1	0.0561349
Cc027910	-0.349929	-0.0800597	-0.171546	-0.742132	1.97342	-0.629749	0.124342	1.68733	0.349187	-0.270722	-0.231758	1.55431e-15	1	0.0743041
Cc028070	-0.526322	-0.0424936	-0.426176	-0.652264	1.9978	-0.350549	0.437647	1.51542	0.577301	-0.573317	0.137871	2.34535e-15	1	0.0791622
Cc028160	-0.354111	-0.153425	-0.360357	-0.567214	2.01557	-0.580466	0.440858	1.63439	0.436761	-0.20749	-0.0705133	1.91513e-15	1	0.0327859
Cc028213	-0.815981	0.110801	-0.21595	-0.689224	1.92402	-0.313666	0.059727	1.44023	0.818469	-0.68468	0.0559639	3.34802e-15	1	0.237472
Cc028344	-0.406826	-0.168933	-0.469782	-0.499711	2.02595	-0.480699	0.606563	1.55879	0.524999	-0.288938	0.0594849	1.73472e-15	1	0.0634028
Cc028381	-0.617559	-0.055691	-0.1866	-0.515327	1.98558	-0.610406	0.158752	1.60164	0.689671	-0.17373	-0.171211	2.55351e-15	1	0.0373272
Cc028471	-0.489549	-0.118974	-0.425087	-0.433969	2.01836	-0.550785	0.506323	1.58158	0.616742	-0.166707	0.0462479	1.72085e-15	1	0.0374283
Cc028503	-0.533617	-0.180564	-0.299866	-0.502237	2.02126	-0.504974	0.426659	1.54061	0.639498	-0.286263	-0.136802	2.2482e-15	1	0.0338253
Cc028562	-0.464931	-0.17832	-0.306691	-0.56683	2.0206	-0.503833	0.421605	1.5657	0.549813	-0.323015	-0.133133	1.76248e-15	1	0.0276553
Cc028900	-0.0807393	-0.123787	-0.343262	-0.788166	1.96156	-0.62561	0.346839	1.71825	0.0834637	-0.260497	-0.0882862	1.16573e-15	1	0.222461
Cc028947	-0.901464	0.259666	-0.0771688	-0.145952	1.79603	-0.931109	-0.273137	1.60866	1.03044	0.47535	-0.036308	2.27596e-15	1	0.644228
Cc029274	-0.603935	0.0468273	-0.281271	-0.56688	1.97645	-0.571189	0.162902	1.62227	0.652684	-0.249851	0.0222346	2.44249e-15	1	0.0243866
Cc029302	-0.359726	0.0502217	-0.312021	-0.72009	1.96545	-0.623839	0.157337	1.7192	0.358142	-0.253889	0.0337957	1.85962e-15	1	0.0512305
Cc029351	-0.971964	-0.132615	-0.097489	-0.20133	1.92704	-0.523637	0.201926	1.34635	1.1537	-0.109007	-0.280235	3.09475e-15	1	0.42793
Cc029357	-0.657867	-0.0563644	-0.274688	-0.416706	1.99259	-0.586964	0.276677	1.56762	0.769632	-0.135954	-0.0644778	2.08167e-15	1	0.0533512
Cc029494	-0.473357	0.0351495	-0.247918	-0.685077	1.97086	-0.599663	0.112477	1.67657	0.481577	-0.279923	-0.0396591	1.94289e-15	1	0.0266421
Cc029612	-0.578376	-0.224612	-0.282749	-0.278906	2.01013	-0.645491	0.458386	1.54159	0.757971	0.0414531	-0.201738	1.91513e-15	1	0.126671
Cc029655	-0.560397	-0.0473574	-0.344198	-0.335964	1.98988	-0.701963	0.334187	1.63567	0.698753	0.0833074	0.00034938	1.94289e-15	1	0.0709844
Cc029665	-0.44737	-0.2163	-0.325845	-0.463207	2.02581	-0.573089	0.482298	1.57813	0.570859	-0.160786	-0.151162	2.02616e-15	1	0.0435874
Cc029682	-0.372534	-0.191458	-0.212858	-0.547249	2.00428	-0.680178	0.299215	1.65901	0.453154	-0.0771167	-0.27905	1.72085e-15	1	0.0542193
Cc029683	-0.486352	-0.200003	-0.111632	-0.694894	1.99419	-0.501311	0.207974	1.55421	0.517955	-0.425886	-0.368601	2.42861e-15	1	0.0910341
Cc029713	-0.601675	0.373694	-0.134088	-0.775802	1.83998	-0.70211	-0.376304	1.73929	0.519646	-0.215554	0.110436	2.63678e-15	1	0.298126
Cc029738	-0.564642	0.289929	-0.47311	-0.29911	1.89018	-0.843243	0.125993	1.74527	0.671443	0.311785	0.408892	1.11022e-15	1	0.28436
Cc029745	-0.677846	0.472631	-0.380929	-0.510387	1.8348	-0.738271	-0.1655	1.72583	0.685668	0.0207825	0.475363	1.77636e-15	1	0.353655
Cc029821	-0.212967	-0.217444	-0.432475	-0.745285	2.00237	-0.394198	0.588654	1.55619	0.257154	-0.54248	-0.0235764	1.38778e-15	1	0.188871
Cc029856	-0.545056	0.382392	-0.374631	-0.609604	1.8748	-0.727903	-0.0986387	1.76551	0.533288	-0.0506599	0.381039	2.13718e-15	1	0.221343
Cc029936	-0.42333	-0.282201	-0.246197	-0.512357	2.02554	-0.561452	0.452781	1.56107	0.53457	-0.211581	-0.294588	1.66533e-15	1	0.0705902
Cc029980	-0.429123	-0.113574	-0.18098	-0.591588	1.99091	-0.675647	0.182858	1.67165	0.481926	-0.120661	-0.248155	1.77636e-15	1	0.0348395
Cc030002	-0.77117	-0.0856832	0.720072	-0.763429	1.65249	-0.752275	-0.882899	1.40099	0.692631	-0.190975	-1.18823	3.2474e-15	1	1.32294
Cc030067	-0.569862	0.140805	-0.24571	-0.657308	1.94584	-0.613765	0.00958968	1.67832	0.571463	-0.251333	0.0502537	1.9984e-15	1	0.0573761
Cc030305	-0.406394	-0.068525	-0.409601	-0.42776	2.0012	-0.688917	0.41392	1.67715	0.52285	0.0254316	0.0454916	1.41553e-15	1	0.0446674
Cc030529	-0.248779	0.139717	-0.443746	-0.720556	1.93894	-0.665576	0.206127	1.77371	0.242373	-0.17433	0.24442	1.05471e-15	1	0.138621
Cc030620	-0.0953727	-0.114816	-0.373782	-0.872382	1.95628	-0.499927	0.382677	1.66024	0.075324	-0.477448	-0.028302	1.44329e-15	1	0.263715
Cc030832	-0.659545	-0.153459	0.453301	-0.759611	1.81116	-0.691848	-0.508512	1.49965	0.614611	-0.25845	-0.962198	3.21965e-15	1	0.707552
Cc030833	-0.506754	-0.248651	0.0968654	-0.642428	1.95682	-0.65585	0.00340334	1.57636	0.542078	-0.203518	-0.657852	2.55351e-15	1	0.222742
Cc030897	-0.714812	0.434368	-0.168867	-0.575661	1.81923	-0.794263	-0.382837	1.73523	0.689329	0.0308546	0.199757	2.22045e-15	1	0.370295
Cc030971	-0.604146	0.0586867	-0.349025	-0.605782	1.97842	-0.478153	0.237794	1.5838	0.646322	-0.390904	0.120908	2.22045e-15	1	0.0403737
Cc030994	-0.40751	-0.120619	-0.453789	-0.380831	2.01177	-0.649018	0.528164	1.6354	0.551272	0.00818089	0.0598272	1.30451e-15	1	0.0688683
Cc031167	-0.379402	-0.203402	-0.394417	-0.537293	2.02682	-0.512302	0.544876	1.57693	0.483648	-0.27625	-0.060719	1.60982e-15	1	0.0516143
Cc031310	-0.433264	0.214985	-0.602038	-0.522299	1.94204	-0.599423	0.352565	1.69401	0.49492	-0.135242	0.509664	1.33227e-15	1	0.15512
Cc031319	-0.439053	-0.14702	-0.408425	-0.487291	2.0222	-0.540415	0.508501	1.58858	0.551852	-0.211955	0.00148446	1.33227e-15	1	0.031471
Cc031434	-0.468237	-0.172489	-0.0127991	-0.68417	1.97039	-0.632697	0.0483751	1.61866	0.487935	-0.25186	-0.475528	2.30371e-15	1	0.124832
Cc031611	-0.425522	-0.113225	-0.424872	-0.51302	2.01742	-0.540777	0.489606	1.60468	0.526245	-0.225716	0.0460251	1.38778e-15	1	0.0268444
Cc031624	-0.56111	0.13894	-0.348799	-0.592799	1.95916	-0.595388	0.138668	1.66801	0.592322	-0.224437	0.167257	2.05391e-15	1	0.0422742
Cc032157	-0.303792	-0.0197058	-0.371063	-0.671388	1.98412	-0.618172	0.298658	1.70741	0.332677	-0.219445	0.0408241	1.30451e-15	1	0.0496061
Cc032278	-0.315698	-0.181352	-0.446626	-0.551096	2.02157	-0.526799	0.575446	1.60334	0.415569	-0.255032	0.0100014	1.58207e-15	1	0.0705242
Cc032577	-0.261185	-0.103261	-0.425471	-0.681034	1.99929	-0.528335	0.455108	1.64926	0.305601	-0.333721	0.0442522	1.15186e-15	1	0.0838542
Cc032578	-0.776444	0.0940234	-0.0592082	-0.474031	1.91572	-0.700063	-0.13751	1.6088	0.828276	-0.0488108	-0.188137	2.58127e-15	1	0.193512
Cc032580	-1.07594	-0.0552739	-0.100699	0.475577	1.66599	-0.909657	0.156459	1.21436	1.45436	0.876781	-0.209224	2.33147e-15	1	1.66585
Cc032589	-0.360986	-0.19797	-0.415518	-0.586404	2.02459	-0.463707	0.564298	1.5628	0.451388	-0.367861	-0.0273996	2.04003e-15	1	0.0673479
Cc032590	-0.531445	-0.0696982	-0.405195	-0.718629	1.99039	-0.265422	0.446695	1.46322	0.565573	-0.728196	0.105007	2.38785e-15	1	0.139565
Cc032723	-0.395794	-0.0908515	-0.442974	-0.455455	2.01015	-0.625077	0.480295	1.64828	0.510829	-0.0727227	0.0723291	1.47105e-15	1	0.040482
Cc032838	-0.176269	-0.119136	-0.508822	-0.589428	1.9963	-0.602648	0.561492	1.68064	0.256632	-0.159335	0.112218	8.04912e-16	1	0.139358
Cc033114	-0.064778	0.27659	-0.52397	-0.866696	1.85409	-0.675237	0.133837	1.81935	-0.00424255	-0.221021	0.439471	1.08247e-15	1	0.437231
Cc033206	-0.648564	0.194626	-0.11688	-0.506474	1.89714	-0.819852	-0.200815	1.72735	0.675765	0.103996	-0.0672743	2.10942e-15	1	0.186257
Cc033209	-0.53181	-0.157187	-0.297654	-0.471311	2.01718	-0.559217	0.395926	1.57042	0.642632	-0.195237	-0.127567	1.85962e-15	1	0.0261909
Cc033289	-0.0365157	-0.157992	-0.0614626	-0.955971	1.8947	-0.682759	0.0307323	1.72062	-0.0338961	-0.305902	-0.43989	1.30451e-15	1	0.447429
Cc033325	0.0707386	0.183576	-0.339422	-0.787311	1.82287	-0.950456	-0.0214329	1.92211	-0.122987	0.193766	0.113814	3.33067e-16	1	0.56501
Cc033374	-0.638636	0.0776618	-0.482814	-0.333331	1.97185	-0.594729	0.386885	1.59105	0.773494	-0.049314	0.280197	1.72085e-15	1	0.119128
Cc033449	-0.508408	-0.0367175	-0.340453	-0.567591	2.0006	-0.547435	0.313146	1.61711	0.573962	-0.268319	0.0166594	2.10942e-15	1	0.0039299
Cc033622	-0.580298	0.0773401	-0.43001	-0.514917	1.98073	-0.532846	0.312422	1.61018	0.653823	-0.250722	0.21963	1.88738e-15	1	0.0427849
Cc033718	-0.300334	-0.207693	-0.433637	-0.513459	2.02299	-0.567871	0.584548	1.61341	0.414044	-0.175954	-0.0319508	1.249e-15	1	0.0795836
Cc033832	0.421899	0.020096	-0.6171	-0.972857	1.76466	-0.616697	0.473109	1.7267	-0.481984	-0.286752	0.329562	-1.66533e-16	1	1.12754
Cc034038	-0.419458	-0.134026	-0.355184	-0.440307	2.01169	-0.662711	0.42083	1.64731	0.53802	-0.0233825	-0.0651778	1.33227e-15	1	0.0357251
Cc034059	-0.207361	-0.164601	-0.423365	-0.598587	2.00479	-0.610879	0.508884	1.67169	0.284765	-0.166032	-0.0212753	1.30451e-15	1	0.105612
Cc034276	-0.566699	-0.0397906	-0.356026	-0.565274	2.00162	-0.473828	0.348189	1.56423	0.636915	-0.366852	0.0465054	2.15106e-15	1	0.0224377
Cc034416	-0.448194	-0.057747	-0.400768	-0.481453	2.00555	-0.617385	0.399541	1.6474	0.547179	-0.109135	0.0553783	1.69309e-15	1	0.0173772
Cc034458	-0.323338	-0.177796	-0.39927	-0.551902	2.01945	-0.567144	0.512048	1.62411	0.41772	-0.208019	-0.0459955	1.55431e-15	1	0.0533816
Cc034459	-0.419356	0.0146322	-0.416725	-0.512925	1.98948	-0.655102	0.334333	1.69291	0.497614	-0.075692	0.124954	1.33227e-15	1	0.0255067
Cc034657	-0.49493	-0.144759	-0.378536	-0.437607	2.02012	-0.564287	0.476974	1.58081	0.620782	-0.15604	-0.0289014	1.77636e-15	1	0.0323582
Cc034661	-0.490003	-0.226869	-0.319539	-0.499536	2.02837	-0.492428	0.495765	1.53031	0.605181	-0.294633	-0.153207	1.51268e-15	1	0.0491605
Cc034692	-0.561178	0.0134614	-0.306377	-0.563491	1.98722	-0.569631	0.22357	1.62577	0.61771	-0.244107	0.0201156	2.05391e-15	1	0.0101524
Cc034818	-0.435657	-0.306675	-0.222629	-0.537573	2.02579	-0.523253	0.454009	1.53343	0.541573	-0.280684	-0.334854	1.85962e-15	1	0.0868336
Cc034835	-0.666022	0.319431	-0.114393	-0.591434	1.85619	-0.803773	-0.335329	1.74227	0.647676	0.0289392	0.0364056	2.27596e-15	1	0.267039
Cc034963	-0.246905	-0.230875	-0.380939	-0.578488	2.01729	-0.580087	0.535957	1.62942	0.338274	-0.201046	-0.116056	9.99201e-16	1	0.0975077
Cc034964	-0.278985	-0.0663517	-0.459488	-0.510674	1.99577	-0.680267	0.454331	1.7085	0.37174	-0.0224946	0.0954097	1.16573e-15	1	0.0752341
Cc035139	-0.511114	-0.18776	-0.422421	-0.420187	2.02781	-0.486324	0.584826	1.52151	0.654462	-0.243532	-0.00136791	2.01228e-15	1	0.0659066
Cc035199	-0.817243	-0.0376912	-0.266874	-0.427631	1.97393	-0.424493	0.280197	1.43956	0.92719	-0.367893	-0.0214214	2.83107e-15	1	0.157585
Cc035277	-0.602566	-0.0464383	-0.623164	-0.215362	1.98748	-0.499954	0.698018	1.48958	0.806932	-0.0771001	0.353108	1.38778e-15	1	0.236318
Cc035621	-0.50251	-0.0193324	-0.375825	-0.548535	1.99966	-0.553462	0.336997	1.62352	0.574228	-0.244307	0.0698245	1.77636e-15	1	0.00695212
Cc035750	-0.328435	-0.127942	-0.436625	-0.573484	2.01405	-0.547566	0.50522	1.63014	0.411981	-0.24518	0.0393182	1.66533e-15	1	0.0494784
Cc035985	-0.501653	-0.12751	-0.299995	-0.46048	2.01097	-0.62133	0.359196	1.61436	0.609989	-0.103842	-0.111388	1.91513e-15	1	0.0203063
Cc036238	-0.521251	-0.179211	-0.369492	-0.59653	2.01967	-0.353186	0.516211	1.47541	0.605815	-0.537956	-0.0372722	2.25514e-15	1	0.0806638
Cc036621	-0.299234	0.0121864	-0.483795	-0.606451	1.9848	-0.607501	0.404	1.70209	0.353442	-0.180385	0.196551	1.47105e-15	1	0.0686335
Cc036745	-0.474996	0.245137	-0.367157	-0.547042	1.91847	-0.774409	0.0273003	1.77962	0.501518	0.053236	0.247286	1.88738e-15	1	0.125083
Cc036890	-0.398166	-0.195447	-0.389352	-0.503062	2.02646	-0.540431	0.531689	1.58513	0.511268	-0.219525	-0.0621926	1.63758e-15	1	0.0441693
Cc036899	-0.509395	-0.111231	-0.3373	-0.528449	2.0141	-0.52773	0.391974	1.58243	0.598822	-0.268795	-0.0440202	2.02616e-15	1	0.0120657
Cc037061	-0.526966	0.201894	-0.47761	-0.64974	1.94615	-0.493729	0.229523	1.64063	0.543025	-0.37822	0.376405	2.02616e-15	1	0.106527
Cc037172	-0.480421	-0.223714	-0.363716	-0.39657	2.02784	-0.563422	0.543683	1.55259	0.629896	-0.129139	-0.109196	1.91513e-15	1	0.0651718
Cc037208	-0.312525	-0.0901321	-0.313887	-0.618907	1.99455	-0.659098	0.304534	1.70147	0.363229	-0.137653	-0.0854892	1.08247e-15	1	0.0405469
Cc037241	-0.71227	0.23248	-0.409958	-0.481859	1.93034	-0.558728	0.140237	1.60716	0.772026	-0.205206	0.333095	2.30371e-15	1	0.14691
Cc037242	-0.64821	0.112412	-0.389871	-0.466597	1.96662	-0.574354	0.234078	1.612	0.7283	-0.173643	0.203592	1.97065e-15	1	0.066584
Cc037246	-0.589479	0.0761672	-0.391529	-0.524328	1.97895	-0.54978	0.266529	1.61777	0.656743	-0.239081	0.173247	1.94289e-15	1	0.0346192
Cc037247	-0.676954	0.186612	-0.34665	-0.52475	1.94266	-0.580915	0.104046	1.62824	0.723931	-0.208159	0.216522	2.47025e-15	1	0.094131
Cc037271	-0.716396	0.300838	-0.48112	-0.26731	1.88888	-0.724892	0.153019	1.6472	0.83642	0.164704	0.455094	1.94289e-15	1	0.313123
Cc037289	-0.441125	-0.19004	-0.406145	-0.500818	2.02815	-0.490023	0.555317	1.55185	0.557033	-0.286694	-0.0287996	1.76248e-15	1	0.0475274
Cc037325	-0.181344	-0.245023	-0.186152	-0.727588	1.98251	-0.642405	0.298757	1.67023	0.209346	-0.223621	-0.359818	1.47105e-15	1	0.178816
Cc037481	-0.483272	-0.106516	-0.396773	-0.483255	2.01631	-0.546489	0.456159	1.59274	0.590599	-0.206907	0.0233632	1.80411e-15	1	0.0203316
Cc037505	-0.392509	-0.193983	-0.250352	-0.656181	2.01152	-0.518496	0.357245	1.59122	0.445632	-0.359077	-0.217104	1.88738e-15	1	0.0500849
Cc037536	-0.272156	-0.224937	-0.418802	-0.597773	2.02115	-0.507485	0.58307	1.59331	0.361437	-0.308006	-0.0571144	1.58207e-15	1	0.0981404
Cc037560	-0.748828	-0.0627758	-0.216918	-0.421981	1.98188	-0.531374	0.229571	1.50876	0.857242	-0.223911	-0.119273	2.44249e-15	1	0.102608
Cc037717	-0.57252	-0.00348305	-0.493171	-0.392927	1.99709	-0.534992	0.479053	1.57346	0.702135	-0.161256	0.226864	1.66533e-15	1	0.0730832
Cc037724	-0.562825	-0.0698698	-0.496215	-0.393503	2.00989	-0.487474	0.555877	1.53533	0.703453	-0.222629	0.182184	1.81799e-15	1	0.0792617
Cc037788	-0.608687	0.105059	-0.0786062	-0.692408	1.92583	-0.651186	-0.152549	1.66822	0.590328	-0.240659	-0.16814	2.52576e-15	1	0.11726
Cc037799	-0.239865	-0.0433037	-0.458021	-0.562889	1.98689	-0.682811	0.421274	1.72827	0.311956	-0.0490328	0.109114	1.05471e-15	1	0.0894881
Cc038307	-0.118513	0.114085	-0.368058	-0.752396	1.91127	-0.786391	0.117836	1.83863	0.0956792	-0.0267441	0.115361	9.99201e-16	1	0.241366
Cc038376	-0.514148	0.187534	-0.331083	-0.819998	1.92769	-0.449993	0.0634638	1.6303	0.46694	-0.55634	0.203311	2.02616e-15	1	0.142905
Cc039194	-0.062832	-0.154107	-0.231769	-0.772537	1.94779	-0.726549	0.236103	1.75196	0.0635561	-0.124208	-0.252231	8.88178e-16	1	0.26051
Cc039423	-0.189187	-0.0672113	-0.442623	-0.676992	1.98391	-0.607901	0.423559	1.7066	0.228417	-0.217107	0.0781479	1.30451e-15	1	0.117662
Cc039561	-0.563052	-0.0182771	-0.448411	-0.274444	1.98547	-0.681287	0.434187	1.61862	0.725655	0.106613	0.146847	1.58207e-15	1	0.116046
Cc039721	0.0208669	-0.145009	-0.408532	-0.591813	1.94593	-0.821441	0.431102	1.78755	0.047658	0.143594	-0.0596214	2.77556e-16	1	0.329699
Cc039822	-0.671546	-0.136268	0.21562	-0.822948	1.89193	-0.476787	-0.230166	1.46554	0.628219	-0.574275	-0.660583	3.05311e-15	1	0.411325
Cc040670	-0.524947	-0.195566	-0.40555	-0.401929	2.02748	-0.499488	0.574234	1.51956	0.673747	-0.217	-0.0272001	1.72085e-15	1	0.0687507
Cc040794	-0.496071	0.043923	-0.184361	-0.942936	1.92584	-0.346399	0.0414332	1.54487	0.421379	-0.779836	-0.0651876	2.72699e-15	1	0.230607
Cc040795	-0.414619	-0.112318	-0.384726	-0.589668	2.01414	-0.512812	0.4378	1.60345	0.488003	-0.314881	0.00330276	2.23432e-15	1	0.0224749
Cc040823	-0.551553	0.290545	-0.173296	-0.692523	1.88002	-0.753189	-0.248921	1.76505	0.510191	-0.0904789	0.0740986	1.9984e-15	1	0.190278
Cc040882	-0.389448	0.176012	-0.419792	-0.818766	1.9336	-0.481605	0.165546	1.6721	0.349737	-0.494601	0.28092	2.09555e-15	1	0.147658
Cc040893	-0.276983	-0.240299	-0.262809	-0.655945	2.00936	-0.573318	0.404346	1.62463	0.335845	-0.273378	-0.255047	1.27676e-15	1	0.0942399
Cc041182	-0.277219	0.101503	-0.0188976	-0.8397	1.87224	-0.837924	-0.277429	1.81607	0.200224	-0.0582704	-0.283508	1.83187e-15	1	0.30177
Cc041371	-0.791428	0.386613	-0.083699	-0.579642	1.82068	-0.752526	-0.422357	1.6818	0.766542	-0.040458	0.076373	2.52576e-15	1	0.384257
Cc041519	-0.260305	-0.235228	-0.30199	-0.562806	2.01128	-0.650947	0.442117	1.65669	0.349421	-0.106038	-0.217243	1.22125e-15	1	0.0919865
Cc041566	-0.525072	-0.025077	-0.48564	-0.35007	1.99772	-0.611864	0.483257	1.60967	0.668822	-0.028505	0.187688	1.63758e-15	1	0.0771503
Cc041689	-0.430865	-0.162486	-0.40909	-0.531891	2.02427	-0.489934	0.526902	1.56659	0.532868	-0.306151	-0.00448292	1.76248e-15	1	0.0386528
Cc041914	-0.460799	-0.221115	-0.364142	-0.476282	2.03014	-0.5078	0.539777	1.54356	0.585556	-0.252703	-0.102021	1.67921e-15	1	0.0509461
Cc041957	-0.428747	0.11751	-0.309006	-0.783004	1.94847	-0.54522	0.094292	1.68458	0.399137	-0.403576	0.100881	2.05391e-15	1	0.081028
Cc041968	-0.274486	-0.180943	-0.303443	-0.728755	2.00124	-0.513612	0.39151	1.62073	0.305836	-0.395306	-0.153899	1.65146e-15	1	0.0968154
Cc041980	-0.294482	-0.138729	-0.475296	-0.411672	2.00679	-0.686614	0.556344	1.67271	0.430982	0.0512402	0.0568462	1.13798e-15	1	0.103889
Cc042463	-0.312652	0.129354	-0.31638	-0.632031	1.93435	-0.802643	0.0639191	1.81341	0.323167	0.0453306	0.0787194	1.22125e-15	1	0.112595
Cc043357	-0.457024	0.0167825	-0.400357	-0.625401	1.99095	-0.524948	0.321971	1.63685	0.501012	-0.324867	0.126875	1.94289e-15	1	0.0203535
Cc043723	-0.522034	-0.0661291	-0.536355	-0.445886	2.01067	-0.440263	0.597013	1.52881	0.649345	-0.311127	0.233516	1.77636e-15	1	0.0873554
Cc043946	-0.316591	0.289999	-0.485011	-0.846029	1.89189	-0.534256	0.11111	1.72665	0.254504	-0.426454	0.438146	1.63758e-15	1	0.259244
Cc043970	-0.59135	0.0766338	-0.17553	-0.773216	1.94518	-0.481714	0.00182066	1.59854	0.56304	-0.506394	-0.0618342	2.65066e-15	1	0.102486
Cc044079	-0.42687	-0.252113	-0.331823	-0.520682	2.03071	-0.499222	0.528675	1.5428	0.539356	-0.292129	-0.165316	1.65146e-15	1	0.0593185
Cc044282	-0.515398	-0.102585	-0.346203	-0.525964	2.01336	-0.523206	0.394688	1.58084	0.605203	-0.272897	-0.0258491	1.84575e-15	1	0.0124802
Cc044378	-0.412584	-0.112522	-0.357858	-0.492007	2.01068	-0.635713	0.400008	1.6506	0.512184	-0.0921838	-0.0426972	1.72085e-15	1	0.0202895
Cc044391	-0.405647	-0.207133	-0.38565	-0.535659	2.02803	-0.493942	0.542843	1.56106	0.510915	-0.302561	-0.0693033	1.59595e-15	1	0.0499946
Cc044512	-0.448757	0.0287593	-0.257595	-0.702766	1.97175	-0.591394	0.127968	1.67842	0.45304	-0.299025	-0.0347208	1.94289e-15	1	0.0301338
Cc044517	-0.541946	-0.120067	-0.323785	-0.56811	2.01327	-0.459367	0.392795	1.54175	0.620778	-0.387963	-0.0549089	2.06779e-15	1	0.0272753
Cc044587	-0.206203	-0.404245	0.101509	-0.683095	1.9389	-0.746867	0.122265	1.61878	0.246676	-0.0751493	-0.817826	1.66533e-15	1	0.420335
Cc044765	-0.6184	0.0116176	-0.272949	-0.649378	1.9795	-0.450387	0.198275	1.55755	0.648282	-0.463218	0.00127628	2.53964e-15	1	0.0496427
Cc044766	-0.69132	0.214127	-0.116611	-0.721248	1.89804	-0.582989	-0.207722	1.63637	0.652766	-0.350951	-0.0196707	2.94209e-15	1	0.180354
Cc044864	-0.513622	0.00308746	-0.301254	-0.613167	1.98806	-0.563102	0.221131	1.6376	0.555151	-0.281109	0.00258592	1.94289e-15	1	0.00707679
Cc044892	-0.74679	-0.0518015	-0.230389	-0.205343	1.95556	-0.721233	0.230496	1.55468	0.919468	0.172228	-0.114231	2.30371e-15	1	0.220874
Cc044943	-0.469503	-0.302224	-0.181683	-0.538382	2.02117	-0.529376	0.403495	1.52828	0.571326	-0.279703	-0.375708	1.76248e-15	1	0.0903587
Cc045018	-0.325867	0.359433	-0.318466	-0.815766	1.85264	-0.751971	-0.177214	1.83259	0.244602	-0.134666	0.27956	1.44329e-15	1	0.294419
Cc045113	-0.567951	0.0661642	-0.0416325	-0.629443	1.92571	-0.752844	-0.165587	1.70609	0.569842	-0.0651704	-0.256985	2.38698e-15	1	0.128217
Cc045131	-0.614767	0.0626651	-0.285793	-0.357343	1.95675	-0.761512	0.148344	1.67492	0.72417	0.138722	0.0205836	1.88738e-15	1	0.101718
Cc045149	-0.434676	-0.0751181	-0.312267	-0.740527	1.99346	-0.430869	0.313908	1.57893	0.450446	-0.527202	-0.0364269	1.97065e-15	1	0.0604422
Cc045183	-0.593669	-0.166243	-0.371786	0.138274	1.90546	-0.912034	0.511351	1.53804	0.898928	0.68847	-0.0669027	9.99201e-16	1	0.628175
Cc045268	-0.40326	-0.087469	-0.323142	-0.584662	2.00417	-0.605634	0.328661	1.65712	0.467293	-0.194426	-0.0596324	1.88738e-15	1	0.0104715
Cc045280	-0.394995	0.504479	-0.453841	-0.796444	1.81508	-0.674282	-0.151071	1.7935	0.311522	-0.214205	0.570005	1.58207e-15	1	0.416122
Cc045336	-0.534034	-0.236722	-0.265039	-0.445563	2.0238	-0.542439	0.444381	1.53193	0.662747	-0.202231	-0.225228	1.69309e-15	1	0.059845
Cc045511	-0.53059	-0.0341957	-0.497006	-0.374158	2.00237	-0.566416	0.509696	1.58851	0.670025	-0.103595	0.199136	1.85962e-15	1	0.0718646
Cc045761	-0.452733	-0.177588	-0.330796	-0.452121	2.02021	-0.606971	0.445438	1.6034	0.573639	-0.109546	-0.118441	1.60982e-15	1	0.0335343
Cc045796	-0.32143	-0.0998819	-0.479669	-0.471184	2.00767	-0.635507	0.524324	1.6657	0.434868	-0.0580875	0.1003	1.02696e-15	1	0.0683737
Cc045848	-0.212975	0.120894	-0.475359	-0.735858	1.9407	-0.637397	0.261901	1.76222	0.207391	-0.214379	0.266501	9.4369e-16	1	0.160626
Cc045849	-0.176329	-0.176689	-0.365128	-0.707286	1.99494	-0.569506	0.446995	1.66247	0.216752	-0.291952	-0.0939024	1.249e-15	1	0.136606
Cc045899	-0.30104	-0.16253	-0.311567	-0.689417	2.0047	-0.540148	0.383976	1.63275	0.342494	-0.337813	-0.131861	1.88738e-15	1	0.0670492
Cc046003	-0.521525	-0.196999	-0.349781	-0.461341	2.02659	-0.496944	0.505434	1.529	0.647062	-0.264294	-0.0926842	1.95677e-15	1	0.0469051
Cc046016	-0.165505	-0.166735	-0.361016	-0.912342	1.96322	-0.357619	0.440598	1.56194	0.143306	-0.69677	-0.0602216	1.63064e-15	1	0.294037
Cc046340	-0.408627	-0.144835	-0.264293	-0.658911	2.00675	-0.530083	0.322403	1.60925	0.454528	-0.346629	-0.162394	1.79023e-15	1	0.0323163
Cc046463	-0.418235	-0.120819	-0.417902	-0.442527	2.01518	-0.615692	0.485806	1.62956	0.540268	-0.0809996	0.0226199	1.60982e-15	1	0.0375656
Cc046496	-0.379189	-0.0541183	-0.396465	-0.485558	1.99843	-0.683098	0.377358	1.69316	0.473848	-0.0188206	0.0400896	1.38778e-15	1	0.0334737
Cc046686	-0.435271	-0.177952	-0.35849	-0.526189	2.02402	-0.526123	0.480169	1.57897	0.536516	-0.260023	-0.0789381	1.79023e-15	1	0.0297276
Cc046709	-0.609952	0.411285	-0.208609	-0.790872	1.83843	-0.640287	-0.321149	1.71862	0.525015	-0.300513	0.234179	2.69229e-15	1	0.30835
Cc046740	-0.43718	-0.00833334	-0.364166	-0.60219	1.99374	-0.581866	0.299074	1.66107	0.487932	-0.236755	0.0564047	1.83187e-15	1	0.00831546
Cc046868	-0.56018	-0.185661	-0.337191	-0.416156	2.02259	-0.523407	0.482784	1.5285	0.697165	-0.204575	-0.0976224	2.30371e-15	1	0.0538207
Cc046955	-0.608396	0.389937	-0.263492	-0.749567	1.85838	-0.626861	-0.230611	1.71275	0.54462	-0.288425	0.279308	2.47025e-15	1	0.256947
Cc047189	-0.443264	-0.218457	-0.367388	-0.507562	2.02979	-0.493117	0.538572	1.54539	0.558075	-0.290463	-0.0959354	1.95677e-15	1	0.0496417
Cc047276	-0.472048	-0.133337	-0.330329	-0.50096	2.01589	-0.579217	0.399866	1.60633	0.571494	-0.180351	-0.079097	2.08167e-15	1	0.0139522
Cc047282	-0.848552	-0.423264	0.532933	0.297663	1.56799	-1.12677	-0.258324	1.19235	1.16668	1.03305	-1.25489	2.10942e-15	1	2.18261
Cc047379	-0.299968	-0.0604052	-0.441069	-0.64018	1.99809	-0.556464	0.432063	1.66458	0.351986	-0.273496	0.0954266	1.38778e-15	1	0.0579651
Cc047408	-0.239718	-0.0355154	-0.498466	-0.602421	1.98864	-0.612524	0.46559	1.70102	0.302905	-0.163297	0.170255	1.13798e-15	1	0.0960985
Cc047451	0.0323373	-0.114733	-0.480166	-0.830989	1.9405	-0.546948	0.495722	1.68898	-0.0327694	-0.363471	0.0803327	4.71845e-16	1	0.37363
Cc000006	-0.309047	1.94726	0.165934	-0.591998	-0.602396	-0.60975	-2.2456	0.176639	0.0222826	0.193889	1.38784	1.16573e-15	2	0.0384392
Cc000126	-0.435939	1.85626	0.433114	-0.638731	-0.731688	-0.48302	-2.43684	-0.0545992	0.130032	-0.0127415	1.05882	1.94289e-15	2	0.0663579
Cc000137	-0.485333	1.9849	0.0674306	-0.541941	-0.489968	-0.535085	-2.14734	0.203087	0.220333	0.0999056	1.53597	1.7486e-15	2	0.0801528
Cc000138	-0.490689	2.01375	-0.0764879	-0.491693	-0.460932	-0.493944	-2.0004	0.205096	0.250127	0.086419	1.72509	1.34615e-15	2	0.166213
Cc000353	-0.43242	2.00443	-0.0380111	-0.535002	-0.433863	-0.565131	-2.05389	0.284272	0.174188	0.147693	1.65456	1.05471e-15	2	0.145402
Cc000440	-0.30984	1.81829	0.491948	-0.719019	-0.735228	-0.546147	-2.4905	0.00294737	-0.0233689	0.0248591	0.943027	1.7486e-15	2	0.122999
Cc000492	-0.311307	1.81299	0.356893	-0.838751	-0.874088	-0.145739	-2.28219	-0.320228	-0.0394169	-0.536464	1.16945	1.97065e-15	2	0.29291
Cc000721	-0.605126	1.78521	0.598138	-0.443505	-0.695969	-0.63875	-2.5469	-0.0325693	0.35681	0.28214	0.80306	2.27596e-15	2	0.224574
Cc000780	-0.435783	2.00624	-0.0388338	-0.527887	-0.477737	-0.526002	-2.0472	0.22309	0.180486	0.109355	1.66981	1.38778e-15	2	0.126984
Cc000947	-0.548647	1.84535	0.436011	-0.354913	-0.569713	-0.808093	-2.44259	0.187095	0.328582	0.556523	0.988463	1.72085e-15	2	0.207819
Cc000987	-0.623035	1.69089	0.311053	-0.936462	-0.8048	0.362355	-2.0274	-0.629571	0.277548	-1.29732	1.20748	3.16414e-15	2	1.00985
Cc001289	-0.668417	1.8127	0.520521	-0.659382	-0.335096	-0.670323	-2.51826	0.337294	0.353635	0.11378	0.851887	2.7478e-15	2	0.30699
Cc001346	-0.485875	1.85034	-0.128347	-1.03267	-0.445665	0.242224	-1.72822	-0.148281	0.117958	-1.22122	1.74752	2.55351e-15	2	0.961616
Cc001442	-0.113819	1.89526	0.22502	-0.694618	-0.62928	-0.682567	-2.29243	0.231593	-0.206168	0.240824	1.25769	6.10623e-16	2	0.136128
Cc001461	-0.456485	2.01077	-0.0678178	-0.542784	-0.516121	-0.427566	-2.00396	0.135472	0.200486	-0.0208022	1.72765	1.7486e-15	2	0.140029
Cc001580	-0.361758	1.93784	0.122243	-0.606276	-0.286113	-0.805936	-2.2199	0.549316	0.0717821	0.380059	1.35571	1.22125e-15	2	0.245786
Cc001597	-0.392331	2.00318	-0.0940758	-0.481891	-0.685928	-0.348957	-1.94792	-0.0578982	0.160057	-0.0422545	1.7862	1.50574e-15	2	0.155583
Cc001676	-0.319201	1.7771	0.0758199	0.278174	-0.993698	-0.818198	-1.89588	-0.278669	0.337996	1.12532	1.40609	-5.55112e-17	2	0.924594
Cc001702	-0.367415	2.01423	-0.107651	-0.573669	-0.459472	-0.506028	-1.98259	0.252424	0.101756	0.0626757	1.74864	1.08247e-15	2	0.174792
Cc001706	0.0957107	1.93983	-0.401752	-0.834274	-0.240252	-0.55926	-1.63589	0.582094	-0.414652	-0.00581868	1.94468	1.66533e-16	2	0.881993
Cc001817	-0.165629	1.84872	0.371752	-0.756505	-0.676183	-0.622156	-2.40772	0.142246	-0.177292	0.112524	1.07261	1.30451e-15	2	0.135324
Cc001822	-0.154237	1.79671	0.475809	-0.577666	-0.745598	-0.795014	-2.47897	0.12718	-0.136357	0.461258	0.902191	7.77156e-16	2	0.220737
Cc001890	-0.371225	1.80199	0.488247	-0.327949	-0.836491	-0.75457	-2.45171	-0.0614118	0.161329	0.568025	0.932556	1.41553e-15	2	0.221582
Cc001928	-0.0583054	1.65944	0.658445	-0.812518	-0.949528	-0.497529	-2.53261	-0.202812	-0.295907	-0.0467643	0.649684	1.27676e-15	2	0.499452
Cc002053	1.22053	1.30956	-0.278291	-0.842622	-0.791265	-0.617908	-1.19706	0.118892	-1.46986	0.284283	1.30694	-2.63678e-15	2	3.23493
Cc002091	-0.364512	2.00516	-0.0709547	-0.627416	-0.427249	-0.515025	-2.0235	0.292938	0.0798751	0.029954	1.69212	1.26288e-15	2	0.168428
Cc002111	-0.422714	2.01819	-0.109341	-0.499908	-0.488484	-0.497742	-1.97177	0.199438	0.180804	0.100671	1.76479	1.1241e-15	2	0.169008
Cc002183	-0.25298	1.81952	0.450884	-0.837533	-0.700644	-0.47925	-2.45174	0.0295729	-0.11387	-0.137496	0.988499	1.97065e-15	2	0.163609
Cc002243	-0.454521	2.03882	-0.361814	-0.45021	-0.336997	-0.435277	-1.69017	0.287502	0.247792	0.0442232	2.05658	1.11022e-15	2	0.490251
Cc002244	-0.2965	2.03726	-0.395252	-0.459168	-0.413296	-0.473047	-1.66363	0.273589	0.0874944	0.120272	2.08865	9.02056e-16	2	0.487772
Cc002245	-0.375825	2.04021	-0.382134	-0.453486	-0.389804	-0.43896	-1.6723	0.259871	0.168641	0.0662409	2.08295	1.08247e-15	2	0.480085
Cc002246	-0.421601	2.03986	-0.334716	-0.431813	-0.424357	-0.427373	-1.71905	0.210546	0.218171	0.0629742	2.03949	1.30451e-15	2	0.415718
Cc002314	-0.716006	1.88072	-0.196041	-0.720259	0.301342	-0.549753	-1.76567	0.848254	0.433747	-0.140602	1.63988	2.22045e-15	2	1.20705
Cc002359	-0.694358	1.74046	0.0504111	0.48465	-0.815005	-0.766159	-1.78297	-0.277518	0.791398	1.12765	1.41608	7.49401e-16	2	1.28395
Cc002383	-0.22203	1.87934	0.317083	-0.576584	-0.765376	-0.632437	-2.35291	0.0366732	-0.0634144	0.260123	1.179	1.11022e-15	2	0.073243
Cc002408	-0.428225	1.9064	0.315759	-0.640766	-0.517106	-0.636062	-2.38052	0.237013	0.120403	0.155427	1.17551	2.02616e-15	2	0.0604272
Cc002467	-0.363363	1.92087	0.151388	-0.24801	-0.846003	-0.614882	-2.15712	-0.117859	0.191659	0.470014	1.43185	1.13798e-15	2	0.15375
Cc002479	-0.526469	1.89602	0.0445684	-0.0127637	-0.968915	-0.432438	-1.94575	-0.411783	0.447751	0.4059	1.59546	1.15186e-15	2	0.444329
Cc002541	-0.607999	1.78998	0.189621	-0.724822	0.249254	-0.89603	-2.17145	0.984655	0.297629	0.293266	1.08061	2.10942e-15	2	1.03617
Cc002559	-0.515561	1.9997	-0.0833168	-0.555674	-0.599393	-0.245757	-1.94501	-0.0510098	0.262928	-0.254291	1.77964	1.71217e-15	2	0.202453
Cc002628	0.428537	1.66923	0.0725069	-1.08534	-0.901803	-0.183134	-1.88219	-0.189199	-0.820887	-0.542196	1.32172	4.85723e-17	2	1.17857
Cc002834	-0.586646	1.83115	0.331651	-0.734548	-0.807479	-0.0341271	-2.23057	-0.390449	0.273616	-0.650231	1.23947	2.84495e-15	2	0.333745
Cc002850	-0.57829	1.98353	-0.120564	-0.0950201	-0.595366	-0.594286	-1.88277	0.0403944	0.470848	0.500541	1.77226	1.13798e-15	2	0.384715
Cc003030	-0.446051	1.94878	0.193698	-0.629253	-0.547598	-0.519574	-2.26372	0.155537	0.148251	0.025731	1.37069	2.02616e-15	2	0.0346057
Cc003114	-0.601303	1.9205	-0.286203	-0.636688	0.240198	-0.636504	-1.71095	0.864041	0.344026	0.0573839	1.7645	1.77636e-15	2	1.11499
Cc003115	-0.565938	1.97777	-0.248556	-0.599609	0.0247435	-0.588408	-1.79845	0.67144	0.309388	0.0576106	1.80576	1.83187e-15	2	0.72759
Cc003195	-0.478856	1.89306	0.336038	-0.637355	-0.712383	-0.400501	-2.34877	-0.0788265	0.178052	-0.118862	1.21005	1.60982e-15	2	0.0495929
Cc003432	-0.477251	1.95172	0.18831	-0.607975	-0.498731	-0.556069	-2.26285	0.209305	0.18575	0.0755442	1.36884	1.69309e-15	2	0.0513
Cc003534	-0.41244	2.01281	-0.082277	-0.542608	-0.460381	-0.515107	-2.00571	0.241686	0.155047	0.0884214	1.72129	1.33227e-15	2	0.15732
Cc003741	-0.515742	1.82681	0.521404	-0.656464	-0.552794	-0.623212	-2.53002	0.156075	0.199151	0.109343	0.892261	2.2482e-15	2	0.144036
Cc003877	0.0643281	1.93771	-0.0939074	-0.741085	-0.550975	-0.61607	-1.97647	0.320384	-0.379588	0.155355	1.63761	0	2	0.375422
Cc003916	-0.414578	2.02412	-0.152635	-0.475767	-0.498091	-0.483045	-1.92359	0.18195	0.183257	0.104004	1.82222	1.20737e-15	2	0.201074
Cc003940	0.28724	1.6207	0.477278	-0.961664	-0.961746	-0.46181	-2.31516	-0.153655	-0.670859	-0.137474	0.804987	3.33067e-16	2	0.847529
Cc004058	-0.595848	1.90759	0.311018	-0.672667	-0.527475	-0.422622	-2.33952	0.0836473	0.28439	-0.157312	1.22526	2.30371e-15	2	0.0936459
Cc004113	-0.516833	2.008	-0.0714364	-0.347255	-0.533047	-0.53943	-1.98821	0.133127	0.321959	0.251573	1.72436	1.36002e-15	2	0.183017
Cc004186	-0.22807	1.80873	0.326498	-0.803396	-0.948928	-0.154832	-2.24337	-0.37261	-0.109297	-0.476223	1.20596	1.97758e-15	2	0.319511
Cc004239	-0.0781486	1.89609	0.192417	-0.718994	-0.719657	-0.571708	-2.24246	0.103147	-0.245004	0.103875	1.32253	1.16573e-15	2	0.143467
Cc004240	-0.451843	2.03592	-0.265568	-0.451388	-0.41593	-0.451194	-1.7985	0.227804	0.236871	0.0700839	1.95474	1.36002e-15	2	0.342167
Cc004241	-0.304636	2.02616	-0.284404	-0.480323	-0.605922	-0.350881	-1.75952	0.0370949	0.084152	-0.0277213	2.00178	9.02056e-16	2	0.325394
Cc004266	-0.69042	1.77224	0.510419	-0.101161	-0.75212	-0.738955	-2.40442	-0.112298	0.558915	0.649465	0.899913	2.05391e-15	2	0.442681
Cc004299	-0.449283	1.83132	0.505734	-0.613692	-0.651129	-0.622948	-2.5134	0.0767799	0.146241	0.163394	0.925298	1.83187e-15	2	0.106222
Cc004333	0.253099	1.90118	-0.196107	-0.706506	-0.609838	-0.641828	-1.83115	0.299252	-0.545891	0.251835	1.71805	-3.88578e-16	2	0.636655
Cc004341	-0.468268	2.00889	-0.0486097	-0.511904	-0.503785	-0.476322	-2.0274	0.16452	0.219863	0.0578144	1.69684	1.80411e-15	2	0.129892
Cc004342	-0.417123	2.01391	-0.101482	-0.561989	-0.531787	-0.401533	-1.96866	0.119658	0.157477	-0.0575042	1.77146	1.60982e-15	2	0.158949
Cc004407	0.0263962	1.90368	0.0718334	-0.649955	-0.80605	-0.545899	-2.10437	0.0231095	-0.319294	0.153379	1.47695	4.996e-16	2	0.239258
Cc004544	-0.41199	1.91314	0.283131	-0.678466	-0.45734	-0.648476	-2.35802	0.30851	0.0934147	0.140017	1.20486	1.63758e-15	2	0.0861713
Cc004704	0.276582	1.82489	0.0715803	-0.764162	-0.62787	-0.78102	-2.08819	0.348935	-0.601509	0.377393	1.33359	-8.32667e-17	2	0.592312
Cc004781	-0.498595	1.7626	0.623822	-0.431568	-0.794835	-0.661423	-2.55907	-0.0959881	0.253802	0.346559	0.761066	2.16493e-15	2	0.242117
Cc004844	-0.55313	1.82743	0.381421	-0.117437	-0.847001	-0.691281	-2.3127	-0.171599	0.418385	0.618327	1.10183	1.55431e-15	2	0.31172
Cc004856	-0.0931472	1.95534	-0.0224072	-0.625398	-0.746797	-0.467591	-2.02942	0.022353	-0.189064	0.0524273	1.63564	4.85723e-16	2	0.179482
Cc005182	-0.23161	1.72123	0.565951	-0.774943	-0.988809	-0.291815	-2.44499	-0.368991	-0.106156	-0.29222	0.852164	2.16493e-15	2	0.375028
Cc005184	-0.408541	1.95918	0.146265	-0.552409	-0.653526	-0.490972	-2.20708	0.0439381	0.137763	0.0668472	1.45247	1.59595e-15	2	0.0221284
Cc005199	-0.487402	2.00733	-0.0390368	-0.4952	-0.508771	-0.476924	-2.03392	0.153126	0.243938	0.0678345	1.6871	1.47105e-15	2	0.127623
Cc005383	-0.662979	1.71315	0.321313	-0.464729	-1.12243	0.215682	-2.02244	-0.912957	0.460611	-0.741291	1.25444	2.69229e-15	2	0.84885
Cc005424	-0.461919	1.97317	-0.218844	-0.645659	0.00777343	-0.654522	-1.84776	0.720588	0.186482	0.123827	1.75328	1.60982e-15	2	0.674368
Cc005439	-0.334582	1.95367	0.053677	-0.846465	-0.485448	-0.340853	-2.1133	0.174207	-0.0187984	-0.337838	1.53749	1.76248e-15	2	0.187967
Cc005472	-0.621789	1.77262	0.580501	-0.353658	-0.862238	-0.515438	-2.48173	-0.270586	0.408238	0.212452	0.859996	2.02616e-15	2	0.272536
Cc005655	-0.70695	1.83755	-0.0861846	0.352116	-0.790688	-0.60584	-1.71581	-0.286977	0.762016	0.835834	1.66528	9.99201e-16	2	1.02638
Cc005747	0.381746	1.62835	0.443059	-0.800292	-0.828551	-0.824309	-2.32659	0.15374	-0.72113	0.428126	0.77356	-1.11022e-16	2	0.89112
Cc005758	-0.548275	1.8061	0.566598	-0.559551	-0.673093	-0.591781	-2.54136	0.00186901	0.262922	0.148035	0.852199	2.08167e-15	2	0.15669
Cc005785	-0.799246	1.74513	0.415899	0.0885358	-0.929148	-0.521167	-2.2065	-0.454581	0.745774	0.523556	1.0566	2.01228e-15	2	0.694794
Cc005921	-0.737909	1.75637	0.52539	-0.126877	-0.90166	-0.515309	-2.37008	-0.37661	0.604685	0.363804	0.928806	2.33147e-15	2	0.46116
Cc006005	0.102563	1.74013	0.431287	-0.865424	-0.835501	-0.573057	-2.38181	0.00848314	-0.47032	0.0301112	0.930434	5.27356e-16	2	0.441824
Cc006052	-0.30637	1.98782	-0.153087	-0.252319	-0.801551	-0.474489	-1.85995	-0.12164	0.150739	0.308654	1.83992	5.68989e-16	2	0.278964
Cc006140	-0.375447	1.92418	-0.0375037	-0.20487	-1.01366	-0.292699	-1.88813	-0.452562	0.239606	0.12721	1.72359	8.46545e-16	2	0.368597
Cc006175	-0.713987	1.93221	-0.0563042	-0.377607	-0.00262217	-0.781687	-1.96789	0.66814	0.516429	0.429499	1.54266	1.80411e-15	2	0.707277
Cc006290	-0.508211	1.82916	0.475571	-0.351178	-0.691981	-0.753364	-2.46276	0.0516322	0.289285	0.511239	0.955012	1.94289e-15	2	0.182925
Cc006316	-0.0789077	1.927	0.102679	-0.64539	-0.678812	-0.626569	-2.17162	0.16619	-0.21927	0.223763	1.43616	6.66134e-16	2	0.146237
Cc006378	-0.0399454	1.74933	0.501112	-0.816238	-0.853549	-0.540705	-2.45303	-0.0582207	-0.317163	0.00309344	0.876747	1.22125e-15	2	0.329351
Cc006392	-0.484458	1.75208	-0.186356	0.533246	-0.998429	-0.616087	-1.50357	-0.485699	0.615827	1.04121	1.73107	1.66533e-16	2	1.47515
Cc006549	-0.644878	1.90631	0.219919	-0.587141	-0.166733	-0.727476	-2.2737	0.539936	0.362261	0.232478	1.23261	2.44249e-15	2	0.351305
Cc006551	-0.552991	2.00056	-0.344156	-0.558388	-0.0345912	-0.51043	-1.69552	0.579364	0.315546	0.00408377	1.95286	1.63758e-15	2	0.74244
Cc006620	-0.511419	1.95201	0.177766	-0.415143	-0.589753	-0.613465	-2.23449	0.118987	0.281201	0.292193	1.39339	1.72085e-15	2	0.0627658
Cc006629	-0.218669	1.82907	0.40723	-0.488342	-0.893081	-0.636212	-2.39367	-0.106725	-0.0386625	0.340385	1.05795	1.249e-15	2	0.148276
Cc006644	-0.515899	1.90923	0.323502	-0.594167	-0.541222	-0.581444	-2.37399	0.161083	0.223904	0.110278	1.18766	1.88738e-15	2	0.0527181
Cc006661	-0.0548992	1.81298	0.378717	-0.65843	-0.881191	-0.59718	-2.36673	-0.0603975	-0.252587	0.194191	1.06651	7.77156e-16	2	0.216998
Cc006687	0.0566398	1.71866	0.483183	-0.560906	-1.01317	-0.684405	-2.39611	-0.158499	-0.330488	0.400444	0.875765	6.38378e-16	2	0.452244
Cc006697	0.119504	1.7463	0.370566	-1.02009	-0.70449	-0.511788	-2.33018	0.122966	-0.531246	-0.168939	0.988277	8.88178e-16	2	0.521072
Cc006836	-0.486962	1.88447	0.345057	-0.75074	-0.632119	-0.359706	-2.35817	-0.0149589	0.1516	-0.263165	1.18459	2.49106e-15	2	0.0919465
Cc006848	0.390492	1.73184	0.0863703	-0.889958	-0.958709	-0.360037	-1.96258	-0.161322	-0.7347	-0.179286	1.34537	-2.498e-16	2	0.875069
Cc006905	0.713098	1.41522	0.475809	-0.899524	-0.86363	-0.840976	-2.17855	0.1356	-1.05831	0.426333	0.546359	-7.77156e-16	2	1.74574
Cc006994	-0.203693	1.72595	0.6295	-0.681783	-0.872988	-0.596988	-2.56074	-0.109106	-0.117247	0.141316	0.721517	1.36002e-15	2	0.295952
Cc007031	-0.467273	1.96934	0.126554	-0.577472	-0.499031	-0.552117	-2.20651	0.209317	0.187893	0.0969047	1.45347	1.88738e-15	2	0.0581204
Cc007049	-0.0423122	1.76483	0.429037	-0.396529	-0.844079	-0.910944	-2.39397	0.0810667	-0.185622	0.76635	0.924876	3.88578e-16	2	0.398598
Cc007057	-0.669296	1.86516	0.337467	-0.271055	-0.842295	-0.419986	-2.2718	-0.297495	0.490632	0.15476	1.22482	2.05391e-15	2	0.213597
Cc007090	-0.496558	1.93578	0.243932	-0.59831	-0.530412	-0.554428	-2.30746	0.169579	0.206184	0.0790161	1.29979	1.97065e-15	2	0.0417569
Cc007122	-0.250446	1.91805	-0.324683	-0.736153	0.158642	-0.765409	-1.71118	0.950134	-0.0412731	0.212493	1.77397	9.71445e-16	2	1.07178
Cc007124	-0.493904	1.95791	0.1488	-0.41455	-0.672395	-0.525864	-2.19365	0.00386076	0.267083	0.198289	1.45531	1.6237e-15	2	0.0495461
Cc007463	-0.474044	1.92583	0.142048	-0.793778	-0.18076	-0.619295	-2.22004	0.546741	0.129758	-0.0186848	1.33811	1.85962e-15	2	0.312946
Cc007541	-0.386878	1.93703	0.199327	-0.631638	-0.690733	-0.427109	-2.24525	-0.012727	0.0910193	-0.0638932	1.38658	1.6237e-15	2	0.0271483
Cc007685	-0.603628	1.84675	0.332768	-0.10573	-0.841254	-0.628906	-2.26355	-0.206172	0.47556	0.542955	1.18422	1.91513e-15	2	0.305486
Cc007825	0.230942	1.7977	0.134341	-0.746266	-0.969546	-0.447171	-2.07241	-0.155509	-0.543588	0.00894387	1.34596	1.38778e-17	2	0.543401
Cc007833	-0.0613083	1.93507	0.0543235	-0.562503	-0.68208	-0.683497	-2.12442	0.18545	-0.209136	0.359238	1.49027	5.55112e-16	2	0.180143
Cc007886	-0.295214	1.89909	0.304275	-0.633372	-0.632344	-0.642431	-2.36479	0.161839	-0.00969231	0.20433	1.19079	1.55431e-15	2	0.0491131
Cc008027	-0.181766	1.76449	0.428782	-0.976536	-0.817874	-0.217099	-2.34912	-0.198489	-0.214253	-0.537848	1.01856	2.03657e-15	2	0.391319
Cc008031	-0.185865	1.88466	0.163434	-0.674833	-0.930192	-0.257201	-2.13682	-0.288016	-0.111252	-0.244315	1.43316	1.49631e-15	2	0.206391
Cc008043	-0.515312	1.92538	0.275982	-0.5151	-0.573027	-0.597923	-2.32895	0.133552	0.24959	0.193944	1.2586	1.85962e-15	2	0.0430972
Cc008063	-0.143338	1.64594	0.593492	-0.819675	-1.10277	-0.173646	-2.39033	-0.536209	-0.197916	-0.446039	0.789325	1.56125e-15	2	0.630732
Cc008226	-0.441257	1.7478	0.650217	-0.833998	-0.530817	-0.591941	-2.61704	0.176821	0.0694072	-0.0552887	0.675798	2.60902e-15	2	0.302198
Cc008227	-0.495411	2.02608	-0.201234	-0.558322	-0.380193	-0.390917	-1.86366	0.233861	0.244343	-0.0956702	1.87778	2.01922e-15	2	0.306651
Cc008279	0.517179	1.74147	-0.0130795	-0.711881	-0.675263	-0.858424	-1.92406	0.355619	-0.810014	0.555403	1.34466	-8.88178e-16	2	1.04016
Cc008291	-0.519772	1.90783	0.287236	-0.564201	-0.745212	-0.365878	-2.29183	-0.143025	0.245197	-0.109275	1.29166	2.26208e-15	2	0.0567671
Cc008390	-0.743302	1.61875	-0.123751	0.785518	-0.687043	-0.850167	-1.43922	-0.232395	0.967476	1.42718	1.49567	4.996e-16	2	2.1744
Cc008476	-0.26743	1.89367	0.0684675	-0.743661	-0.883284	-0.0677618	-2.01367	-0.352146	-0.0402038	-0.544185	1.57245	1.36002e-15	2	0.326887
Cc008498	-0.458346	1.69959	0.489169	-0.907481	-0.911421	0.0884924	-2.28369	-0.539906	0.0985089	-0.903121	0.978183	2.83107e-15	2	0.648262
Cc008737	-0.64558	1.90868	0.0174284	0.0804259	-0.740979	-0.61997	-1.94291	-0.145542	0.594005	0.659554	1.58383	1.27676e-15	2	0.523517
Cc008824	-0.507231	1.98895	-0.0276563	-0.251932	-0.603642	-0.598487	-2.01625	0.0814012	0.340579	0.401868	1.66341	1.41553e-15	2	0.194564
Cc008846	-0.221217	1.58855	0.279079	-1.07772	0.432068	-1.00076	-2.1485	1.26819	-0.184584	0.197581	0.742277	1.55431e-15	2	1.78325
Cc009052	-0.722886	1.79668	0.512609	-0.259898	-0.803358	-0.523147	-2.4149	-0.24368	0.54199	0.269306	0.954787	2.2482e-15	2	0.305114
Cc009440	-0.559792	1.97007	0.00220353	-0.499837	-0.720078	-0.192571	-1.99424	-0.215265	0.323939	-0.275656	1.68987	1.98105e-15	2	0.197837
Cc009500	-0.00449949	1.76046	0.426635	-0.868199	-0.432295	-0.8821	-2.44507	0.518016	-0.372398	0.344629	0.851519	1.05471e-15	2	0.492111
Cc009622	-0.569254	1.83931	0.446995	-0.657689	-0.75263	-0.306731	-2.40439	-0.199075	0.263884	-0.264511	1.06728	2.36963e-15	2	0.14782
Cc009624	-0.5322	1.91103	0.258168	-0.7349	-0.610897	-0.291203	-2.27179	-0.0367101	0.206966	-0.342741	1.31432	1.92554e-15	2	0.110514
Cc009659	-0.492533	1.79854	0.575825	-0.574817	-0.710757	-0.596254	-2.5488	-0.0175375	0.202042	0.155569	0.836793	2.19269e-15	2	0.154258
Cc009672	-0.601179	1.76761	0.645322	-0.556654	-0.637156	-0.617946	-2.59401	0.0228269	0.31604	0.165824	0.726744	2.30371e-15	2	0.245292
Cc009715	-0.345141	1.92136	0.235799	-0.493847	-0.761499	-0.556673	-2.27566	-0.0260719	0.0892621	0.209935	1.32511	1.27676e-15	2	0.0296897
Cc009763	0.633599	1.68306	-0.0749968	-0.870257	-0.508934	-0.862474	-1.82162	0.532784	-0.96417	0.444035	1.33104	-1.22125e-15	2	1.40979
Cc009777	-0.591811	1.85449	0.402085	-0.536856	-0.813615	-0.314291	-2.35363	-0.269653	0.32636	-0.161902	1.14281	2.35229e-15	2	0.139304
Cc009779	-0.559174	1.97802	0.0666658	-0.343512	-0.581388	-0.560615	-2.11554	0.0833819	0.358603	0.274291	1.55129	1.55431e-15	2	0.120243
Cc009819	0.791436	1.36686	0.365826	-1.13133	-0.943015	-0.44978	-1.97453	-0.110142	-1.18639	-0.201425	0.691837	-7.91034e-16	2	2.07025
Cc009866	-0.446731	2.03489	-0.249389	-0.447521	-0.443424	-0.447827	-1.81479	0.201973	0.231832	0.072374	1.94005	1.58207e-15	2	0.315062
Cc009878	-0.765489	1.76403	0.620783	-0.385621	-0.676632	-0.557069	-2.52494	-0.110827	0.540307	0.193362	0.781759	2.55351e-15	2	0.33701
Cc009879	-0.773708	1.84223	-0.128833	0.323538	-0.421341	-0.841884	-1.71333	0.159236	0.818083	1.05264	1.62971	1.22125e-15	2	1.18351
Cc009926	-0.532963	1.92915	0.165581	-0.624643	-0.730882	-0.206244	-2.15698	-0.20284	0.249544	-0.349937	1.46718	2.23779e-15	2	0.134325
Cc009951	-0.0816254	1.93894	0.0476499	-0.547976	-0.605696	-0.751292	-2.12948	0.284236	-0.185486	0.44134	1.48091	2.498e-16	2	0.199148
Cc010038	0.103406	1.63473	0.599582	-1.01944	-0.816139	-0.50214	-2.47497	-0.0234153	-0.516607	-0.180208	0.660044	1.09635e-15	2	0.683999
Cc010039	-0.30111	1.7889	0.554014	-0.76262	-0.67492	-0.604263	-2.54686	0.0868577	-0.0479923	0.0562781	0.830003	1.97065e-15	2	0.182385
Cc010063	-0.435557	1.9609	0.1549	-0.55648	-0.554996	-0.568763	-2.2311	0.169015	0.161112	0.143506	1.41918	1.60982e-15	2	0.0354473
Cc010064	-0.568261	1.93988	0.230051	-0.560445	-0.471315	-0.569907	-2.29118	0.210016	0.290854	0.107362	1.31311	2.08167e-15	2	0.0785809
Cc010065	-0.441828	1.97996	0.0801063	-0.584479	-0.483794	-0.549965	-2.16617	0.231372	0.162233	0.0932035	1.51064	1.55431e-15	2	0.0734548
Cc010133	-0.409133	1.98288	0.0482326	-0.474393	-0.660193	-0.487396	-2.10945	0.0296992	0.167764	0.123492	1.58579	1.54043e-15	2	0.0572693
Cc010256	0.877347	1.54918	-0.104456	-0.729761	-0.698408	-0.893904	-1.65044	0.355693	-1.14374	0.643545	1.27007	-1.9984e-15	2	1.97977
Cc010276	-0.591803	1.85765	0.426078	-0.372374	-0.723372	-0.59618	-2.40919	-0.0645817	0.370151	0.294291	1.06668	1.80411e-15	2	0.129279
Cc010351	-0.24467	1.94691	0.0637767	-0.854383	-0.449272	-0.462365	-2.14217	0.28947	-0.114573	-0.183716	1.49107	1.31839e-15	2	0.194453
Cc010746	-0.332697	1.83789	0.462797	-0.703133	-0.594084	-0.670777	-2.49508	0.194622	0.00153268	0.171151	0.953489	1.60982e-15	2	0.120031
Cc010790	-0.376039	1.81752	0.500584	-0.477898	-0.68541	-0.778757	-2.50449	0.116694	0.114604	0.470209	0.900883	1.63758e-15	2	0.163054
Cc010836	-0.141109	1.86075	0.308947	-0.83899	-0.668273	-0.521319	-2.34377	0.117719	-0.222766	-0.0666327	1.16336	1.20737e-15	2	0.159521
Cc010837	0.155405	1.81042	0.203763	-0.959644	-0.648508	-0.561441	-2.20763	0.217926	-0.545275	-0.0574475	1.21123	7.49401e-16	2	0.474783
Cc010838	0.465715	1.74387	0.0524	-0.622589	-0.882288	-0.757112	-1.9699	0.0937578	-0.733198	0.509847	1.32455	-5.27356e-16	2	0.894774
Cc010910	-0.374344	1.79006	0.492781	-0.925749	-0.30057	-0.682177	-2.51102	0.472473	-0.0227187	-0.0212036	0.832463	2.10942e-15	2	0.374437
Cc010970	-0.173784	1.8274	0.255579	-0.735165	-0.996558	-0.177472	-2.17871	-0.397228	-0.139887	-0.381377	1.3031	1.31145e-15	2	0.314367
Cc011006	-0.680597	1.8467	-0.412746	0.0699343	-0.964972	0.141682	-1.27067	-0.792947	0.687273	-0.257345	2.17105	1.58207e-15	2	1.37466
Cc011039	-0.449257	2.03554	-0.260001	-0.452947	-0.419014	-0.454321	-1.8052	0.227534	0.233295	0.0734321	1.94793	1.44329e-15	2	0.334362
Cc011040	-0.38121	2.03336	-0.267814	-0.435011	-0.540072	-0.409252	-1.78661	0.106156	0.172208	0.0566316	1.97615	1.13798e-15	2	0.307586
Cc011106	0.0731912	1.72537	0.463008	-0.86157	-0.901349	-0.498646	-2.389	-0.101847	-0.438207	-0.0573119	0.905899	8.60423e-16	2	0.453243
Cc011108	-0.44785	1.94654	0.0967031	-0.850763	-0.374875	-0.369759	-2.15632	0.262866	0.0911581	-0.33857	1.46931	1.8735e-15	2	0.215784
Cc011154	-0.645928	1.80912	0.470501	-0.196253	-0.810549	-0.626889	-2.39133	-0.185084	0.483858	0.458768	0.994571	1.60982e-15	2	0.293632
Cc011169	-0.157155	1.88696	0.262387	-0.662714	-0.771756	-0.557719	-2.29986	0.0210832	-0.151379	0.118495	1.25264	1.19349e-15	2	0.0929513
Cc011244	-0.409624	1.71951	0.654172	-0.559411	-0.974439	-0.430209	-2.5316	-0.355086	0.132239	0.00184934	0.745201	2.34535e-15	2	0.317888
Cc011253	-0.256006	1.72112	0.613329	-0.846474	-0.861587	-0.370382	-2.51985	-0.205766	-0.109852	-0.267814	0.767219	1.85268e-15	2	0.343109
Cc011330	-0.604659	1.87859	0.372529	-0.625068	-0.34607	-0.675316	-2.41552	0.360325	0.302295	0.163259	1.06928	2.27596e-15	2	0.197964
Cc011335	-0.412716	1.94997	-0.0323292	-0.543731	-0.847085	-0.114114	-1.93292	-0.340218	0.168976	-0.364857	1.7333	1.84575e-15	2	0.268581
Cc011375	-0.506637	1.83756	0.499208	-0.606516	-0.634358	-0.589255	-2.50382	0.0625385	0.206783	0.116019	0.944012	2.30371e-15	2	0.104715
Cc011376	-0.709084	1.7446	0.481963	-0.774686	0.0440893	-0.786886	-2.44046	0.719977	0.368976	0.120352	0.766403	2.77556e-15	2	0.787487
Cc011534	0.259374	1.84773	0.0234125	-0.767826	-0.686121	-0.676571	-2.03917	0.246023	-0.582518	0.252144	1.43163	2.77556e-17	2	0.542043
Cc011716	-0.349699	2.03204	-0.314903	-0.578895	-0.353298	-0.435242	-1.75649	0.315577	0.098123	-0.0318084	1.9905	1.33227e-15	2	0.415667
Cc011839	-0.426343	1.83134	0.237268	-0.793896	-0.881351	0.0329841	-2.12638	-0.450107	0.102003	-0.738419	1.35573	2.38698e-15	2	0.406815
Cc011873	-0.433911	1.69355	0.674061	-0.292092	-0.988846	-0.652765	-2.52952	-0.309008	0.2393	0.467155	0.679534	2.05391e-15	2	0.433768
Cc011998	-0.543278	1.7856	0.585874	-0.439508	-0.605321	-0.783364	-2.55907	0.137775	0.293442	0.463211	0.778047	1.91513e-15	2	0.252669
Cc012084	-0.921364	1.46363	-0.0819806	-0.460251	-0.946146	0.946108	-1.1903	-1.31104	0.809692	-1.70097	1.61213	3.55271e-15	2	2.70117
Cc012194	-0.662207	1.90475	-0.133108	-0.739691	0.202536	-0.572285	-1.86841	0.798201	0.363917	-0.107154	1.59534	2.22045e-15	2	0.962647
Cc012202	-0.430595	1.88885	0.366366	-0.618203	-0.566486	-0.639934	-2.41768	0.185163	0.128368	0.180061	1.11196	1.66533e-15	2	0.0578357
Cc012284	-0.494223	1.99814	0.00372774	-0.528098	-0.442256	-0.537293	-2.08706	0.246126	0.236922	0.107809	1.61194	1.80411e-15	2	0.126712
Cc012376	-0.300948	1.74581	0.288538	-1.01462	-0.85464	0.135854	-2.11505	-0.449774	-0.0839873	-1.0131	1.22742	2.47025e-15	2	0.693277
Cc012458	-0.431596	1.80928	0.474505	-0.84875	-0.715332	-0.288105	-2.43195	-0.125364	0.0667088	-0.410183	0.995654	2.498e-15	2	0.212319
Cc012480	-0.482817	2.00345	-0.0220938	-0.492203	-0.547698	-0.458638	-2.04585	0.108073	0.239843	0.0522312	1.67325	1.48492e-15	2	0.109516
Cc012485	-0.0302962	1.80277	0.336917	-0.81316	-0.907187	-0.389048	-2.29594	-0.168487	-0.317193	-0.167276	1.13514	1.1241e-15	2	0.299066
Cc012586	-0.638437	1.75266	0.559321	-0.388242	-0.982498	-0.302809	-2.40665	-0.497389	0.423393	-0.0636348	0.918259	2.58127e-15	2	0.362773
Cc012682	-0.470647	2.00998	-0.0556373	-0.52424	-0.468346	-0.491113	-2.02458	0.205794	0.218437	0.0627094	1.69792	1.4988e-15	2	0.144491
Cc012801	-0.404032	1.88785	0.357532	-0.657807	-0.668788	-0.514753	-2.39194	0.0389482	0.0925133	0.0135571	1.15259	1.66533e-15	2	0.036919
Cc012802	-0.307349	1.93907	0.184342	-0.641413	-0.658937	-0.515712	-2.24904	0.081988	0.00659151	0.0481067	1.38173	1.52656e-15	2	0.0296236
Cc012873	-0.460043	1.76225	0.644891	-0.689722	-0.647706	-0.609673	-2.60885	0.0594846	0.132159	0.0830902	0.713262	2.19269e-15	2	0.225312
Cc012906	-0.58896	1.89413	0.339825	-0.481623	-0.725262	-0.438112	-2.33639	-0.119462	0.337534	0.0242063	1.21409	2.30371e-15	2	0.0729871
Cc013190	0.104607	1.74204	0.34796	-0.999712	-0.842357	-0.352539	-2.27084	-0.0937168	-0.503773	-0.336157	1.0566	1.16573e-15	2	0.53928
Cc013207	0.789553	1.53601	0.110312	-0.679782	-0.901292	-0.8548	-1.86315	0.127237	-1.05403	0.63496	1.06009	-1.38778e-15	2	1.69839
Cc013346	-0.803191	1.27065	0.116335	1.10866	-1.02718	-0.665272	-1.28895	-0.832679	1.16751	1.4452	1.03924	7.21645e-16	2	3.39611
Cc013586	-0.375339	1.75275	0.623217	-0.696502	-0.829658	-0.474473	-2.55618	-0.159769	0.0505717	-0.0527956	0.772324	1.70697e-15	2	0.22952
Cc013624	-0.546907	1.92419	0.279914	-0.583448	-0.497095	-0.576652	-2.33656	0.194176	0.260076	0.103568	1.24516	2.22045e-15	2	0.0660277
Cc013800	0.490273	1.65202	0.244925	-0.582755	-0.864521	-0.939939	-2.12145	0.174367	-0.751282	0.757585	1.00332	-9.99201e-16	2	1.04915
Cc013850	-0.262496	1.92022	0.177725	-0.574035	-0.839456	-0.421962	-2.19994	-0.138176	-0.0118716	0.009828	1.41442	1.54043e-15	2	0.0712307
Cc013934	-0.722435	1.88955	0.0426797	-0.345202	0.0220927	-0.886686	-2.04993	0.724622	0.531288	0.573967	1.3788	1.66533e-15	2	0.775461
Cc014076	-0.475513	1.99671	-0.0150715	-0.364965	-0.605978	-0.535178	-2.0434	0.074714	0.271734	0.246951	1.66016	1.69309e-15	2	0.123171
Cc014207	-0.481818	1.86174	0.38164	-0.494911	-0.399894	-0.866758	-2.42793	0.412588	0.21728	0.519922	1.0206	1.66533e-15	2	0.231353
Cc014313	-0.535269	1.66759	-0.350575	0.771374	-0.711002	-0.842122	-1.23974	-0.197608	0.764331	1.45215	1.7821	-5.55112e-16	2	2.21824
Cc014420	-0.554457	1.86988	-0.0415092	0.234015	-0.717018	-0.790908	-1.84943	-0.0561148	0.557851	0.99454	1.58869	5.55112e-16	2	0.788351
Cc014455	-0.65813	1.84229	0.454909	-0.649178	-0.329875	-0.66002	-2.47107	0.346949	0.347654	0.112481	0.949949	2.7478e-15	2	0.263336
Cc014498	-0.58231	1.88876	0.286633	-0.539357	-0.239411	-0.814317	-2.34162	0.521712	0.309537	0.390853	1.13843	1.83187e-15	2	0.306452
Cc014513	-0.451753	2.00364	-0.0602163	-0.63469	-0.490555	-0.366421	-2.00743	0.139438	0.168235	-0.165862	1.71597	1.54043e-15	2	0.161017
Cc014527	-0.650857	1.83124	0.465859	-0.291155	-0.638783	-0.716307	-2.43521	0.0391579	0.453761	0.479721	0.975899	2.02616e-15	2	0.239224
Cc014543	-0.0656829	1.98297	-0.226477	-0.726017	-0.383072	-0.581716	-1.86024	0.435688	-0.238624	0.0878825	1.81202	5.55112e-16	2	0.43313
Cc014547	-0.21612	1.7903	0.282737	-0.805557	-1.00868	-0.0426815	-2.15783	-0.491187	-0.11325	-0.606565	1.26582	2.1233e-15	2	0.448571
Cc014612	-0.67819	1.69912	-0.00830849	0.576884	-0.96343	-0.626079	-1.641	-0.514391	0.818508	1.04234	1.49445	8.88178e-16	2	1.52302
Cc014618	-0.107388	1.86437	0.296788	-0.68758	-0.779244	-0.586949	-2.32591	0.0368122	-0.209619	0.143757	1.18871	1.22125e-15	2	0.13348
Cc014670	-0.435922	2.02431	-0.152401	-0.510992	-0.462413	-0.462582	-1.92455	0.204234	0.194004	0.045363	1.82024	1.80411e-15	2	0.211857
Cc014713	-0.420135	1.98602	0.0475042	-0.544615	-0.602208	-0.466567	-2.1171	0.0808939	0.156572	0.0381157	1.58234	1.65146e-15	2	0.0568295
Cc014818	-0.579814	1.80751	0.556521	-0.635847	-0.682191	-0.466178	-2.51945	-0.0669162	0.273833	-0.0662304	0.884914	2.41474e-15	2	0.162797
Cc014960	-0.382831	1.91349	0.289959	-0.647408	-0.570008	-0.603206	-2.35541	0.185339	0.0742	0.124806	1.22014	1.77636e-15	2	0.0386922
Cc014962	-0.550421	1.7872	0.502257	-0.520403	-0.953789	-0.264846	-2.39056	-0.438823	0.292747	-0.192705	1.00245	2.40519e-15	2	0.261285
Cc015012	-0.397585	1.89857	0.309906	-0.430245	-0.729663	-0.650986	-2.34212	0.0235976	0.15777	0.357257	1.20931	1.38778e-15	2	0.0554322
Cc015304	-0.453118	2.01492	-0.0849246	-0.507633	-0.493986	-0.475256	-1.99227	0.176655	0.208025	0.0621612	1.74052	1.26288e-15	2	0.153755
Cc015348	-0.555141	1.89739	0.35697	-0.569511	-0.534363	-0.595341	-2.3977	0.158237	0.270117	0.136723	1.14046	2.2482e-15	2	0.0726016
Cc015414	-0.505104	1.81013	0.553759	-0.540226	-0.643137	-0.675419	-2.54372	0.0804562	0.22411	0.269333	0.85061	2.08167e-15	2	0.156828
Cc015467	-0.480888	1.82231	0.485493	-0.707489	-0.353403	-0.766023	-2.51674	0.423233	0.148271	0.231225	0.874276	1.83187e-15	2	0.261348
Cc015561	0.859453	1.60314	-0.33752	-0.77826	-0.853277	-0.493539	-1.38079	0.0237029	-1.12139	0.138231	1.6597	-1.55431e-15	2	2.01928
Cc015569	-0.42369	1.79363	0.557214	-0.730926	-0.745003	-0.451225	-2.52151	-0.0868864	0.0882357	-0.121221	0.872321	2.33147e-15	2	0.165856
Cc015700	-0.354938	1.93558	0.150383	-0.653669	-0.318106	-0.75925	-2.24797	0.505158	0.048842	0.292044	1.33222	1.249e-15	2	0.201312
Cc015910	-0.243887	1.82978	0.328841	-0.652783	-0.992858	-0.269089	-2.2657	-0.371065	-0.051235	-0.222306	1.2145	1.43028e-15	2	0.221453
Cc015967	-0.500445	1.91112	0.316039	-0.617244	-0.575233	-0.534238	-2.36313	0.113338	0.202299	0.0421157	1.20821	2.13718e-15	2	0.0395995
Cc015988	-0.322686	2.02791	-0.220733	-0.484472	-0.496714	-0.503301	-1.85823	0.214883	0.092268	0.139646	1.89289	9.15934e-16	2	0.260443
Cc015995	-0.281445	1.97292	0.0412429	-0.55519	-0.700859	-0.476673	-2.10467	0.0245718	0.0153838	0.0771532	1.58322	1.31839e-15	2	0.0669389
Cc016007	-0.670292	1.77651	0.602931	-0.5229	-0.428524	-0.757723	-2.57173	0.265203	0.395733	0.328117	0.734669	2.41474e-15	2	0.342371
Cc016042	-0.479858	1.87063	0.395501	-0.654744	-0.415458	-0.716072	-2.44823	0.349449	0.165213	0.219827	1.03256	2.19269e-15	2	0.151886
Cc016060	-0.824019	1.67988	-0.56219	0.496794	-0.953673	0.163207	-0.872834	-0.966683	1.00591	-0.0003652	2.22967	1.63758e-15	2	2.43832
Cc016088	-0.54444	1.91731	-0.0303063	0.0849481	-0.729145	-0.698368	-1.91353	-0.0700615	0.494219	0.776452	1.62478	1.05471e-15	2	0.532984
Cc016192	0.326533	1.83885	-0.0441504	-0.789319	-0.662548	-0.669368	-1.95814	0.27592	-0.650131	0.237399	1.49366	-3.05311e-16	2	0.670526
Cc016299	-0.312082	1.84349	0.428931	-0.779375	-0.678227	-0.502738	-2.44519	0.0485543	-0.0379791	-0.077095	1.03077	1.84575e-15	2	0.1078
Cc016335	-0.599762	1.95877	0.125971	-0.624111	-0.547903	-0.312961	-2.1573	0.0133886	0.313687	-0.248472	1.4962	2.31412e-15	2	0.120212
Cc016355	-0.577631	1.85091	0.453761	-0.681754	-0.414339	-0.63095	-2.48039	0.282305	0.255394	0.0765765	0.969161	2.498e-15	2	0.180044
Cc016428	-0.451941	2.03077	-0.203887	-0.459471	-0.455754	-0.459715	-1.86527	0.197771	0.229908	0.0775473	1.8854	1.40166e-15	2	0.265525
Cc016457	-0.40628	1.81986	0.516599	-0.545851	-0.694592	-0.68974	-2.51792	0.0672825	0.123777	0.306695	0.899498	1.7486e-15	2	0.127628
Cc016497	-0.543673	1.86988	0.41066	-0.692945	-0.437534	-0.606391	-2.44919	0.264085	0.21875	0.0483838	1.03767	2.08167e-15	2	0.138435
Cc016498	-0.541826	1.78228	0.530142	-0.769058	-0.221592	-0.779943	-2.53564	0.530671	0.192301	0.175139	0.772332	2.05391e-15	2	0.42991
Cc016514	0.981449	1.29621	0.289529	-1.03625	-0.881804	-0.649135	-1.84554	0.0456027	-1.33543	0.137178	0.673307	-1.27676e-15	2	2.49225
Cc016683	0.114228	1.87157	0.11411	-0.690532	-0.728531	-0.680848	-2.15075	0.178215	-0.422475	0.293212	1.36505	1.38778e-16	2	0.327205
Cc016835	-0.416761	1.69521	0.325835	-0.999919	-0.878349	0.273983	-2.0781	-0.590958	0.0452164	-1.19199	1.17716	2.77556e-15	2	0.896069
Cc016900	-0.369395	1.97672	0.0655331	-0.656284	-0.555237	-0.461338	-2.14356	0.146363	0.0698199	-0.0476797	1.54208	1.56819e-15	2	0.0670549
Cc016978	-0.405659	1.73368	0.00630988	-1.02488	-0.759497	0.450051	-1.73099	-0.565532	0.0503913	-1.42946	1.57617	2.88658e-15	2	1.20551
Cc017020	-0.407796	1.88959	0.252726	-0.571315	-0.894951	-0.26825	-2.22323	-0.311423	0.137523	-0.198367	1.34606	1.92815e-15	2	0.12324
Cc017127	0.347471	1.56377	0.410732	-1.13779	-0.959161	-0.225018	-2.16935	-0.259479	-0.768553	-0.548475	0.861666	4.44089e-16	2	1.18152
Cc017141	-0.330401	1.91506	0.255833	-0.653515	-0.478643	-0.708336	-2.33858	0.334831	0.0196058	0.248821	1.22693	1.58207e-15	2	0.0941991
Cc017272	-0.0760585	1.81661	0.397281	-0.621983	-0.77421	-0.741643	-2.40982	0.103255	-0.224809	0.382349	1.01294	8.32667e-16	2	0.211532
Cc017412	-0.261429	1.93621	0.163785	-0.507364	-0.744438	-0.586768	-2.21888	0.0294131	0.0034464	0.251522	1.40555	8.32667e-16	2	0.0489768
Cc017474	-0.963909	1.42773	0.514901	0.585775	-1.09879	-0.465703	-1.92327	-0.877129	1.11124	0.79544	0.750305	1.92901e-15	2	2.06258
Cc017480	-0.414931	1.91046	0.302798	-0.630795	-0.525473	-0.642064	-2.3701	0.235211	0.110472	0.173783	1.19317	1.66533e-15	2	0.0555813
Cc017481	-0.579995	1.76798	0.637926	-0.668212	-0.66323	-0.494473	-2.58078	-0.0430601	0.262365	-0.0608825	0.753539	2.72005e-15	2	0.232825
Cc017539	-0.601966	1.7758	0.628109	-0.57866	-0.554287	-0.668998	-2.59412	0.130211	0.308917	0.20358	0.73204	2.2482e-15	2	0.253774
Cc017585	-0.436031	1.97256	0.0583014	-0.632541	-0.319301	-0.642987	-2.15626	0.433363	0.141997	0.154689	1.48906	1.4988e-15	2	0.18085
Cc017646	-0.521231	1.90472	0.336762	-0.584402	-0.581435	-0.554411	-2.37848	0.10661	0.232567	0.087408	1.1798	2.05391e-15	2	0.0452645
Cc017773	1.20654	1.02869	0.354143	-0.957259	-1.05312	-0.578996	-1.63813	-0.213627	-1.50112	0.153789	0.411949	-1.97065e-15	2	3.55454
Cc017781	-0.189333	1.89268	0.238147	-0.80434	-0.442697	-0.694454	-2.3185	0.405698	-0.165743	0.140536	1.21283	1.47105e-15	2	0.190222
Cc017846	-0.733251	1.75644	0.242224	-0.731542	-0.833029	0.299155	-1.99511	-0.654877	0.448496	-1.08067	1.34459	3.44169e-15	2	0.836668
Cc017859	-0.468844	1.94918	0.193212	-0.6226	-0.568453	-0.482491	-2.25578	0.111312	0.174171	-0.0164211	1.38189	1.94289e-15	2	0.0331761
Cc017939	-0.740645	1.71636	0.26802	0.321307	-0.552501	-1.01254	-2.06483	0.10141	0.766576	1.26698	1.073	1.16573e-15	2	1.1549
Cc018218	-0.645526	1.79487	0.00852315	0.394103	-0.807885	-0.744086	-1.79959	-0.236836	0.70898	1.04491	1.50335	6.10623e-16	2	1.07402
Cc018244	-0.557531	1.77788	0.235528	-0.912414	-0.768042	0.224578	-2.05068	-0.480834	0.209158	-1.09809	1.33219	2.9976e-15	2	0.710481
Cc018258	-0.514137	2.02711	-0.223668	-0.421896	-0.539204	-0.328207	-1.81053	0.031652	0.309706	-0.0572557	1.94214	1.38778e-15	2	0.304337
Cc018375	-0.602047	1.76887	0.611365	-0.480411	-0.472864	-0.824911	-2.5815	0.266251	0.339323	0.45793	0.712434	2.38698e-15	2	0.341485
Cc018440	-0.520003	2.00115	-0.0446268	-0.631751	-0.409029	-0.395736	-2.02476	0.211999	0.236572	-0.149022	1.68413	1.55431e-15	2	0.188917
Cc018465	-0.430727	2.03467	-0.343109	-0.294594	-0.523467	-0.442775	-1.68878	0.103208	0.272187	0.192166	2.0617	9.29812e-16	2	0.437173
Cc018519	-0.275947	1.91116	0.215832	-0.580337	-0.836102	-0.434606	-2.23632	-0.132864	-0.00233455	0.0168388	1.36242	1.69309e-15	2	0.0621389
Cc018583	-0.479298	1.84397	0.475345	-0.513941	-0.682149	-0.643925	-2.48121	0.0413744	0.208439	0.261926	0.975791	1.88738e-15	2	0.0970683
Cc018585	-0.492126	1.83928	0.267729	-0.835358	-0.00146506	-0.778055	-2.30687	0.763293	0.134076	0.115901	1.07653	2.05391e-15	2	0.587489
Cc018614	-0.411595	1.98565	-0.187726	-0.690231	-0.0893435	-0.606752	-1.89468	0.632602	0.118047	0.0519146	1.74539	1.4988e-15	2	0.528838
Cc018615	0.078675	1.94128	-0.26957	-0.829246	-0.31796	-0.603179	-1.79218	0.535815	-0.407907	0.0548866	1.80269	2.77556e-17	2	0.667215
Cc018656	0.0300078	1.69693	0.557972	-0.828208	-0.90341	-0.553288	-2.47097	-0.0981754	-0.388686	0.0238333	0.771695	1.22125e-15	2	0.461137
Cc018673	-0.00336472	1.80851	0.322376	-0.823109	-0.872536	-0.431878	-2.29459	-0.105427	-0.348154	-0.12075	1.14251	1.1241e-15	2	0.296216
Cc018684	-0.286671	1.73222	0.613534	-0.717667	-0.921773	-0.419642	-2.52144	-0.256901	-0.0406502	-0.11078	0.782845	1.85962e-15	2	0.291432
Cc018765	0.507387	1.45686	0.527976	-1.04572	-1.04079	-0.405708	-2.21848	-0.256211	-0.898226	-0.229732	0.62164	3.05311e-16	2	1.46013
Cc018904	-0.511905	1.73491	0.649278	-0.837657	-0.703848	-0.330777	-2.55786	-0.136339	0.147259	-0.371654	0.736278	2.58127e-15	2	0.329986
Cc018990	-0.379726	1.69983	0.376178	-0.838724	-1.04266	0.185098	-2.13427	-0.70589	0.0523248	-0.94058	1.13721	2.7478e-15	2	0.760378
Cc019134	-0.45025	2.01239	-0.0838767	-0.54147	-0.403016	-0.533776	-2.00521	0.294244	0.193397	0.0992554	1.71377	1.52656e-15	2	0.186471
Cc019252	-0.630401	1.79554	0.588935	-0.604371	-0.521852	-0.62785	-2.5652	0.142162	0.330599	0.127378	0.794427	2.498e-15	2	0.231533
Cc019313	-0.536629	1.91483	0.24778	-0.341034	-0.787756	-0.497191	-2.2465	-0.150191	0.33259	0.218772	1.33554	2.02616e-15	2	0.0909616
Cc019339	-0.710285	1.77802	0.576805	-0.298141	-0.728585	-0.617818	-2.48982	-0.123146	0.512578	0.348984	0.840104	2.33147e-15	2	0.315072
Cc019353	-0.584046	1.78599	0.535821	-0.574893	-0.877556	-0.285319	-2.43657	-0.357657	0.306353	-0.222683	0.949682	2.51014e-15	2	0.243361
Cc019463	-0.407325	1.91753	0.263004	-0.56026	-0.745204	-0.467743	-2.29432	-0.0620027	0.1312	0.0388153	1.3044	1.6237e-15	2	0.0215146
Cc019474	-0.165596	1.67249	0.638107	-0.9134	-0.911973	-0.319632	-2.50274	-0.265711	-0.216082	-0.360748	0.708257	1.67227e-15	2	0.494175
Cc019476	0.206715	1.71211	0.255657	-1.01099	-0.943431	-0.220053	-2.12001	-0.244907	-0.595525	-0.477554	1.1655	1.08941e-15	2	0.759132
Cc019559	-0.423019	1.99283	-0.294653	-0.596446	-0.636667	-0.0420459	-1.67479	-0.174435	0.179325	-0.510051	2.04236	1.65146e-15	2	0.503806
Cc019664	-0.550505	1.98321	0.0508117	-0.520157	-0.597122	-0.366236	-2.09386	-0.00119943	0.29836	-0.0901397	1.59963	1.86656e-15	2	0.0978631
Cc019834	-0.443305	1.84822	-0.123326	-0.870226	-0.720687	0.309327	-1.70073	-0.447943	0.127989	-1.14626	1.79323	2.27596e-15	2	0.889954
Cc019959	-0.390508	1.97773	0.0804361	-0.597251	-0.537113	-0.533298	-2.16491	0.187255	0.106996	0.0780525	1.51542	1.47105e-15	2	0.0556513
Cc020073	-0.448468	1.69834	0.468922	-0.853028	-0.977031	0.111265	-2.24907	-0.618549	0.108202	-0.881643	1.0142	2.83107e-15	2	0.666822
Cc020234	-0.187108	2.01203	-0.272349	-0.571059	-0.622558	-0.358959	-1.77612	0.0617403	-0.0624716	-0.063311	1.96831	8.8124e-16	2	0.335421
Cc020306	-0.47227	1.96209	0.0976336	-0.601066	-0.680094	-0.306296	-2.12876	-0.0838814	0.194209	-0.202289	1.54426	1.90473e-15	2	0.0812126
Cc020309	-0.557266	1.72269	0.620664	-0.231244	-0.970227	-0.584613	-2.47499	-0.355311	0.384739	0.407384	0.779953	1.9984e-15	2	0.412642
Cc020331	-0.944474	1.4207	0.321792	0.821009	-0.835398	-0.783631	-1.72179	-0.51596	1.17657	1.33576	0.880754	1.44329e-15	2	2.46309
Cc020415	-0.353138	2.01002	-0.0813917	-0.504737	-0.520315	-0.550442	-2.00681	0.212426	0.106778	0.176347	1.71902	1.02696e-15	2	0.141856
Cc020457	-0.367169	1.81946	0.117702	-1.0219	0.142132	-0.690231	-2.13224	0.890727	-0.0342439	-0.121327	1.20908	2.02616e-15	2	0.893157
Cc020468	-0.463611	2.02491	-0.152527	-0.470478	-0.467602	-0.470691	-1.92014	0.191433	0.234609	0.080934	1.82326	1.40166e-15	2	0.217317
Cc020881	-0.67356	1.78916	0.5649	-0.727296	-0.62299	-0.330214	-2.49692	-0.0985207	0.344447	-0.323928	0.875917	2.80331e-15	2	0.266624
Cc020914	-0.697928	1.78535	0.373087	-0.716491	0.0730222	-0.817037	-2.35613	0.767759	0.378397	0.202817	0.913815	2.77556e-15	2	0.764585
Cc020917	-0.77529	1.73871	0.644396	-0.561218	-0.744546	-0.302056	-2.50658	-0.289428	0.501713	-0.244171	0.779414	2.75127e-15	2	0.389504
Cc020930	-0.563103	1.94517	-0.235844	0.137723	-0.655569	-0.628379	-1.6907	-0.0490356	0.54411	0.72338	1.88134	8.04912e-16	2	0.728138
Cc020985	-0.562191	1.88751	0.383709	-0.559528	-0.56294	-0.586558	-2.41499	0.12169	0.279891	0.134286	1.10871	2.16493e-15	2	0.074493
Cc020986	-0.592388	1.91438	0.309207	-0.514105	-0.572137	-0.544956	-2.34395	0.0858969	0.327829	0.115195	1.22505	1.94289e-15	2	0.0642192
Cc020992	-0.633187	1.84957	0.467311	-0.465784	-0.633445	-0.584461	-2.45649	0.0139558	0.380311	0.192897	1.00201	2.55351e-15	2	0.13481
Cc020994	-0.628308	1.89181	0.361131	-0.438506	-0.601427	-0.584699	-2.37554	0.0530321	0.386433	0.214539	1.15117	2.30371e-15	2	0.100767
Cc020997	-0.543562	1.90239	0.343432	-0.536706	-0.572339	-0.593211	-2.38316	0.121872	0.269265	0.164955	1.1659	2.16493e-15	2	0.0580708
Cc021048	-0.502823	1.95492	0.153952	-0.654839	-0.5769	-0.374314	-2.20239	0.0454456	0.202938	-0.176638	1.44967	1.97758e-15	2	0.0653829
Cc021112	-0.32308	1.76797	-0.0393956	-0.986384	0.385241	-0.804352	-1.92015	1.14723	-0.0492184	0.0260266	1.29027	1.58207e-15	2	1.4215
Cc021139	-0.319916	1.90146	0.296015	-0.611947	-0.730619	-0.534989	-2.33634	0.00878926	0.0247145	0.0953131	1.23507	1.63758e-15	2	0.0292996
Cc021142	-0.289174	1.71875	0.360809	-0.957613	-0.949454	0.116684	-2.16565	-0.539889	-0.0800325	-0.937746	1.13637	2.35922e-15	2	0.690672
Cc021153	-0.368577	1.75849	0.633148	-0.610501	-0.724107	-0.688448	-2.59764	0.0379741	0.0648066	0.262269	0.719498	1.52656e-15	2	0.224106
Cc021158	0.368771	1.54989	0.591655	-0.899581	-0.753844	-0.856892	-2.43395	0.224376	-0.740723	0.378011	0.525307	3.33067e-16	2	1.05929
Cc021186	-0.392469	1.98202	0.0341964	-0.527578	-0.684594	-0.411573	-2.08767	-0.0207021	0.136931	-0.0027544	1.61355	1.56819e-15	2	0.0664282
Cc021231	-0.498987	1.99458	0.015382	-0.516237	-0.572053	-0.422689	-2.07585	0.0652267	0.247554	-0.0107373	1.63329	1.60982e-15	2	0.0916795
Cc021419	0.989957	1.44946	-0.136172	-0.526044	-1.03785	-0.73935	-1.46709	-0.0795122	-1.17168	0.657206	1.2993	-2.38698e-15	2	2.3856
Cc021460	-0.639508	1.76469	0.645275	-0.516669	-0.688501	-0.565285	-2.5758	-0.0671048	0.36906	0.129643	0.743616	2.58127e-15	2	0.25629
Cc021502	0.208679	1.80764	0.193481	-0.829875	-0.762951	-0.616976	-2.18732	0.133877	-0.557734	0.12808	1.22959	3.33067e-16	2	0.468787
Cc021503	-0.463204	1.8686	0.412921	-0.493676	-0.695689	-0.628949	-2.43079	0.0294956	0.200381	0.2651	1.06973	1.7486e-15	2	0.0661913
Cc021504	-0.335879	1.89543	0.264028	-0.333841	-0.787952	-0.701786	-2.28524	-0.00661082	0.12927	0.508333	1.25847	1.02696e-15	2	0.113653
Cc021551	-0.439862	1.79752	0.534548	-0.735645	-0.378665	-0.7779	-2.55436	0.412055	0.0973115	0.232874	0.797782	2.13718e-15	2	0.287709
Cc021582	-0.0551432	1.66793	0.667859	-0.837901	-0.835615	-0.607129	-2.57331	-0.0343043	-0.311597	0.057002	0.611309	1.80411e-15	2	0.475882
Cc021719	-0.288897	1.95165	0.140902	-0.63695	-0.610231	-0.556473	-2.21945	0.154186	-0.00982465	0.100552	1.42633	1.30451e-15	2	0.0435127
Cc021738	-0.0640155	1.81375	0.178882	-0.736865	-1.05474	-0.137015	-2.07592	-0.454215	-0.242055	-0.405924	1.38677	1.10328e-15	2	0.447082
Cc021786	-0.647824	1.94891	0.12438	-0.640092	-0.548363	-0.237012	-2.1336	-0.0391111	0.360408	-0.361989	1.50429	2.07126e-15	2	0.177774
Cc021796	-0.527394	1.7905	0.242414	-0.818315	0.181489	-0.868692	-2.24169	0.944257	0.18262	0.211408	1.028	2.05391e-15	2	0.912755
Cc021841	-0.641367	1.82822	0.222951	0.123313	-0.711194	-0.821922	-2.12252	-0.044047	0.594241	0.928396	1.25364	1.33227e-15	2	0.614242
Cc021850	-0.195271	2.01631	-0.233649	-0.494092	-0.544102	-0.549193	-1.84526	0.221165	-0.037674	0.215809	1.89015	4.71845e-16	2	0.290317
Cc021871	-0.267262	1.86337	0.375847	-0.672072	-0.553373	-0.746507	-2.4332	0.287938	-0.0529937	0.296463	1.05119	1.19349e-15	2	0.125775
Cc022024	-0.719194	1.56245	0.551675	0.386787	-0.903112	-0.878606	-2.20115	-0.342332	0.76847	1.18109	0.703327	1.22125e-15	2	1.36567
Cc022032	-0.446013	2.02163	-0.129523	-0.488219	-0.469366	-0.488509	-1.94865	0.205422	0.209402	0.0923584	1.79065	1.54043e-15	2	0.193603
Cc022073	-0.539864	1.76774	0.562572	-0.838795	-0.711154	-0.240499	-2.47706	-0.186083	0.179279	-0.483979	0.876787	3.13725e-15	2	0.305657
Cc022187	-0.860009	1.47147	0.519944	-0.618591	-1.06593	0.553115	-1.96365	-1.14958	0.638063	-1.32326	0.888624	3.60822e-15	2	1.73789
Cc022423	-0.583476	1.85657	0.054224	-0.631874	-0.880948	0.1855	-1.89369	-0.586791	0.326846	-0.828618	1.61991	2.66454e-15	2	0.601081
Cc022506	-0.388543	2.00392	-0.0630999	-0.38983	-0.610963	-0.55148	-2.00531	0.103401	0.178491	0.265476	1.71229	1.27676e-15	2	0.135675
Cc022507	-0.44572	2.0006	-0.0736415	-0.292671	-0.621641	-0.566929	-1.97815	0.071976	0.268194	0.347263	1.7271	9.99201e-16	2	0.184089
Cc022630	-0.463463	2.00005	-0.00242574	-0.523098	-0.494926	-0.51614	-2.07886	0.194271	0.208115	0.0969277	1.62969	1.41553e-15	2	0.105192
Cc022632	-0.469764	2.02074	-0.121544	-0.479891	-0.468793	-0.480743	-1.95358	0.19515	0.235689	0.0846053	1.78373	1.31839e-15	2	0.192473
Cc022794	0.199235	1.89803	-0.610819	-0.475168	-0.857458	-0.153823	-1.24802	-0.244142	-0.372699	-0.149981	2.30461	-6.73073e-16	2	1.20862
Cc022800	-0.64389	1.91331	0.242272	-0.255278	-0.704033	-0.552382	-2.23326	-0.084298	0.467717	0.321733	1.3288	2.13718e-15	2	0.160885
Cc022856	-0.268107	1.86636	0.366597	-0.700079	-0.733654	-0.531113	-2.39352	0.0178651	-0.0560961	0.0320309	1.12279	1.60982e-15	2	0.0717467
Cc023064	-0.472387	1.90039	0.341702	-0.54282	-0.587676	-0.63921	-2.39002	0.148208	0.194874	0.230777	1.15698	1.85962e-15	2	0.049056
Cc023138	-0.51691	1.76249	0.598525	-0.328211	-0.833815	-0.682079	-2.51981	-0.14167	0.306841	0.449575	0.796269	1.77636e-15	2	0.280566
Cc023202	-0.0243898	1.78998	0.346097	-0.955692	-0.794882	-0.361115	-2.30776	-0.0629743	-0.366729	-0.318589	1.09773	1.31839e-15	2	0.364374
Cc023203	-0.457709	1.7242	0.533184	-0.884398	-0.865265	-0.0500135	-2.37772	-0.417736	0.0948795	-0.721122	0.92079	3.08087e-15	2	0.485019
Cc023398	-0.503053	1.83409	0.486698	-0.626162	-0.74439	-0.447184	-2.46533	-0.108922	0.201528	-0.0596534	0.99254	2.10942e-15	2	0.105161
Cc023446	0.0313899	1.89551	0.116888	-0.679713	-0.67873	-0.685347	-2.17426	0.214947	-0.339293	0.287886	1.37832	3.60822e-16	2	0.245154
Cc023492	-0.459332	2.03261	-0.224982	-0.462056	-0.424431	-0.461807	-1.8438	0.225821	0.237969	0.0739508	1.90609	1.44329e-15	2	0.297634
Cc023546	-0.489814	2.01518	-0.0887285	-0.498852	-0.43233	-0.505458	-1.99094	0.23836	0.24751	0.0925448	1.73379	1.77636e-15	2	0.184467
Cc023674	-0.5424	1.61501	0.589017	-0.868577	-0.980349	0.187294	-2.28784	-0.709461	0.202454	-1.00826	0.829749	2.85882e-15	2	0.901556
Cc023715	-0.422774	2.04113	-0.394271	-0.415425	-0.399622	-0.40904	-1.64806	0.218754	0.229682	0.0508309	2.10739	1.17961e-15	2	0.504097
Cc023790	-0.145078	1.89899	0.114298	-0.266208	-0.854189	-0.747812	-2.12532	-0.0139809	-0.0311374	0.657896	1.4233	5.82867e-16	2	0.256438
Cc023818	-0.406835	2.03762	-0.296997	-0.470252	-0.417503	-0.446032	-1.76789	0.236321	0.187852	0.0585149	1.98926	1.34615e-15	2	0.367386
Cc023826	-0.338501	1.92524	0.224299	-0.573476	-0.488558	-0.749001	-2.30923	0.33573	0.0534394	0.358333	1.2687	1.13798e-15	2	0.0976993
Cc023941	-0.705417	1.77211	0.393514	-0.768296	0.088517	-0.780424	-2.36642	0.764408	0.370585	0.115811	0.882469	2.47025e-15	2	0.79877
Cc024046	-0.608043	1.72449	0.51853	-0.682192	-0.96027	0.00749018	-2.32056	-0.599506	0.313475	-0.657951	0.975485	2.78944e-15	2	0.528129
Cc024084	-0.482684	1.74761	0.65083	-0.448122	-0.809743	-0.657886	-2.57668	-0.110198	0.232575	0.333238	0.719943	2.13718e-15	2	0.264035
Cc024309	-0.990032	1.42914	-0.153105	-0.296445	-0.960703	0.971145	-1.04818	-1.39509	0.94278	-1.62157	1.67987	3.77476e-15	2	2.98913
Cc024464	-0.462022	2.0248	-0.232971	-0.430968	-0.303188	-0.595649	-1.8452	0.396153	0.24953	0.246751	1.87159	1.33227e-15	2	0.383201
Cc024558	-0.22161	1.93932	0.152619	-0.641823	-0.619724	-0.608788	-2.23196	0.184317	-0.0795783	0.172975	1.39245	1.02696e-15	2	0.0659733
Cc024781	-0.233664	2.01936	-0.235738	-0.445661	-0.509312	-0.594985	-1.84597	0.261383	0.0152409	0.297256	1.88657	5.82867e-16	2	0.301574
Cc025021	0.0984411	1.66769	0.593677	-0.798395	-0.791685	-0.769725	-2.51652	0.115869	-0.451524	0.308448	0.655238	7.49401e-16	2	0.565069
Cc025183	-0.50634	1.97547	0.100431	-0.602092	-0.5002	-0.467268	-2.17101	0.160505	0.222581	-0.0310385	1.50263	1.97065e-15	2	0.0734916
Cc025211	-0.39845	2.03211	-0.290455	-0.512177	-0.316066	-0.514961	-1.78703	0.370292	0.164851	0.101965	1.95023	1.19349e-15	2	0.40718
Cc025227	-0.50085	1.97843	0.0955212	-0.543459	-0.52877	-0.500877	-2.16653	0.145367	0.234921	0.0576453	1.511	1.52656e-15	2	0.0622113
Cc025275	0.918329	1.48087	0.0170395	-0.845396	-0.871785	-0.699062	-1.70341	0.101597	-1.21743	0.340495	1.12811	-1.58207e-15	2	2.05559
Cc025323	-0.551755	1.97934	0.0911293	-0.487548	-0.507125	-0.524036	-2.15736	0.156947	0.303857	0.116101	1.51468	1.90126e-15	2	0.086499
Cc025347	-0.345044	2.01244	-0.0981	-0.515451	-0.541163	-0.512685	-1.98578	0.177765	0.0970192	0.126333	1.74783	9.15934e-16	2	0.145978
Cc025384	-0.496446	1.91839	0.292272	-0.646096	-0.534521	-0.533602	-2.34739	0.15723	0.189955	0.0170732	1.2338	1.97065e-15	2	0.0481603
Cc025442	-0.508688	1.98988	-0.179883	-0.503534	-0.696793	-0.100979	-1.79588	-0.228708	0.285137	-0.379949	1.91837	2.06779e-15	2	0.362254
Cc025521	-0.596196	1.94152	-0.0623394	-0.342702	-0.864885	-0.0753992	-1.85201	-0.453951	0.42286	-0.293916	1.78607	2.27596e-15	2	0.403811
Cc025561	-0.0174871	1.94483	-0.221717	-0.579527	-0.877916	-0.24818	-1.75462	-0.212345	-0.228153	-0.151726	1.90173	2.84495e-16	2	0.464762
Cc025593	-0.581978	1.97634	0.0875354	-0.548772	-0.541417	-0.391709	-2.13533	0.058308	0.31851	-0.092619	1.54169	2.01228e-15	2	0.0976025
Cc025602	-0.585103	1.90825	0.324246	-0.576904	-0.483656	-0.586831	-2.37022	0.197134	0.299274	0.111182	1.18144	2.22045e-15	2	0.0895302
Cc025629	0.998494	1.50666	-0.277474	-0.760443	-0.759182	-0.70806	-1.39057	0.212197	-1.25119	0.42229	1.46046	-2.30371e-15	2	2.38001
Cc025925	-0.408104	2.02267	-0.148457	-0.438983	-0.516929	-0.510195	-1.92678	0.174404	0.187709	0.167409	1.81568	1.34615e-15	2	0.198045
Cc026026	-0.649166	1.7655	0.60794	-0.683709	-0.724201	-0.316362	-2.51466	-0.206408	0.333992	-0.295304	0.825383	2.68882e-15	2	0.284432
Cc026112	-0.557857	1.79039	0.59906	-0.653003	-0.547472	-0.631114	-2.58076	0.143023	0.241718	0.110538	0.776332	2.44249e-15	2	0.213458
Cc026146	-0.286179	1.86979	0.375332	-0.65383	-0.621459	-0.683659	-2.42553	0.189161	-0.0276535	0.237446	1.07824	1.52656e-15	2	0.0829133
Cc026217	-0.445318	2.03058	-0.204753	-0.488515	-0.448881	-0.443118	-1.86537	0.201239	0.214435	0.0362245	1.8865	1.52656e-15	2	0.265696
Cc026291	0.220879	1.87686	-0.343463	-1.00088	-0.488693	-0.264707	-1.61584	0.235003	-0.583048	-0.444235	1.89797	6.72205e-16	2	0.979416
Cc026377	-0.682494	1.73366	0.673703	-0.357823	-0.762026	-0.605016	-2.56142	-0.158831	0.464501	0.293985	0.69891	2.27596e-15	2	0.361982
Cc026378	-0.539754	1.84534	0.452337	-0.649389	-0.377308	-0.731229	-2.48697	0.369249	0.226226	0.225506	0.944172	2.16493e-15	2	0.212791
Cc026439	-0.386906	2.03239	-0.314388	-0.572361	-0.327205	-0.431525	-1.75472	0.327915	0.137771	-0.0408751	1.98937	1.11022e-15	2	0.429593
Cc026494	-0.554352	1.44702	0.414471	0.675313	-1.04576	-0.936685	-1.90952	-0.500761	0.721227	1.50629	0.776764	6.66134e-16	2	2.0478
Cc026495	-0.165492	2.01334	-0.251454	-0.557181	-0.467505	-0.571704	-1.83525	0.316752	-0.0863956	0.193835	1.88944	7.21645e-16	2	0.339681
Cc026517	-0.875047	1.67002	0.207294	0.495577	-0.616675	-0.881172	-1.90143	-0.103847	0.972616	1.21717	1.14748	9.99201e-16	2	1.48462
Cc026541	-0.402994	1.86631	0.337376	-0.744361	-0.781797	-0.274536	-2.31924	-0.184196	0.0740168	-0.332423	1.20898	2.37831e-15	2	0.126848
Cc026586	-0.15732	1.84339	0.359695	-0.696525	-0.836537	-0.512698	-2.36305	-0.0697256	-0.162445	0.0417189	1.12363	1.3739e-15	2	0.135044
Cc026628	-0.107059	1.94257	-0.0895973	-0.682682	-0.827965	-0.235268	-1.90948	-0.174087	-0.180763	-0.267143	1.74793	1.00787e-15	2	0.310996
Cc026826	0.0949675	1.67565	0.55461	-0.951941	-0.801618	-0.571667	-2.46745	0.0285066	-0.490577	-0.0456591	0.733093	1.22125e-15	2	0.569399
Cc026844	-0.633365	1.89038	0.361789	-0.427853	-0.562493	-0.62846	-2.3806	0.107647	0.394149	0.270742	1.13747	1.9984e-15	2	0.119563
Cc026980	0.318991	1.89523	-0.315989	-0.666689	-0.572757	-0.65878	-1.6901	0.343305	-0.589367	0.31124	1.83762	-7.49401e-16	2	0.835947
Cc027018	-0.684702	1.96207	-0.20981	-0.0255889	-0.737715	-0.304253	-1.70017	-0.286461	0.617277	0.194316	1.92974	1.36696e-15	2	0.602267
Cc027019	-0.568429	1.83086	0.512782	-0.515099	-0.666307	-0.593806	-2.49922	0.00561039	0.29808	0.181163	0.933846	2.10942e-15	2	0.128738
Cc027078	-0.58668	1.72539	0.660647	-0.3476	-0.909959	-0.541795	-2.52979	-0.309135	0.374654	0.256865	0.733022	1.97065e-15	2	0.356649
Cc027141	-0.533399	2.00745	-0.272002	-0.550057	-0.106303	-0.54569	-1.78898	0.5417	0.290657	0.0636839	1.88121	1.47105e-15	2	0.582399
Cc027142	-0.366176	2.02397	-0.343921	-0.511172	-0.217307	-0.585389	-1.73143	0.497991	0.136688	0.184311	1.97676	1.4988e-15	2	0.54301
Cc027214	-0.231312	1.88879	0.301952	-0.674051	-0.703402	-0.581973	-2.3493	0.0826718	-0.0841359	0.118798	1.19985	1.13798e-15	2	0.0626254
Cc027530	-0.493668	1.9645	0.148481	-0.556309	-0.515598	-0.547407	-2.22197	0.181488	0.220312	0.103336	1.43029	1.60982e-15	2	0.0520944
Cc027610	-0.919556	1.7962	0.439481	-0.528356	-0.124196	-0.663578	-2.38421	0.437096	0.658324	0.135957	0.919216	3.13638e-15	2	0.627528
Cc027719	-0.646874	1.81294	0.468425	-0.456784	-0.883166	-0.29454	-2.37149	-0.382121	0.408684	-0.132169	1.05389	2.64719e-15	2	0.236851
Cc027816	-0.51321	1.69289	0.490535	0.124672	-0.854018	-0.940867	-2.31318	-0.127168	0.461016	1.1018	0.839148	9.4369e-16	2	0.791378
Cc027960	-0.827437	1.72128	0.627244	-0.500223	-0.816864	-0.204001	-2.44396	-0.434941	0.579952	-0.320917	0.815522	3.21271e-15	2	0.491645
Cc028058	-0.345873	1.92217	0.20584	-0.805714	-0.394989	-0.581435	-2.28765	0.365389	-0.00740346	-0.0293637	1.2925	1.72085e-15	2	0.147636
Cc028099	-0.284805	1.83427	0.43555	-0.68139	-0.810934	-0.492688	-2.42988	-0.0891096	-0.0332969	0.00157465	1.03831	1.67921e-15	2	0.10555
Cc028297	-0.439865	1.78102	0.601961	-0.740619	-0.618466	-0.584036	-2.58221	0.0910382	0.0968424	0.0161486	0.773512	2.35922e-15	2	0.199098
Cc028513	-0.356628	2.03691	-0.425829	-0.491568	-0.451628	-0.311256	-1.60419	0.144722	0.143987	-0.107425	2.15598	1.12757e-15	2	0.533299
Cc028524	-0.0368407	1.96315	-0.148326	-0.459205	-0.804669	-0.514113	-1.88331	-0.0203843	-0.18487	0.250687	1.78678	8.32667e-17	2	0.308816
Cc028535	0.180656	1.85909	0.0826154	-0.746331	-0.705096	-0.670933	-2.11074	0.211655	-0.502635	0.248923	1.383	1.66533e-16	2	0.417911
Cc028684	-0.476721	1.58008	0.617141	-0.833599	-1.07868	0.191776	-2.28165	-0.804333	0.150287	-0.967896	0.782432	3.10862e-15	2	0.984256
Cc028744	-0.549986	1.8321	0.445916	-0.533236	-0.865691	-0.329107	-2.3841	-0.307498	0.284708	-0.129946	1.07852	2.22045e-15	2	0.15679
Cc028748	-0.362167	1.93958	0.208238	-0.606581	-0.574289	-0.60478	-2.28493	0.188143	0.0690814	0.163599	1.33343	1.58207e-15	2	0.032098
Cc028804	-0.538775	1.65725	0.610498	-0.794006	-0.978854	0.0438836	-2.36818	-0.626074	0.21128	-0.775651	0.818988	3.10862e-15	2	0.679409
Cc029045	-0.62076	1.83267	0.449907	-0.700075	-0.256168	-0.705574	-2.47136	0.449537	0.294595	0.128801	0.926298	2.38698e-15	2	0.323809
Cc029130	-0.471405	1.99927	-0.018966	-0.57401	-0.550682	-0.384203	-2.04389	0.0803036	0.204267	-0.0971422	1.67511	1.60288e-15	2	0.114372
Cc029155	-0.0555993	1.98919	-0.203589	-0.586619	-0.591556	-0.551829	-1.8693	0.21583	-0.206644	0.178534	1.83001	4.71845e-16	2	0.321132
Cc029157	-0.574515	1.92513	0.271092	-0.58835	-0.445043	-0.588311	-2.32924	0.241813	0.28674	0.103921	1.24793	2.13718e-15	2	0.0949184
Cc029170	-0.343108	1.70249	0.618368	-1.03648	-0.675725	-0.265548	-2.51158	-0.0901486	-0.0776602	-0.572732	0.735	2.92561e-15	2	0.479417
Cc029171	-0.441643	1.85563	0.406108	-0.646236	-0.799166	-0.374689	-2.38856	-0.173434	0.138064	-0.144042	1.11544	1.79023e-15	2	0.089649
Cc029220	-0.164422	1.86706	0.286311	-0.750999	-0.812416	-0.42553	-2.29633	-0.0796648	-0.168246	-0.106599	1.23386	1.3739e-15	2	0.134144
Cc029298	-0.410495	2.00766	-0.0547881	-0.531172	-0.552423	-0.458781	-2.02072	0.126807	0.156446	0.0375796	1.7086	1.249e-15	2	0.116151
Cc029299	-0.472668	2.00937	-0.0504392	-0.501692	-0.498898	-0.485674	-2.0259	0.171349	0.227433	0.0755456	1.6977	1.48492e-15	2	0.133496
Cc029657	-0.429407	2.01692	-0.103059	-0.455521	-0.524183	-0.504745	-1.97272	0.162145	0.20121	0.14454	1.7626	1.17961e-15	2	0.160919
Cc029658	-0.453151	2.01656	-0.0952188	-0.487783	-0.474032	-0.506379	-1.98491	0.208083	0.214303	0.112968	1.74632	1.17961e-15	2	0.168202
Cc029702	-0.746019	1.89964	0.167787	-0.137216	-0.38389	-0.8003	-2.15837	0.284123	0.611305	0.660124	1.32644	1.63758e-15	2	0.455461
Cc029734	-0.421501	1.95049	0.178636	-0.664957	-0.509596	-0.533071	-2.25619	0.208138	0.112785	0.0163988	1.37882	1.80411e-15	2	0.0506552
Cc029995	-0.707602	1.6612	-0.0033004	0.662073	-0.778845	-0.833525	-1.63144	-0.274748	0.876161	1.33189	1.40391	7.77156e-16	2	1.75882
Cc030090	-0.481535	1.72272	0.165604	-0.977465	-0.816886	0.387567	-1.9011	-0.607748	0.129298	-1.32833	1.3927	2.9976e-15	2	1.0321
Cc030225	-0.316589	1.80736	0.515048	-0.545035	-0.774831	-0.685951	-2.50596	0.00788555	0.0355328	0.32651	0.89827	1.58207e-15	2	0.145358
Cc030244	-0.404444	1.71847	0.632619	-0.708524	-0.946629	-0.291492	-2.50288	-0.379158	0.0844907	-0.279707	0.781084	2.41127e-15	2	0.34818
Cc030285	-0.613579	1.80556	0.503669	-0.783477	-0.655992	-0.256181	-2.44127	-0.140231	0.270152	-0.440043	0.968932	2.68617e-15	2	0.250738
Cc030329	-0.845274	1.80063	0.384469	-0.0621218	-0.832922	-0.444776	-2.23168	-0.373049	0.7402	0.303583	1.1321	2.498e-15	2	0.506364
Cc030336	-0.357956	1.86174	0.373284	-0.717837	-0.778685	-0.380545	-2.37077	-0.120531	0.0324059	-0.176446	1.1462	1.79023e-15	2	0.0895181
Cc030623	-0.269094	1.93586	0.141481	-0.556735	-0.808655	-0.44286	-2.17567	-0.0986563	0.000474262	0.0450312	1.46093	1.27676e-15	2	0.0620739
Cc030710	-0.287092	1.90183	0.290073	-0.682903	-0.653328	-0.56858	-2.34597	0.114513	-0.0313065	0.081502	1.22143	1.16573e-15	2	0.044866
Cc030711	-0.377847	1.87124	0.375717	-0.679989	-0.744831	-0.444285	-2.38795	-0.0631598	0.0615327	-0.0772825	1.1386	1.91513e-15	2	0.0589315
Cc030720	-0.851304	1.53467	0.423191	-0.564623	-1.06951	0.527579	-1.91495	-1.12384	0.644327	-1.24559	1.04577	3.94129e-15	2	1.5838
Cc030816	-0.1286	1.87434	0.239519	-0.821633	-0.756255	-0.407368	-2.25829	-0.0181187	-0.223752	-0.179633	1.28266	1.52656e-15	2	0.169599
Cc030818	-0.458504	1.99377	-0.00460587	-0.576593	-0.360775	-0.593296	-2.09019	0.362452	0.185552	0.137861	1.59366	1.83187e-15	2	0.170236
Cc030835	-0.674315	1.79394	0.586448	-0.480703	-0.586998	-0.638371	-2.54495	0.0588648	0.414522	0.230885	0.810288	2.47025e-15	2	0.244094
Cc030889	-0.688247	1.73006	0.625529	-0.471861	-0.917632	-0.277855	-2.46389	-0.456785	0.445596	-0.173867	0.820389	2.668e-15	2	0.395648
Cc030919	-0.0698244	1.93279	0.0415692	-0.733289	-0.716213	-0.455031	-2.09182	0.0587477	-0.248549	-0.0439879	1.53832	9.85323e-16	2	0.187212
Cc031064	-0.592127	1.79455	0.431855	-0.480904	-0.992671	-0.1607	-2.29474	-0.543529	0.354383	-0.292477	1.11308	2.49106e-15	2	0.329847
Cc031489	-0.170402	1.99716	-0.298036	-0.509716	-0.748781	-0.270222	-1.7102	-0.111326	-0.0535567	-0.110222	2.01843	8.04912e-16	2	0.407191
Cc031503	0.0304724	1.63267	0.5981	-0.875142	-1.04607	-0.340028	-2.423	-0.355467	-0.3931	-0.259881	0.727511	1.68615e-15	2	0.658613
Cc031513	-0.601943	1.94986	-0.00262698	-0.090155	-0.768802	-0.486334	-1.96269	-0.187863	0.493973	0.383139	1.65612	1.33227e-15	2	0.32849
Cc031588	-0.551555	1.81375	-0.0713797	-0.954301	-0.59906	0.362546	-1.72358	-0.389378	0.212658	-1.30813	1.70148	3.10862e-15	2	1.02789
Cc031592	-0.59611	1.88311	0.375804	-0.472795	-0.708393	-0.481619	-2.3718	-0.0876606	0.345324	0.0797184	1.15628	1.97065e-15	2	0.079763
Cc031634	-0.427421	1.77877	0.554291	-0.340494	-0.833795	-0.731357	-2.49893	-0.0888118	0.212663	0.517995	0.845779	1.58207e-15	2	0.24718
Cc031647	-0.48131	1.92994	0.14957	-0.428951	-0.861856	-0.307396	-2.13268	-0.287424	0.258644	-0.0581647	1.49236	2.04003e-15	2	0.12101
Cc031654	-0.438893	1.75497	0.646015	-0.761049	-0.670106	-0.530933	-2.5998	0.0111702	0.0908058	-0.0601153	0.718151	2.33147e-15	2	0.240684
Cc031658	-0.180983	1.89758	0.145505	-0.476043	-0.974162	-0.411897	-2.12938	-0.272319	-0.0567463	0.0982193	1.45207	1.02696e-15	2	0.174725
Cc031667	-0.842928	1.41364	0.217787	0.899672	-0.912226	-0.775946	-1.58949	-0.585431	1.10883	1.41199	1.00109	8.32667e-16	2	2.60753
Cc031720	0.129997	1.88909	-0.166545	-0.919674	-0.236467	-0.696403	-1.88537	0.666365	-0.491145	0.0980543	1.61283	1.11022e-16	2	0.766662
Cc031881	-0.652075	1.89411	0.228527	-0.700258	-0.657076	-0.113225	-2.18354	-0.211805	0.347914	-0.551173	1.37663	2.63678e-15	2	0.24867
Cc031953	-0.533567	1.85563	0.460334	-0.614445	-0.569134	-0.598817	-2.47975	0.127445	0.231735	0.111594	0.992571	2.16493e-15	2	0.100261
Cc032135	-0.257156	1.94176	0.0233171	-0.877225	-0.570839	-0.259853	-2.06038	0.0711784	-0.100749	-0.43685	1.58161	1.5851e-15	2	0.243043
Cc032141	-0.64796	1.54554	0.337152	-1.00276	-0.838951	0.606982	-1.87965	-0.841586	0.306693	-1.65358	1.10428	3.66374e-15	2	1.64069
Cc032310	-0.537364	1.86641	0.424481	-0.462968	-0.660334	-0.630226	-2.43539	0.0400503	0.284413	0.2722	1.05496	2.16493e-15	2	0.0889662
Cc032461	-0.61972	1.81056	0.558085	-0.61146	-0.516015	-0.621451	-2.5456	0.152572	0.317968	0.116801	0.840448	2.35922e-15	2	0.204521
Cc032486	-0.415597	1.98644	0.0297304	-0.601167	-0.598788	-0.40062	-2.09408	0.0589234	0.136819	-0.0835543	1.61036	1.48492e-15	2	0.0757258
Cc032571	-0.462064	1.84597	0.41505	-0.608643	-0.84788	-0.342437	-2.37809	-0.248317	0.172067	-0.154647	1.11214	2.35229e-15	2	0.115633
Cc032748	-0.423262	1.88427	0.37556	-0.645782	-0.636114	-0.554671	-2.41313	0.0822655	0.113958	0.0638696	1.12	1.85962e-15	2	0.0422744
Cc032825	0.28363	1.83228	-0.14894	-0.247374	-0.874461	-0.845133	-1.79065	0.0754177	-0.428533	0.869431	1.62961	-1.16573e-15	2	0.84602
Cc032902	-0.696579	1.84678	0.381965	-0.538126	-0.201518	-0.792523	-2.39972	0.504992	0.424305	0.337335	1.0022	2.38698e-15	2	0.401615
Cc033074	-0.152966	1.96289	0.0212176	-0.664113	-0.558933	-0.608092	-2.11251	0.262474	-0.148718	0.164462	1.54572	8.04912e-16	2	0.145153
Cc033156	-0.417465	1.87661	0.377174	-0.707009	-0.674765	-0.454549	-2.39887	0.00294403	0.0918028	-0.0989855	1.13094	2.08167e-15	2	0.058315
Cc033164	-0.569162	1.97746	0.0956174	-0.486042	-0.542961	-0.474908	-2.1516	0.0941954	0.322893	0.0577908	1.52203	1.90126e-15	2	0.0826441
Cc033165	-0.468768	1.82667	0.483425	-0.417591	-0.816574	-0.607165	-2.45476	-0.118546	0.231193	0.303555	0.980566	1.97065e-15	2	0.133492
Cc033194	-0.456535	2.02652	-0.165753	-0.469994	-0.463303	-0.470936	-1.90707	0.197124	0.228457	0.0826663	1.83838	1.29063e-15	2	0.228503
Cc033358	-0.543685	1.85714	0.400452	-0.355683	-0.52717	-0.831055	-2.41836	0.242181	0.323983	0.581465	1.02784	1.83187e-15	2	0.21491
Cc033368	0.0848977	1.62584	0.645859	-0.635943	-0.70615	-1.01451	-2.55279	0.2773	-0.389422	0.713248	0.518591	4.996e-16	2	0.725962
Cc033377	-0.364718	2.00155	-0.0365748	-0.559785	-0.471322	-0.569151	-2.05877	0.270624	0.0981432	0.150079	1.65071	1.22125e-15	2	0.128891
Cc033439	0.0982895	1.82689	0.213013	-0.860229	-0.79842	-0.479545	-2.20587	0.0184978	-0.457435	-0.0773371	1.25499	6.66134e-16	2	0.363038
Cc033440	-0.0641183	1.84559	0.26203	-0.724249	-0.910903	-0.40835	-2.24463	-0.168678	-0.255445	-0.0802219	1.25599	9.29812e-16	2	0.220935
Cc033604	-0.547413	1.95021	-0.00662119	-0.794535	-0.0950062	-0.506632	-2.05585	0.553199	0.214636	-0.175518	1.53424	2.06779e-15	2	0.453845
Cc033724	-0.467664	2.02385	-0.146525	-0.499816	-0.463397	-0.446444	-1.92551	0.186033	0.229557	0.0282968	1.81812	1.55431e-15	2	0.213313
Cc033782	0.165814	1.85709	0.087842	-0.845723	-0.614983	-0.650042	-2.12368	0.293633	-0.518943	0.137429	1.36338	2.498e-16	2	0.440463
Cc033885	-0.484593	1.85455	0.0295813	-0.768115	0.201783	-0.833204	-2.05466	0.963969	0.164	0.217048	1.32038	1.77636e-15	2	0.920475
Cc034055	-0.355265	1.74123	0.654226	-0.763465	-0.727824	-0.548901	-2.60145	-0.0175467	0.00656924	-0.0198039	0.698551	1.97065e-15	2	0.257612
Cc034101	-0.132998	1.74399	0.576345	-0.654834	-0.818914	-0.713589	-2.53703	0.0176765	-0.180939	0.312127	0.766511	1.16573e-15	2	0.290039
Cc034224	-0.461605	1.82774	0.510469	-0.694054	-0.640275	-0.542272	-2.51185	0.0529564	0.13501	0.00179364	0.926224	2.02616e-15	2	0.115329
Cc034466	-0.542696	1.75823	0.324906	-0.495868	-1.12107	0.0765038	-2.10241	-0.788527	0.3191	-0.571005	1.25656	2.58127e-15	2	0.604266
Cc034492	0.146465	1.62299	0.632646	-0.691955	-0.815722	-0.894426	-2.52444	0.136748	-0.465327	0.547778	0.560365	2.22045e-16	2	0.708689
Cc034504	-0.501378	2.01357	-0.0760862	-0.494057	-0.454831	-0.487221	-1.99953	0.204991	0.26031	0.0739006	1.72521	1.70697e-15	2	0.170369
Cc034532	-0.538614	1.71251	0.282256	0.301169	-1.05581	-0.701506	-2.03447	-0.467381	0.562198	0.961242	1.16285	5.55112e-16	2	0.962345
Cc034613	-0.567564	1.90808	0.302791	-0.718456	-0.434416	-0.490435	-2.34895	0.216464	0.240394	-0.113147	1.20774	2.35922e-15	2	0.119561
Cc034643	0.145591	1.907	-0.281722	-0.971003	-0.394212	-0.405651	-1.73233	0.386749	-0.510168	-0.272825	1.8223	7.49401e-16	2	0.796234
Cc034651	-0.434372	1.61871	-0.508619	0.86294	-0.814071	-0.724589	-0.985122	-0.36933	0.714481	1.40518	1.95116	-6.93889e-16	2	2.62924
Cc034734	-0.465597	1.85215	0.390283	-0.795843	-0.283247	-0.697746	-2.43989	0.476747	0.109533	0.0805978	1.00198	2.16493e-15	2	0.268353
Cc034939	-0.37536	1.93631	0.211753	-0.618597	-0.486695	-0.667409	-2.29721	0.297581	0.0774393	0.219303	1.3048	1.47105e-15	2	0.0691617
Cc034973	-0.586048	1.97976	0.0645578	-0.565607	-0.5317	-0.360968	-2.10982	0.0532728	0.319305	-0.143863	1.57335	1.96371e-15	2	0.116967
Cc034982	-0.576873	1.9322	0.203628	-0.631393	-0.285585	-0.641978	-2.27483	0.420271	0.278766	0.12156	1.29679	1.91513e-15	2	0.201281
Cc035048	-0.654525	1.81084	0.390849	-0.0473138	-0.829499	-0.670355	-2.29087	-0.207006	0.545295	0.623877	1.08685	1.58207e-15	2	0.408997
Cc035129	-0.293048	1.86661	0.362666	-0.825562	-0.554439	-0.556232	-2.40914	0.206641	-0.0710802	-0.0536183	1.09495	1.97065e-15	2	0.122386
Cc035407	-0.525189	2.01692	-0.235672	-0.514336	-0.19613	-0.545591	-1.83484	0.462078	0.289305	0.100957	1.8616	1.58207e-15	2	0.461551
Cc035420	-0.616217	1.97045	0.0442036	-0.621341	-0.54287	-0.234229	-2.06287	-0.0256309	0.337864	-0.344212	1.61012	2.36963e-15	2	0.188654
Cc035649	-0.953164	1.64227	0.219873	0.537175	-0.646198	-0.799961	-1.86653	-0.20787	1.06966	1.13651	1.13395	1.66533e-15	2	1.60849
Cc036033	0.259452	1.86441	-0.0611832	-0.6093	-0.613686	-0.839688	-1.96694	0.375394	-0.53122	0.563096	1.50936	-4.44089e-16	2	0.61962
Cc036293	-0.319785	1.87418	0.371711	-0.559111	-0.6773	-0.689695	-2.41332	0.121168	0.0359345	0.315199	1.09798	1.55431e-15	2	0.0671385
Cc036383	-0.51384	1.79772	0.580541	-0.620149	-0.557067	-0.687201	-2.57367	0.170747	0.206918	0.21282	0.794184	1.77636e-15	2	0.196024
Cc036602	-0.882001	1.26992	0.334792	-0.939067	-0.784022	1.00038	-1.52198	-1.17259	0.613645	-2.14792	0.955584	4.66294e-15	2	3.00301
Cc036773	-0.362395	1.7664	0.61885	-0.64896	-0.669941	-0.703955	-2.59722	0.105045	0.0459763	0.248673	0.730051	1.4988e-15	2	0.218594
Cc037206	-0.621479	1.89296	0.356967	-0.592313	-0.605824	-0.430314	-2.36664	-0.00562849	0.334099	-0.0860549	1.1761	2.31759e-15	2	0.0858897
Cc037350	-0.263162	1.88735	0.318996	-0.639207	-0.715764	-0.588213	-2.36249	0.062184	-0.0422005	0.147556	1.18332	1.11022e-15	2	0.0512994
Cc037539	-0.390898	2.01217	-0.307684	-0.1851	-0.692135	-0.43635	-1.69222	-0.0683064	0.267403	0.288739	2.0305	9.15934e-16	2	0.443356
Cc037644	-0.489934	1.87771	0.403069	-0.588391	-0.565468	-0.636985	-2.44159	0.16331	0.196514	0.186797	1.06648	1.97065e-15	2	0.073063
Cc037720	-0.568508	1.97593	-0.206055	-0.600093	0.00691038	-0.608183	-1.84772	0.666011	0.308178	0.0821162	1.75611	1.44329e-15	2	0.6705
Cc037721	-0.652396	1.88709	0.0490359	-0.802323	0.113748	-0.595154	-2.06818	0.741666	0.321239	-0.118008	1.38299	2.52576e-15	2	0.750431
Cc037722	-0.613657	1.82732	-0.0345753	-0.833135	0.341401	-0.687355	-1.93543	0.981323	0.28623	-0.0473376	1.3787	2.16493e-15	2	1.203
Cc037850	-0.504437	1.79862	0.448866	-0.142201	-0.861559	-0.739284	-2.37284	-0.154006	0.359073	0.666344	0.993918	1.44329e-15	2	0.332011
Cc037926	-0.0957847	1.67184	0.626546	-1.05707	-0.450881	-0.694645	-2.57261	0.383688	-0.33934	-0.0457321	0.586851	1.88738e-15	2	0.617491
Cc038018	-0.285976	1.72143	0.659672	-0.545656	-0.878557	-0.670914	-2.58202	-0.116124	0.00578077	0.317696	0.682424	1.44329e-15	2	0.301728
Cc038169	-0.447262	2.0259	-0.163049	-0.464362	-0.452829	-0.498401	-1.91364	0.221979	0.22016	0.120832	1.82869	1.17961e-15	2	0.228854
Cc038180	-0.441464	2.02705	-0.172407	-0.466133	-0.454677	-0.492371	-1.90367	0.218868	0.214467	0.11358	1.84095	1.33227e-15	2	0.234979
Cc038494	0.0458066	1.96651	-0.265766	-0.414434	-0.689386	-0.642729	-1.77274	0.159429	-0.24771	0.445192	1.88151	-2.77556e-16	2	0.480056
Cc038573	-0.916886	1.59761	0.494585	0.383638	-0.77799	-0.780958	-2.14948	-0.312402	0.968672	1.01376	0.804147	1.55431e-15	2	1.36338
Cc038614	-0.0972283	1.80329	0.296923	-0.695308	-1.04885	-0.258825	-2.21215	-0.399148	-0.206062	-0.235212	1.22905	1.36826e-15	2	0.33863
Cc038684	-0.351775	1.75976	0.627325	-0.711826	-0.620127	-0.703357	-2.60864	0.159527	0.0155655	0.197523	0.705439	1.88738e-15	2	0.243978
Cc038720	-0.733565	1.81817	0.291559	-0.983241	-0.0799003	-0.313023	-2.24675	0.410602	0.342161	-0.597316	1.1259	3.2821e-15	2	0.671221
Cc038789	-0.621815	1.75128	0.668787	-0.635843	-0.679166	-0.483244	-2.59146	-0.0834585	0.315125	-0.0576465	0.712997	3.02536e-15	2	0.273858
Cc038901	0.0611708	1.68174	0.572212	-0.861629	-0.582064	-0.871428	-2.5303	0.364505	-0.436535	0.357931	0.644545	1.16573e-15	2	0.593142
Cc039254	-0.482547	1.98168	0.0611124	-0.400216	-0.620845	-0.539188	-2.11927	0.0640527	0.263525	0.224196	1.56324	1.44329e-15	2	0.0780961
Cc039255	-0.505977	1.99604	-0.0860699	-0.261536	-0.696572	-0.44588	-1.93343	-0.079646	0.343292	0.219745	1.77164	1.38778e-15	2	0.218028
Cc039702	-0.261566	1.69763	0.610931	-0.742278	-1.02268	-0.28204	-2.46531	-0.424455	-0.0654401	-0.283533	0.791919	1.79891e-15	2	0.42016
Cc039705	-0.516474	1.94002	0.0750418	-0.777192	-0.137418	-0.583979	-2.14927	0.5585	0.182039	-0.0599571	1.42707	1.9984e-15	2	0.366333
Cc040032	-0.626104	1.79919	0.527163	-0.715321	-0.273039	-0.711886	-2.52795	0.428046	0.293691	0.123241	0.813889	2.85882e-15	2	0.363999
Cc040204	-0.428928	1.89098	0.337764	-0.568194	-0.765527	-0.466097	-2.35217	-0.0928503	0.148377	0.0268201	1.20326	1.63758e-15	2	0.0362022
Cc040962	-0.441046	2.0044	-0.0617369	-0.543787	-0.357175	-0.600652	-2.03394	0.370541	0.181301	0.175226	1.6648	1.38778e-15	2	0.202688
Cc041155	-0.208913	1.81028	0.43982	-0.762178	-0.848026	-0.430981	-2.41366	-0.134626	-0.131063	-0.11745	1.02229	1.69309e-15	2	0.177086
Cc041363	-0.507018	1.99458	0.0258841	-0.49233	-0.51999	-0.501128	-2.09734	0.147997	0.260716	0.0956239	1.60295	1.67921e-15	2	0.095161
Cc041383	-0.509741	1.92147	0.286029	-0.623343	-0.52035	-0.554064	-2.34342	0.175157	0.210234	0.0552867	1.23955	1.94289e-15	2	0.0516807
Cc041556	-0.459479	1.84231	0.306943	-0.143347	-0.567917	-0.97851	-2.29794	0.258674	0.313244	0.938645	1.10609	9.4369e-16	2	0.405682
Cc041670	0.219528	1.56676	0.188487	-1.13213	-1.06351	0.220869	-1.84302	-0.623336	-0.610029	-1.09688	1.20629	1.19349e-15	2	1.48672
Cc041732	-0.462074	1.75408	0.64179	-0.785637	-0.677586	-0.470576	-2.58657	-0.0290022	0.108182	-0.155318	0.733235	2.56739e-15	2	0.251924
Cc041789	0.34772	1.6347	0.433926	-0.942163	-0.588315	-0.885869	-2.35031	0.419401	-0.733426	0.36712	0.741932	1.66533e-16	2	0.938844
Cc041891	-0.53527	1.94621	0.192824	-0.5236	-0.415492	-0.66467	-2.26761	0.312739	0.269322	0.251137	1.33648	1.91513e-15	2	0.114126
Cc041892	-0.464349	1.97425	-0.107414	-0.0901859	-0.710838	-0.601463	-1.89265	-0.0383531	0.357449	0.544714	1.75919	8.60423e-16	2	0.351116
Cc041899	0.96121	1.5109	-0.20825	-0.920499	-0.660538	-0.682826	-1.48819	0.308959	-1.27025	0.255052	1.37261	-2.498e-15	2	2.28386
Cc042013	-0.380648	1.73713	0.676696	-0.651866	-0.708662	-0.672647	-2.62784	0.040336	0.0638143	0.206846	0.653017	2.10942e-15	2	0.264777
Cc042024	-0.0984312	1.83123	0.138832	-0.860053	-0.933741	-0.0778398	-2.05334	-0.358822	-0.244543	-0.586891	1.43553	1.1241e-15	2	0.455088
Cc042307	-0.174629	1.89876	0.217001	-0.639016	-0.82577	-0.476342	-2.24327	-0.0746914	-0.122474	0.0405863	1.33541	1.11022e-15	2	0.0937105
Cc042733	-0.200447	2.0027	-0.221793	-0.599139	-0.662964	-0.318354	-1.82023	0.00354932	-0.0598146	-0.13297	1.91601	9.05526e-16	2	0.295433
Cc043150	-0.592282	1.93221	0.252143	-0.600309	-0.499498	-0.492262	-2.29993	0.142559	0.303446	-0.0189385	1.29841	2.30371e-15	2	0.0766452
Cc043157	-0.563578	1.84621	0.138469	0.143688	-0.852402	-0.712384	-2.02693	-0.210107	0.528754	0.840702	1.39672	8.88178e-16	2	0.595961
Cc043476	-0.738486	1.55728	-0.0132435	-0.889776	-0.743411	0.827641	-1.44248	-0.91705	0.465954	-1.85979	1.53734	3.71925e-15	2	2.14672
Cc043978	-0.565545	1.99745	-0.142334	-0.152058	-0.570772	-0.56674	-1.87537	0.0648581	0.440115	0.42534	1.80603	9.4369e-16	2	0.35052
Cc044171	-0.372624	1.80319	0.531237	-0.665979	-0.79682	-0.499002	-2.50289	-0.104399	0.0569833	0.000638725	0.908378	1.92901e-15	2	0.137835
Cc044191	-0.393391	1.97342	-0.0942145	-0.234378	-0.397672	-0.853763	-1.96988	0.414693	0.233498	0.725065	1.65024	5.55112e-16	2	0.39726
Cc044211	-0.239527	1.86672	-0.332377	-0.685298	-0.893032	0.283517	-1.4706	-0.573162	-0.00513813	-0.91932	2.05829	1.11022e-15	2	1.02498
Cc044360	0.761824	1.30759	0.513444	-0.491808	-0.95038	-1.14067	-2.11226	0.118611	-0.971135	1.10606	0.394181	-1.38778e-15	2	2.19175
Cc044484	-0.84263	1.36683	0.0658661	1.0203	-1.00487	-0.605496	-1.32791	-0.801576	1.17017	1.303	1.17844	8.60423e-16	2	3.02796
Cc044495	-0.670451	1.89883	0.323121	-0.362763	-0.559806	-0.628931	-2.33581	0.0937519	0.454223	0.313645	1.19153	2.10942e-15	2	0.15022
Cc044625	-0.887385	1.61557	0.496302	-0.732596	-0.836912	0.345017	-2.12871	-0.764831	0.605162	-1.17521	0.962747	3.83027e-15	2	1.1616
Cc044805	-0.513203	2.00049	-0.00300926	-0.490967	-0.484968	-0.508343	-2.07151	0.183079	0.268733	0.101347	1.63439	1.69309e-15	2	0.12062
Cc044824	-0.463094	2.02633	-0.164327	-0.472575	-0.454841	-0.471495	-1.9087	0.203951	0.23416	0.0793442	1.83561	1.52656e-15	2	0.230982
Cc044877	-0.350668	1.94556	0.125563	-0.345709	-0.76347	-0.611277	-2.16515	-0.0180325	0.146232	0.388371	1.46537	9.15934e-16	2	0.0882863
Cc045038	-0.528926	1.79991	0.570117	-0.707431	-0.645741	-0.487932	-2.54186	-0.00256065	0.199212	-0.0881032	0.849608	2.35922e-15	2	0.171732
Cc045128	-0.0978897	1.70971	0.612767	-0.907001	-0.68277	-0.634818	-2.56502	0.134171	-0.292761	0.0187232	0.680501	1.41553e-15	2	0.407567
Cc045295	-0.565658	1.78165	0.523324	-0.832279	-0.200712	-0.706329	-2.52258	0.515071	0.198505	0.0320651	0.787293	2.63678e-15	2	0.448679
Cc045381	-0.569517	1.84028	0.494877	-0.638734	-0.587932	-0.53897	-2.49542	0.0699542	0.261081	0.0148736	0.954781	2.498e-15	2	0.122893
Cc045441	-0.178614	2.01459	-0.24874	-0.600584	-0.503896	-0.482753	-1.82998	0.241908	-0.0854443	0.0546516	1.90588	4.85723e-16	2	0.318951
Cc045447	-0.691427	1.68829	0.188782	0.486938	-0.842826	-0.829758	-1.89731	-0.285175	0.784261	1.20581	1.21272	5.55112e-16	2	1.31988
Cc045554	-0.655717	1.74246	0.635259	-0.705711	-0.748834	-0.267458	-2.51707	-0.260566	0.335889	-0.371413	0.787085	2.80592e-15	2	0.34524
Cc045706	-0.199479	1.9695	0.0151129	-0.638687	-0.483941	-0.662508	-2.11642	0.346535	-0.0953116	0.23393	1.54207	7.77156e-16	2	0.156914
Cc045713	-0.61988	1.82782	0.345936	-0.500738	-0.108316	-0.94482	-2.36334	0.671015	0.361272	0.554255	0.987103	1.77636e-15	2	0.554298
Cc045735	0.798119	1.62129	-0.368663	-0.323245	-0.832865	-0.894634	-1.36901	0.17274	-0.923492	0.953209	1.66206	-2.10942e-15	2	2.03656
Cc045793	-0.158159	1.91377	0.148806	-0.618771	-0.844105	-0.441537	-2.17351	-0.105296	-0.128563	0.0197134	1.43191	7.63278e-16	2	0.114564
Cc045812	-0.488618	1.96417	0.0696488	-0.641681	-0.649901	-0.253615	-2.09533	-0.0816865	0.200932	-0.302278	1.58088	1.86938e-15	2	0.120678
Cc045944	-0.610865	1.50317	0.278564	-0.995948	-0.888247	0.713328	-1.75429	-0.953726	0.284905	-1.76782	1.1581	3.88578e-15	2	1.90083
Cc046008	-0.457975	1.71941	0.598467	-0.22375	-1.02684	-0.609317	-2.45314	-0.374399	0.288617	0.466895	0.80113	1.69309e-15	2	0.422127
Cc046128	-1.01087	1.74082	0.385707	-0.626393	-0.623356	0.1341	-2.14572	-0.459657	0.749363	-0.875726	1.13412	3.88578e-15	2	0.833653
Cc046181	-0.625861	1.83276	0.501783	-0.447237	-0.600321	-0.661127	-2.48919	0.0770755	0.376853	0.296665	0.933228	2.08167e-15	2	0.172914
Cc046182	-0.689948	1.92684	0.202869	-0.375957	-0.709297	-0.354503	-2.18366	-0.179861	0.48132	-0.0155852	1.41431	2.22045e-15	2	0.153327
Cc046185	-0.254113	1.89281	0.252769	-0.85769	-0.613879	-0.419899	-2.29423	0.102199	-0.112587	-0.227704	1.26608	1.69309e-15	2	0.129987
Cc046186	-0.264052	1.92784	0.206952	-0.657945	-0.57082	-0.64198	-2.28796	0.236068	-0.0452965	0.187455	1.31183	1.13798e-15	2	0.063452
Cc046460	0.485776	1.61516	0.353682	-0.89023	-0.698408	-0.865977	-2.23502	0.321775	-0.846368	0.417689	0.829285	-3.88578e-16	2	1.08749
Cc046477	-0.603872	1.83012	0.517238	-0.618278	-0.522979	-0.602231	-2.51725	0.147335	0.30062	0.0934228	0.904903	2.44249e-15	2	0.165943
Cc046777	-0.659674	1.82526	0.113593	-0.518863	-0.955527	0.195212	-1.91053	-0.704576	0.439813	-0.764838	1.54847	2.63678e-15	2	0.666948
Cc046784	-0.463714	2.02618	-0.16291	-0.463839	-0.474643	-0.461075	-1.90725	0.179127	0.237696	0.0750556	1.8387	1.41553e-15	2	0.224884
Cc046857	-0.386941	2.00885	-0.0876654	-0.588741	-0.554934	-0.390569	-1.98184	0.102505	0.118339	-0.0833428	1.75431	1.11022e-15	2	0.147144
Cc046858	-0.709678	1.8433	0.31502	-0.910015	-0.154926	-0.383704	-2.30106	0.384865	0.334077	-0.443665	1.12042	2.93515e-15	2	0.499612
Cc046882	-0.14183	1.75927	0.46444	-0.744969	-1.0005	-0.336403	-2.37494	-0.32898	-0.185645	-0.195001	0.987283	1.40166e-15	2	0.322642
Cc046945	-0.599823	1.86502	0.404278	-0.658535	-0.341425	-0.669511	-2.44136	0.363476	0.286318	0.130604	1.02158	2.41474e-15	2	0.21306
Cc046950	-0.348063	1.97965	0.0168266	-0.69092	-0.369682	-0.587812	-2.11795	0.389433	0.0381001	0.0660251	1.55029	1.41553e-15	2	0.168581
Cc046954	0.144816	1.68358	0.515883	-0.607021	-0.890284	-0.846976	-2.43409	0.0513382	-0.435135	0.565134	0.7612	3.33067e-16	2	0.580209
Cc047036	-0.058713	1.80644	0.363441	-0.906396	-0.766624	-0.438147	-2.34887	-0.00536877	-0.321948	-0.196555	1.07887	1.36002e-15	2	0.282452
Cc047037	-0.139101	1.68808	0.654694	-0.893492	-0.8064	-0.503783	-2.5658	-0.0644603	-0.244201	-0.127143	0.657184	1.65146e-15	2	0.42334
Cc047038	-0.395656	1.77751	0.586579	-0.776304	-0.711426	-0.4807	-2.55032	-0.0332347	0.0448568	-0.118671	0.813844	1.92901e-15	2	0.198345
Cc047191	-0.108172	1.90287	0.160519	-0.476297	-0.842343	-0.636575	-2.19136	-0.0168637	-0.137255	0.371312	1.38108	5.27356e-16	2	0.149617
Cc047196	-0.437118	1.74077	0.670938	-0.58844	-0.796851	-0.589295	-2.60095	-0.10417	0.142758	0.151661	0.693492	2.13718e-15	2	0.248885
Cc047279	0.622296	1.64448	-0.36703	-0.865691	-0.0222296	-1.01183	-1.47859	1.02002	-0.924619	0.578416	1.53582	-1.33227e-15	2	2.15112
Cc047498	0.886424	1.59392	-0.304575	-0.754481	-0.682197	-0.739094	-1.44738	0.306134	-1.14769	0.441311	1.55143	-2.10942e-15	2	2.05947
Cc047518	-0.48281	2.01482	-0.0832653	-0.499749	-0.459934	-0.48906	-1.99434	0.206669	0.240107	0.0759355	1.73347	1.63758e-15	2	0.168813
Cc047569	-0.152813	1.84264	0.349241	-0.860718	-0.479037	-0.699314	-2.40325	0.376297	-0.222282	0.110913	1.0484	1.36002e-15	2	0.240645
Cc047602	1.10266	1.16379	0.333036	-1.01168	-0.662093	-0.925716	-1.80991	0.359506	-1.43962	0.483936	0.437343	-1.83187e-15	2	3.08469
Cc047628	-0.647711	1.95577	0.152552	-0.580638	-0.502577	-0.377399	-2.18772	0.0700768	0.372824	-0.151473	1.45149	2.158e-15	2	0.123156
Cc000076	-0.139121	0.398526	1.83189	-0.682757	-0.767036	-0.641497	-2.60629	-0.471061	-0.0825262	0.11071	-1.71852	2.7478e-15	3	0.256967
Cc000116	-0.507872	8.3382e-05	1.76917	0.426868	-0.795081	-0.893165	-2.02501	-0.786427	0.70287	1.15811	-1.94437	2.10942e-15	3	1.06936
Cc000150	-0.55214	-0.664755	1.70196	0.598181	-0.995517	-0.0877304	-1.13164	-1.69787	0.92533	0.282596	-2.23765	2.6229e-15	3	1.93253
Cc000243	-0.277728	-0.17019	2.01707	-0.56946	-0.526014	-0.473674	-2.20303	-0.614899	0.167718	-0.0918136	-2.37857	3.44169e-15	3	0.158378
Cc000250	-0.62964	0.573865	1.79611	-0.642289	-0.677184	-0.420857	-2.68193	-0.552263	0.407089	-0.215975	-1.48693	4.05231e-15	3	0.355248
Cc000491	0.153174	-0.24421	1.76835	-0.8973	-0.973311	0.1933	-1.79559	-1.25758	-0.32581	-1.02498	-2.02486	2.85882e-15	3	0.997579
Cc000530	-0.869617	0.473068	1.72235	0.0336141	-0.933034	-0.426382	-2.40355	-0.983975	0.88571	0.271902	-1.41256	3.51108e-15	3	0.741076
Cc000795	1.18899	-0.471636	1.37792	-0.665021	-0.724296	-0.705948	-1.28379	-0.472946	-1.25111	0.396657	-1.99623	-7.77156e-16	3	2.96793
Cc000805	-0.287887	0.179695	1.93091	-0.753417	-0.627047	-0.442255	-2.47178	-0.556733	0.0744277	-0.238611	-1.98775	3.48332e-15	3	0.122109
Cc000897	-0.46084	-0.335249	2.03824	-0.350588	-0.430986	-0.46058	-2.02627	-0.678011	0.44577	0.00307469	-2.52836	3.46945e-15	3	0.323418
Cc000997	-0.238734	0.234302	1.91451	-0.696179	-0.581405	-0.632498	-2.53332	-0.392445	0.0319952	0.0429099	-1.9629	2.77556e-15	3	0.165085
Cc000998	0.282773	0.486009	1.65064	-0.828619	-0.855716	-0.73509	-2.53761	-0.355252	-0.555387	0.208334	-1.47564	1.33227e-15	3	0.85356
Cc001084	-0.597513	0.392694	1.88238	-0.588728	-0.489462	-0.59937	-2.62302	-0.361338	0.40806	0.0170221	-1.78396	3.747e-15	3	0.25582
Cc001199	-0.689936	0.815706	1.66438	-0.531078	-0.71247	-0.546607	-2.7781	-0.455909	0.475027	0.0270566	-1.15278	3.747e-15	3	0.697502
Cc001355	0.529915	-0.00795042	1.73608	-0.810091	-0.706293	-0.74166	-2.15035	-0.362016	-0.731778	0.231977	-2.00307	9.71445e-16	3	1.01382
Cc001440	-0.123351	0.424297	1.81713	-0.775785	-0.664084	-0.678203	-2.63406	-0.330945	-0.131517	0.080011	-1.70586	2.60902e-15	3	0.340232
Cc001520	-0.538732	0.384662	1.88592	-0.602778	-0.517796	-0.611274	-2.62477	-0.368351	0.344876	0.0341395	-1.79598	3.58047e-15	3	0.224218
Cc001521	-0.483003	0.139165	1.96459	-0.570213	-0.451972	-0.598572	-2.46515	-0.405118	0.329781	0.032146	-2.0905	3.41394e-15	3	0.150767
Cc001680	-0.436026	-0.465712	1.92963	0.210401	-0.790249	-0.448049	-1.69991	-1.14806	0.628092	0.440815	-2.4398	2.77556e-15	3	0.791551
Cc001722	-0.8946	-0.629491	1.57319	0.856986	-0.756029	-0.150052	-0.987026	-1.55754	1.35756	0.467781	-2.0807	2.91434e-15	3	2.66195
Cc001788	-0.426834	0.635546	1.6869	-0.65877	-1.04819	-0.188656	-2.59037	-0.938844	0.201678	-0.431564	-1.23717	3.7817e-15	3	0.549265
Cc001901	0.569989	-0.429853	1.75492	-0.793552	-0.845889	-0.255616	-1.67109	-0.906388	-0.694399	-0.348746	-2.26742	1.24643e-15	3	1.2665
Cc001912	-0.501849	-0.0933261	2.01564	-0.495607	-0.421715	-0.503145	-2.26562	-0.536332	0.405492	-0.0481153	-2.3198	3.94129e-15	3	0.180544
Cc002067	-0.929568	-0.252688	1.77342	0.39809	-0.868282	-0.120975	-1.64033	-1.44919	1.17413	0.114169	-1.99676	3.92048e-15	3	1.30814
Cc002285	-0.377822	0.694335	1.64286	-0.901156	-0.919092	-0.139124	-2.6242	-0.776945	0.0708805	-0.672944	-1.16228	3.66374e-15	3	0.723326
Cc002322	-0.427035	-0.391079	2.04044	-0.427336	-0.360759	-0.434227	-1.98009	-0.631415	0.396018	-0.0902339	-2.58597	3.60822e-15	3	0.394052
Cc002355	-0.329544	0.254287	1.91485	-0.469401	-0.707893	-0.662298	-2.52585	-0.538853	0.192189	0.24555	-1.92103	3.08087e-15	3	0.110919
Cc002392	-0.497473	0.000230631	1.91316	-0.746594	-0.728949	0.059621	-2.18239	-1.03288	0.327677	-0.881451	-2.00591	4.27436e-15	3	0.347961
Cc002393	0.153747	-0.304951	1.9261	-0.689091	-0.776523	-0.309285	-1.96933	-0.868871	-0.274817	-0.283352	-2.35101	1.89432e-15	3	0.490535
Cc002457	-0.186702	-0.129969	1.9691	-0.561652	-0.828695	-0.262086	-2.15569	-0.964565	0.0806949	-0.293326	-2.2207	3.01495e-15	3	0.157045
Cc002565	-0.462538	-0.269786	2.03549	-0.456198	-0.3831	-0.463867	-2.10244	-0.590396	0.404161	-0.0731755	-2.48369	3.59435e-15	3	0.286257
Cc002602	-0.777305	0.449815	1.81974	-0.261431	-0.783053	-0.447765	-2.53526	-0.7763	0.693614	0.0773682	-1.58067	4.02456e-15	3	0.373961
Cc002653	-0.646698	0.723913	1.68317	-0.625476	-0.87523	-0.259676	-2.67413	-0.76473	0.419807	-0.373098	-1.18459	4.07031e-15	3	0.602399
Cc002776	0.743731	-0.134673	1.59311	-0.908151	-0.985205	-0.308811	-1.81144	-0.833002	-0.938721	-0.305804	-1.8513	8.56953e-16	3	1.58063
Cc002831	-0.435917	-0.368794	2.0407	-0.39811	-0.419048	-0.418831	-1.99582	-0.689542	0.411235	-0.0816566	-2.55615	3.70537e-15	3	0.343898
Cc002917	-0.542567	0.271234	1.9025	-0.736434	-0.634361	-0.260374	-2.4898	-0.682273	0.329542	-0.487505	-1.83787	3.91874e-15	3	0.18651
Cc002962	-0.59915	0.607306	1.78536	-0.685939	-0.57421	-0.533363	-2.72846	-0.373675	0.355817	-0.114626	-1.48372	3.747e-15	3	0.416703
Cc002979	-0.201024	0.0118644	1.91097	-0.63463	-0.939755	-0.147428	-2.221	-1.06088	0.0578015	-0.470117	-2.00949	3.19883e-15	3	0.208204
Cc003083	-0.62314	0.816129	1.66968	-0.613715	-0.64917	-0.599782	-2.80633	-0.342644	0.379616	0.0358576	-1.1824	3.80251e-15	3	0.690947
Cc003113	-0.271018	0.237927	1.91933	-0.62246	-0.625408	-0.638371	-2.53261	-0.446252	0.0869893	0.103727	-1.95571	2.96985e-15	3	0.128377
Cc003349	-0.785184	-0.291014	1.51952	0.946285	-0.948688	-0.440914	-1.30285	-1.43294	1.22251	0.946727	-1.77061	2.26208e-15	3	2.45855
Cc003561	-0.84984	0.116428	1.66127	0.551352	-0.970231	-0.50898	-1.92758	-1.19844	1.08753	0.74658	-1.62086	2.90046e-15	3	1.39089
Cc003921	0.172117	-0.0555033	1.89052	-0.529348	-0.841647	-0.636134	-2.21095	-0.677566	-0.284311	0.257246	-2.14895	1.63758e-15	3	0.381885
Cc004141	0.715707	-0.604642	1.71097	-0.789526	-0.654746	-0.377764	-1.47276	-0.710674	-0.812944	-0.199213	-2.41275	8.32667e-16	3	1.71622
Cc004178	-0.562255	0.627318	1.77067	-0.474025	-0.640644	-0.721066	-2.73654	-0.352827	0.380111	0.286305	-1.46612	3.35842e-15	3	0.443523
Cc004286	-0.713264	0.0533384	1.95012	-0.44848	-0.675857	-0.165861	-2.26817	-0.939612	0.62458	-0.427205	-2.02569	4.41314e-15	3	0.219445
Cc004571	-0.48934	-0.283863	2.03632	-0.390686	-0.444669	-0.427766	-2.07395	-0.686804	0.454912	-0.0676751	-2.47767	3.53884e-15	3	0.273468
Cc004580	-0.162092	-0.0772959	1.94886	-0.209371	-0.73133	-0.768773	-2.22428	-0.641006	0.15071	0.583148	-2.2389	2.19269e-15	3	0.280324
Cc004804	-0.4229	-0.0900142	2.01234	-0.416659	-0.58456	-0.49821	-2.25662	-0.679136	0.350736	0.0358501	-2.29113	3.48332e-15	3	0.102908
Cc004992	-0.509842	0.41731	1.84885	-0.723648	-0.72942	-0.303248	-2.58091	-0.682793	0.282005	-0.401651	-1.65512	3.85109e-15	3	0.22554
Cc005385	-0.760715	-0.378784	1.97909	-0.000135213	-0.485631	-0.353826	-1.84306	-0.925557	0.873931	0.0835188	-2.44332	3.58741e-15	3	0.670348
Cc005614	-0.655559	0.616877	1.77281	-0.473958	-0.511365	-0.748807	-2.73015	-0.246951	0.475186	0.289373	-1.49449	3.52496e-15	3	0.525227
Cc005643	-0.506732	0.502514	1.57741	0.346709	-1.1001	-0.819799	-2.30609	-0.88974	0.617776	1.06986	-1.27402	1.94289e-15	3	1.24791
Cc005732	0.97793	-0.0885334	1.47109	-0.82826	-0.689148	-0.843076	-1.80609	-0.232281	-1.1583	0.419892	-1.81425	-4.996e-16	3	2.2104
Cc006094	-0.485113	0.402032	1.8741	-0.519002	-0.714794	-0.557222	-2.6105	-0.568688	0.316883	0.0616762	-1.73226	3.21965e-15	3	0.155571
Cc006270	-0.384447	-0.652187	1.78164	0.592009	-0.733105	-0.603906	-1.32603	-1.14463	0.734382	0.909586	-2.4456	1.80411e-15	3	1.68932
Cc006314	-0.543596	0.238017	1.93819	-0.562403	-0.501069	-0.569136	-2.52562	-0.440433	0.381366	0.00180911	-1.96629	3.77476e-15	3	0.15191
Cc006320	-0.128136	-0.0178905	1.90517	-0.683995	-0.929848	-0.145303	-2.19343	-1.0412	-0.0265167	-0.498793	-2.03368	2.77556e-15	3	0.254091
Cc006374	-0.397208	-0.404087	2.04085	-0.398077	-0.394825	-0.446657	-1.96687	-0.658785	0.376858	-0.0451377	-2.59462	3.76088e-15	3	0.38606
Cc006482	-0.430476	-0.380492	2.04052	-0.427244	-0.371188	-0.431122	-1.99005	-0.638924	0.397985	-0.0929279	-2.5754	3.4972e-15	3	0.37813
Cc006555	-0.443711	0.287909	1.91797	-0.652718	-0.547063	-0.562392	-2.56634	-0.429205	0.246016	-0.0478858	-1.90468	3.4972e-15	3	0.145498
Cc006654	0.104498	-0.544921	1.77262	0.35429	-0.877164	-0.809326	-1.50364	-0.976388	0.14497	1.09196	-2.39693	8.32667e-16	3	1.46151
Cc006755	-0.456883	-0.366602	2.03907	-0.467447	-0.392572	-0.355567	-1.99401	-0.691743	0.411521	-0.216643	-2.54756	3.75394e-15	3	0.358482
Cc006839	0.0776665	-0.127195	1.38795	-1.10864	-1.06249	0.832715	-1.4023	-1.6225	-0.289293	-1.95461	-1.39325	3.10862e-15	3	2.49528
Cc006867	0.781268	0.0293214	1.55415	-1.04261	-0.5825	-0.739632	-2.02089	-0.149858	-1.05024	0.0933314	-1.80831	2.22045e-16	3	1.78868
Cc007016	-0.417257	-0.36286	2.04013	-0.457346	-0.381376	-0.42129	-2.00984	-0.638391	0.372638	-0.122903	-2.5596	3.73312e-15	3	0.352338
Cc007017	-0.436977	-0.376464	2.04006	-0.430534	-0.357746	-0.438339	-1.99495	-0.622358	0.40278	-0.0889258	-2.57446	3.63598e-15	3	0.383887
Cc007022	-0.10561	-0.279068	2.00793	-0.523956	-0.535428	-0.563872	-2.09941	-0.589213	0.0235697	0.0782195	-2.47655	2.77556e-15	3	0.283783
Cc007086	-0.760722	0.718161	1.69105	-0.248476	-0.654646	-0.745372	-2.70514	-0.398871	0.644679	0.455006	-1.28686	3.35842e-15	3	0.745019
Cc007143	-0.491908	-0.281836	2.0156	-0.545246	-0.543276	-0.153334	-2.02707	-0.895422	0.41565	-0.506768	-2.40054	4.04538e-15	3	0.293936
Cc007536	0.16899	-0.914724	1.59306	-0.228825	-1.13182	0.513314	-0.792726	-1.94829	-0.00657029	-0.932151	-2.27021	2.38698e-15	3	2.40849
Cc007626	1.21382	-0.509205	1.35694	-0.766106	-0.641629	-0.653814	-1.22825	-0.420238	-1.29983	0.252194	-2.01122	-1.13798e-15	3	3.12782
Cc007689	0.416614	-0.105423	1.79877	-0.826567	-0.832731	-0.450661	-2.07416	-0.688403	-0.606754	-0.148014	-2.08183	1.70697e-15	3	0.778064
Cc007915	-0.438542	-0.401206	2.03654	-0.45534	-0.278484	-0.462966	-1.97373	-0.544661	0.399962	-0.087118	-2.6063	3.6221e-15	3	0.463781
Cc007916	-0.0482681	0.766016	1.60907	-0.669256	-0.836974	-0.820586	-2.75124	-0.280942	-0.210961	0.384673	-1.19667	1.88738e-15	3	0.829276
Cc008169	-0.368557	0.284967	1.91292	-0.64107	-0.53615	-0.652114	-2.57361	-0.358744	0.172731	0.0823905	-1.92089	3.30291e-15	3	0.168406
Cc008295	1.18975	-0.129863	1.29267	-0.61414	-0.934042	-0.804378	-1.53677	-0.482611	-1.28237	0.595366	-1.61046	-1.33227e-15	3	2.90036
Cc008335	-0.493472	-0.097302	2.01683	-0.487831	-0.443352	-0.494868	-2.26088	-0.561076	0.400184	-0.0488945	-2.32013	3.73312e-15	3	0.167406
Cc008573	-1.0038	0.55485	1.65738	-0.160362	-0.949874	-0.0982005	-2.37792	-1.13962	0.959625	-0.28939	-1.21899	4.52416e-15	3	0.933912
Cc008607	-0.891654	0.293225	1.74032	-0.589758	-0.819218	0.267086	-2.21065	-1.22339	0.750257	-1.06171	-1.50386	4.91274e-15	3	0.837289
Cc008807	-0.621677	-0.0577441	1.9818	-0.608643	-0.536017	-0.157723	-2.21619	-0.815989	0.495438	-0.560397	-2.17961	4.26742e-15	3	0.236125
Cc008808	0.0264218	0.119682	1.83894	-1.0429	-0.281576	-0.66057	-2.39324	-0.0426222	-0.323234	-0.169011	-2.0439	2.58127e-15	3	0.701989
Cc009060	-0.154532	0.0160614	1.96352	-0.690398	-0.574237	-0.560412	-2.36189	-0.492537	-0.0207697	-0.03833	-2.18702	2.83107e-15	3	0.157623
Cc009218	-0.113736	0.628244	1.67519	-0.984577	-0.815357	-0.389763	-2.6563	-0.505477	-0.220519	-0.396653	-1.32359	2.87964e-15	3	0.660397
Cc009336	-0.35658	0.268289	1.89782	-0.74515	-0.728983	-0.335395	-2.50133	-0.68648	0.138108	-0.35938	-1.84403	3.75394e-15	3	0.135395
Cc009471	-0.758442	0.553139	1.68436	0.108193	-0.721636	-0.86561	-2.50728	-0.519261	0.778715	0.865257	-1.40889	2.94209e-15	3	0.937182
Cc009668	-0.499064	-0.403686	1.78099	0.585953	-0.712115	-0.752073	-1.59361	-0.972107	0.80759	1.07593	-2.26586	1.9984e-15	3	1.47328
Cc009710	-0.475057	-0.230414	2.0327	-0.449152	-0.406601	-0.471478	-2.1383	-0.595629	0.413173	-0.0563702	-2.4459	3.70537e-15	3	0.249578
Cc009738	-0.434727	0.113105	1.9508	-0.694601	-0.658847	-0.275736	-2.38786	-0.741114	0.253469	-0.42469	-2.02239	3.66547e-15	3	0.107048
Cc009764	-0.639243	-0.199934	1.96209	-0.393624	-0.739288	0.00999743	-1.99627	-1.18322	0.608289	-0.594326	-2.20758	4.38538e-15	3	0.377694
Cc009781	1.07133	0.605952	1.01576	-0.743699	-0.963094	-0.986244	-1.99866	-0.131085	-1.29611	0.744606	-0.732099	-1.16573e-15	3	3.38228
Cc009817	-0.61227	0.245502	1.9297	-0.391209	-0.557805	-0.613923	-2.50631	-0.507802	0.503806	0.177604	-1.94001	3.4972e-15	3	0.177706
Cc010127	-0.222884	-0.765242	1.62527	0.759511	-0.990785	-0.405865	-0.988261	-1.52214	0.65869	0.844499	-2.29586	1.249e-15	3	2.34715
Cc010216	0.966818	-0.492991	1.55983	-0.761762	-0.638016	-0.63388	-1.4607	-0.469663	-1.06768	0.184678	-2.20946	-4.996e-16	3	2.2524
Cc010290	-0.0793436	-0.222653	1.98223	-0.671051	-0.670959	-0.338225	-2.10899	-0.77837	-0.0512928	-0.283934	-2.35403	2.97679e-15	3	0.250232
Cc010386	-0.106983	0.622606	1.6898	-0.864127	-0.893418	-0.447875	-2.66129	-0.564634	-0.190625	-0.227511	-1.33879	2.38698e-15	3	0.571497
Cc010463	-0.426634	-0.233208	2.03259	-0.479589	-0.405995	-0.487165	-2.14359	-0.572335	0.354668	-0.0513667	-2.45434	3.42781e-15	3	0.243994
Cc010665	0.248622	0.117928	1.78251	-0.349805	-0.953956	-0.845301	-2.27536	-0.613913	-0.326252	0.6814	-1.90375	1.05471e-15	3	0.635831
Cc010962	-0.611854	0.812652	1.66892	-0.533267	-0.632892	-0.703562	-2.80916	-0.285248	0.392161	0.222251	-1.20091	3.33067e-15	3	0.713395
Cc011357	-0.529241	0.0372559	1.9915	-0.523739	-0.455706	-0.520069	-2.37363	-0.507683	0.406129	-0.0426154	-2.18528	3.92741e-15	3	0.140887
Cc011815	-0.791478	-0.230843	1.82231	0.454398	-0.683149	-0.571233	-1.78916	-1.01394	1.03552	0.710822	-2.13745	2.9976e-15	3	1.15995
Cc012356	-0.837909	0.718968	1.69544	-0.36215	-0.469363	-0.744989	-2.72316	-0.23105	0.686011	0.336953	-1.31711	3.94129e-15	3	0.822031
Cc012653	-0.56553	0.134091	1.9592	-0.644429	-0.537391	-0.345936	-2.41897	-0.623405	0.39619	-0.337015	-2.03435	4.05231e-15	3	0.136085
Cc012810	-0.100363	0.204994	1.8748	-0.370012	-0.782344	-0.827076	-2.4538	-0.505344	-0.000509353	0.56703	-1.94037	2.27596e-15	3	0.277551
Cc013133	0.926891	-0.421233	1.5005	-0.171885	-0.910052	-0.924223	-1.43502	-0.637815	-0.851881	1.00228	-2.06981	-1.22125e-15	3	2.36331
Cc013173	0.409932	0.235084	1.70855	-0.867864	-0.72408	-0.761622	-2.36749	-0.287772	-0.663798	0.206784	-1.77324	1.11022e-15	3	0.895811
Cc013405	-0.48012	-0.119397	2.02042	-0.481805	-0.464744	-0.474354	-2.23923	-0.597879	0.392094	-0.0659993	-2.33612	3.45557e-15	3	0.160764
Cc013406	-0.475737	-0.129541	2.02175	-0.479899	-0.452013	-0.48456	-2.23226	-0.584453	0.389474	-0.0532321	-2.34935	3.83027e-15	3	0.171346
Cc013632	-0.546562	-0.657386	1.85386	-0.42298	-0.673675	0.446746	-1.35465	-1.51686	0.592704	-1.16123	-2.3993	4.4964e-15	3	1.32299
Cc013777	-0.662526	0.541947	1.81161	-0.710223	-0.494051	-0.486755	-2.68649	-0.361831	0.420815	-0.21295	-1.56695	4.21885e-15	3	0.413629
Cc014006	-1.02879	0.40369	1.36439	-0.632139	-0.922986	0.815833	-1.80687	-1.59698	0.901444	-1.76531	-0.885479	5.44009e-15	3	2.33911
Cc014100	-0.433812	-0.424806	1.78355	-0.648763	-0.842095	0.565922	-1.51971	-1.57819	0.38024	-1.4233	-2.10516	4.4964e-15	3	1.27636
Cc014189	0.907912	-0.476844	1.60138	-0.69578	-0.725058	-0.611613	-1.50922	-0.575324	-0.99257	0.205344	-2.22167	-4.996e-16	3	2.02124
Cc014209	-0.395422	0.69306	1.68666	-0.378034	-1.00994	-0.596328	-2.67936	-0.704875	0.241815	0.278477	-1.25273	3.02536e-15	3	0.53981
Cc014275	-0.325745	-0.389253	2.03824	-0.463705	-0.387871	-0.47167	-1.99374	-0.607098	0.281227	-0.0504687	-2.591	3.4972e-15	3	0.371097
Cc014310	-0.292	-0.436594	1.51673	0.952835	-0.881937	-0.859036	-1.24016	-1.1034	0.739592	1.53524	-1.98711	4.996e-16	3	2.5893
Cc014343	-0.528233	0.375672	1.69417	-0.884725	-0.924745	0.267866	-2.29087	-1.15894	0.280683	-1.20056	-1.40126	4.2466e-15	3	0.827329
Cc014344	-0.119263	0.808441	1.60469	-0.745142	-0.810844	-0.73788	-2.78225	-0.287603	-0.167647	0.21432	-1.14705	2.33147e-15	3	0.821802
Cc014411	-0.0833277	-0.141575	1.89325	-0.707543	-0.942158	-0.0186441	-2.04073	-1.15545	-0.0568919	-0.667654	-2.10099	3.44169e-15	3	0.413233
Cc014520	-0.473317	-0.282629	2.03619	-0.413686	-0.391869	-0.474688	-2.08637	-0.606947	0.430223	-0.030121	-2.49316	3.33067e-15	3	0.296822
Cc014554	-0.684641	0.36659	1.86425	-0.227269	-0.659112	-0.659819	-2.53664	-0.570383	0.6152	0.360011	-1.75254	3.60822e-15	3	0.318454
Cc014822	-0.754795	-0.246012	1.9043	0.170894	-0.798968	-0.275418	-1.8554	-1.22337	0.910179	0.156554	-2.19026	3.50414e-15	3	0.718026
Cc014936	-0.504849	-0.204387	1.92766	-0.714043	0.166398	-0.670778	-2.11279	0.0668274	0.359431	-0.0725041	-2.42776	3.91354e-15	3	0.96964
Cc015046	-0.18278	-0.429048	1.39345	-0.934867	-0.912086	1.06533	-1.03896	-1.81697	0.0792012	-2.1874	-1.60554	3.77476e-15	3	2.89794
Cc015064	0.77221	-0.41054	1.68455	-0.655448	-0.676645	-0.714127	-1.67597	-0.484965	-0.861731	0.333254	-2.27603	8.32667e-17	3	1.63735
Cc015121	-0.603971	0.181485	1.94126	-0.54234	-0.310801	-0.665633	-2.48444	-0.258049	0.454936	0.100666	-2.05337	3.63598e-15	3	0.305463
Cc015126	-0.723063	-0.132209	1.39101	1.09206	-0.874589	-0.753201	-1.35078	-1.15193	1.18603	1.44899	-1.55735	1.4988e-15	3	2.91531
Cc015127	-0.836752	0.121554	1.85671	-0.420062	-0.808507	0.0870611	-2.18085	-1.19942	0.76122	-0.717983	-1.79935	4.96825e-15	3	0.510392
Cc015707	1.19217	-0.116458	1.29769	-0.763442	-0.770905	-0.839059	-1.5811	-0.287755	-1.3355	0.510847	-1.63938	-1.11022e-15	3	2.93686
Cc016031	-0.535184	0.317314	1.91115	-0.509994	-0.580986	-0.602299	-2.57282	-0.470246	0.379088	0.0954763	-1.86487	3.55271e-15	3	0.154607
Cc016163	-0.207822	0.807052	1.615	-0.73794	-0.9156	-0.560691	-2.75912	-0.495952	-0.0727203	-0.00149477	-1.11161	2.44249e-15	3	0.733256
Cc016575	-0.632327	0.0401348	1.94293	-0.0722581	-0.615784	-0.662694	-2.28314	-0.672207	0.654393	0.465424	-2.1068	3.13638e-15	3	0.325468
Cc016889	-0.840318	0.753635	1.39065	0.466308	-0.946812	-0.823464	-2.31916	-0.748308	0.970216	1.10279	-0.862667	2.72005e-15	3	1.95884
Cc016890	-0.939923	0.481852	1.43394	0.659828	-0.983784	-0.651909	-2.04103	-1.03307	1.17355	1.00858	-1.08452	2.77556e-15	3	2.04752
Cc017133	-0.484263	-0.184942	2.02762	-0.477056	-0.395571	-0.485787	-2.18344	-0.557594	0.406843	-0.0600095	-2.40802	3.6221e-15	3	0.231495
Cc017228	-0.409767	-0.0503949	1.99495	-0.306908	-0.6431	-0.584778	-2.27685	-0.685477	0.365974	0.233615	-2.24211	3.27516e-15	3	0.118959
Cc017363	-0.540036	-0.488733	1.92176	0.285398	-0.572259	-0.606132	-1.68132	-0.913718	0.757734	0.646702	-2.49708	2.91434e-15	3	0.986343
Cc017532	-0.572113	0.668091	1.63242	-0.751439	-0.998211	0.0212488	-2.53377	-1.01046	0.323053	-0.785124	-1.11895	3.77476e-15	3	0.792008
Cc017674	-0.177149	-0.278772	1.96815	-0.617237	-0.790871	-0.104118	-1.98823	-1.06269	0.0793026	-0.537146	-2.3218	3.20577e-15	3	0.32049
Cc017704	-0.0640007	0.796228	1.56267	-0.971789	-0.885485	-0.437628	-2.7043	-0.470335	-0.283799	-0.302364	-1.06249	2.78944e-15	3	0.9481
Cc017816	-0.0980133	0.0302167	1.95089	-0.65229	-0.632282	-0.598525	-2.36494	-0.512913	-0.0676561	0.0535185	-2.16108	2.83107e-15	3	0.165123
Cc017832	0.237028	0.44781	1.68584	-0.820561	-0.890146	-0.659969	-2.52425	-0.451374	-0.502132	0.115684	-1.52617	1.7486e-15	3	0.724224
Cc017842	-0.515838	-0.107331	2.01687	-0.414142	-0.448972	-0.53059	-2.24656	-0.568156	0.44696	0.0454104	-2.32927	3.747e-15	3	0.184439
Cc018224	-0.652292	0.322307	1.855	-0.79141	-0.107774	-0.625832	-2.55149	-0.0134773	0.411224	-0.154168	-1.87218	4.2466e-15	3	0.635732
Cc018345	-0.570001	0.412574	1.87466	-0.602433	-0.501614	-0.613185	-2.63905	-0.348925	0.373247	0.0310275	-1.76181	3.63598e-15	3	0.258947
Cc018487	-0.637443	0.734087	1.7042	-0.752721	-0.392479	-0.655641	-2.79079	-0.0954665	0.358174	-0.0333212	-1.33635	3.91354e-15	3	0.744619
Cc018531	-0.480509	-0.154262	2.02479	-0.477107	-0.431721	-0.481187	-2.21006	-0.579371	0.398737	-0.0595725	-2.37458	3.76088e-15	3	0.194004
Cc018534	-0.480455	-0.160563	2.02572	-0.446153	-0.455721	-0.482826	-2.20108	-0.607531	0.409368	-0.0324195	-2.37644	3.6221e-15	3	0.186425
Cc018536	-0.470796	-0.181003	2.02811	-0.468701	-0.433625	-0.473982	-2.18528	-0.594736	0.395517	-0.0616111	-2.39859	3.58047e-15	3	0.204275
Cc018591	-0.461601	-0.239102	2.03385	-0.460172	-0.450701	-0.422275	-2.12466	-0.659844	0.398352	-0.117986	-2.44123	3.6221e-15	3	0.226572
Cc018672	-0.559369	0.18745	1.95284	-0.552175	-0.46788	-0.560868	-2.4887	-0.440009	0.407155	-0.00979518	-2.02548	3.80251e-15	3	0.157861
Cc019019	0.291352	0.0362224	1.80923	-0.438402	-0.904076	-0.794323	-2.22884	-0.604284	-0.386375	0.551335	-2.00375	1.27676e-15	3	0.610734
Cc019254	-0.377038	-0.290779	2.03526	-0.52005	-0.451388	-0.396002	-2.08119	-0.666704	0.302129	-0.181941	-2.48678	3.48332e-15	3	0.254041
Cc019394	1.22204	0.0229453	1.21594	-0.891069	-0.759156	-0.810706	-1.64039	-0.21154	-1.41996	0.393983	-1.43911	-1.27676e-15	3	3.14903
Cc019460	-0.853736	-0.348907	1.85576	-0.274257	-0.717909	0.339051	-1.65133	-1.4675	0.901277	-0.95395	-2.14255	4.71845e-15	3	1.04174
Cc019638	-0.442761	-0.219428	2.03219	-0.455382	-0.443399	-0.471219	-2.15046	-0.616244	0.376956	-0.0510994	-2.43325	3.34455e-15	3	0.216687
Cc020020	0.864564	-0.149335	1.57279	-0.790461	-0.8208	-0.676762	-1.82386	-0.490384	-1.02738	0.234136	-1.92451	1.38778e-16	3	1.76995
Cc020185	0.127721	0.0782966	1.69555	0.137131	-0.965859	-1.07284	-2.1084	-0.62872	-0.0409611	1.29889	-1.84856	2.77556e-16	3	1.11635
Cc020258	0.837938	0.563575	1.23408	-1.08083	-0.977969	-0.576792	-2.17058	-0.367366	-1.17038	-0.050149	-0.942995	3.05311e-16	3	2.44933
Cc020474	-0.434825	0.384222	1.87315	-0.429819	-0.69641	-0.696322	-2.60491	-0.489349	0.294225	0.303642	-1.76981	2.96985e-15	3	0.190146
Cc020596	-0.46948	-0.185203	2.02534	-0.36525	-0.549913	-0.455494	-2.16143	-0.727016	0.42836	0.004842	-2.37585	3.45557e-15	3	0.168764
Cc020681	-0.446778	-0.237129	2.03388	-0.451871	-0.449039	-0.449065	-2.13052	-0.641501	0.385141	-0.0765759	-2.44469	3.56659e-15	3	0.22443
Cc020776	-0.571266	0.206125	1.94748	-0.497676	-0.506542	-0.578121	-2.49655	-0.469693	0.433763	0.0546416	-1.99915	3.44169e-15	3	0.149519
Cc020778	-0.711368	-0.0553938	1.93923	0.00356967	-0.727177	-0.448861	-2.13607	-0.953122	0.777691	0.253558	-2.12252	3.46945e-15	3	0.393255
Cc020879	-0.00168768	0.0692388	1.91603	-0.751712	-0.626486	-0.60538	-2.38173	-0.452208	-0.199753	0.0072195	-2.10138	2.498e-15	3	0.261098
Cc020891	-0.577442	0.538589	1.81964	-0.625035	-0.519389	-0.636363	-2.70875	-0.301751	0.35859	0.0503021	-1.6005	3.60822e-15	3	0.366383
Cc020957	-0.626549	0.0445481	1.9726	-0.676412	-0.327574	-0.386612	-2.35416	-0.457588	0.459186	-0.348856	-2.15523	4.22579e-15	3	0.28172
Cc021159	-0.0736831	-0.00207946	1.7963	0.145564	-0.985497	-0.880607	-2.10232	-0.822582	0.173138	1.03125	-1.98141	1.66533e-15	3	0.767188
Cc021358	0.765277	-0.561509	1.42279	-0.984287	-0.991826	0.349557	-1.09722	-1.34615	-0.892057	-1.18043	-1.90109	7.77156e-16	3	2.73408
Cc021458	-0.551662	0.492529	1.84191	-0.619628	-0.577521	-0.585633	-2.6798	-0.393637	0.340477	0.000475932	-1.64739	3.91354e-15	3	0.279773
Cc021768	-0.61003	-0.757099	1.60577	-0.321688	0.868947	-0.785895	-1.16646	0.438598	0.697982	0.242244	-2.60834	3.16414e-15	3	3.35809
Cc021806	-0.478915	0.0168971	1.9962	-0.523205	-0.485956	-0.52502	-2.36112	-0.529223	0.35804	-0.0251218	-2.20614	3.6221e-15	3	0.117805
Cc021807	-0.500647	0.0922157	1.97943	-0.521549	-0.521201	-0.528247	-2.4166	-0.534464	0.370465	-0.0160356	-2.12114	3.53884e-15	3	0.101645
Cc022238	-0.362592	0.418211	1.84494	-0.78279	-0.72071	-0.397055	-2.60558	-0.583219	0.11261	-0.305602	-1.67635	3.3723e-15	3	0.222236
Cc022389	-0.276006	0.0555482	1.94139	-0.474194	-0.896977	-0.349757	-2.30883	-0.939746	0.171125	-0.120383	-2.03696	3.23352e-15	3	0.0805124
Cc022395	-0.524623	0.0373608	1.99171	-0.528549	-0.46682	-0.509083	-2.37293	-0.521601	0.400137	-0.057589	-2.18254	3.64986e-15	3	0.13281
Cc022648	-0.490323	-0.55398	1.91486	0.235533	-0.796765	-0.309326	-1.56753	-1.27906	0.708465	0.276889	-2.46723	2.76168e-15	3	0.94887
Cc022722	-0.00727586	-0.0747204	1.86631	-0.049152	-0.825996	-0.909162	-2.14142	-0.645255	0.0486857	0.912081	-2.15594	1.38778e-15	3	0.587682
Cc022724	-0.542758	0.722397	1.7236	-0.57632	-0.674703	-0.652217	-2.78047	-0.362146	0.318886	0.139044	-1.32593	3.66374e-15	3	0.525988
Cc022784	-0.295748	0.237037	1.79725	-0.798666	-0.992757	0.0528814	-2.30147	-1.1216	0.0810074	-0.834342	-1.66244	3.4972e-15	3	0.45371
Cc022865	-0.571046	0.373475	1.89045	-0.589742	-0.504836	-0.598301	-2.61385	-0.377155	0.38326	0.0202126	-1.80758	3.60822e-15	3	0.227551
Cc022873	0.926491	-0.646903	1.55206	-0.444653	-0.971552	-0.415448	-1.22005	-1.00634	-0.897484	0.173467	-2.22885	-3.33067e-16	3	2.29646
Cc023549	-0.339221	0.677854	1.60536	-0.986321	-0.935376	-0.0222982	-2.5586	-0.838711	0.0128893	-0.870343	-1.1177	3.88578e-15	3	0.882033
Cc023564	-0.725041	-0.392623	1.69965	-0.451485	-0.845955	0.715454	-1.39698	-1.74642	0.742471	-1.50821	-1.93789	4.44089e-15	3	1.66815
Cc023748	-0.755111	-0.156509	1.57196	-0.805554	-0.725763	0.870979	-1.50702	-1.57922	0.638445	-1.96465	-1.60833	5.55112e-15	3	2.02957
Cc023896	-0.0224692	0.413877	1.70126	-0.877004	-1.06928	-0.146381	-2.42129	-0.944201	-0.243039	-0.582131	-1.45144	2.91434e-15	3	0.619625
Cc024048	-0.70826	0.8274	1.61445	-0.221592	-0.843025	-0.668975	-2.71281	-0.559476	0.591712	0.417582	-1.07635	3.19189e-15	3	0.87005
Cc024138	-0.357436	0.219535	1.93462	-0.654906	-0.554594	-0.587216	-2.52446	-0.430428	0.166581	-0.00676605	-1.98592	3.46945e-15	3	0.124448
Cc024189	-0.709582	-0.362718	1.57345	-0.443244	-0.948475	0.890566	-1.2549	-1.92071	0.739142	-1.69891	-1.7305	4.55191e-15	3	2.13778
Cc024258	0.748777	-0.24049	1.67068	-0.68797	-0.693215	-0.797786	-1.84653	-0.387714	-0.874732	0.417666	-2.13481	2.77556e-16	3	1.52221
Cc024376	-0.475846	-0.0266174	2.00479	-0.519552	-0.511672	-0.471102	-2.31825	-0.597855	0.363124	-0.0872854	-2.23853	3.67761e-15	3	0.108892
Cc024438	-0.639632	0.0937607	1.9136	-0.618159	-0.733365	-0.0162073	-2.26687	-1.01137	0.496354	-0.713826	-1.9304	4.31599e-15	3	0.282837
Cc024439	-0.534868	0.312822	1.84712	-0.722287	-0.822209	-0.0805754	-2.4372	-0.931262	0.32843	-0.672323	-1.68709	4.01068e-15	3	0.289027
Cc024447	-0.466558	-0.000564612	1.89185	-0.687849	-0.84729	0.110412	-2.14248	-1.16951	0.31811	-0.881627	-1.95742	3.96905e-15	3	0.38128
Cc024457	-0.253429	-0.0815522	1.99277	-0.684717	-0.575149	-0.397925	-2.26691	-0.640082	0.0967611	-0.255303	-2.26659	3.15026e-15	3	0.136952
Cc024484	-0.642791	0.0158394	1.93243	-0.407386	-0.825222	-0.0728758	-2.1925	-1.12938	0.575587	-0.483551	-2.00242	4.21885e-15	3	0.249449
Cc024503	-0.696261	0.507602	1.66932	-0.794088	-0.893138	0.206568	-2.38668	-1.09775	0.460068	-1.08478	-1.26927	4.69069e-15	3	0.854346
Cc024526	-0.60433	0.395881	1.87692	-0.422667	-0.639963	-0.605839	-2.59916	-0.52018	0.467607	0.162913	-1.74872	3.58047e-15	3	0.214072
Cc024658	-0.451245	0.0820382	1.9757	-0.4706	-0.66707	-0.468827	-2.38736	-0.698203	0.339894	-0.0270466	-2.09593	3.20577e-15	3	0.0489487
Cc024830	-0.677697	0.0329683	1.97395	-0.260746	-0.580966	-0.487507	-2.30494	-0.714783	0.642557	0.0993831	-2.12863	3.55271e-15	3	0.200731
Cc024876	1.10443	-0.469839	1.44581	-0.796829	-0.713962	-0.569605	-1.35374	-0.53002	-1.21056	0.115569	-2.05078	-7.77156e-16	3	2.66983
Cc024920	-0.454863	-0.318891	2.03846	-0.448742	-0.377702	-0.43826	-2.05206	-0.618214	0.406499	-0.100643	-2.52328	3.63598e-15	3	0.324081
Cc024921	-0.663348	0.795498	1.68098	-0.654057	-0.548349	-0.610723	-2.80436	-0.256709	0.409344	0.000291166	-1.22687	3.80251e-15	3	0.716331
Cc024981	-0.204816	-0.47692	1.47977	-0.639725	-1.1085	0.950195	-1.06843	-2.00149	0.192986	-1.81498	-1.71961	3.77476e-15	3	2.49329
Cc025064	-0.217403	0.445525	1.75356	-0.918936	-0.898867	-0.163882	-2.51359	-0.803925	-0.0689314	-0.643696	-1.50242	3.38618e-15	3	0.469653
Cc025354	-0.916134	-0.0715285	1.51097	0.898752	-0.874836	-0.547225	-1.53067	-1.24388	1.30495	1.0214	-1.60672	2.66454e-15	3	2.33173
Cc025441	-0.6355	0.238106	1.86218	-0.509834	-0.899278	-0.0556745	-2.34477	-1.09963	0.508246	-0.559049	-1.73602	4.02456e-15	3	0.28919
Cc025525	-0.478376	-0.0703138	2.01206	-0.502505	-0.437618	-0.52325	-2.28944	-0.524566	0.375974	-0.0216113	-2.2998	3.80251e-15	3	0.161574
Cc025924	1.07481	0.57498	1.03765	-1.03254	-0.858941	-0.79596	-1.99878	-0.102286	-1.38454	0.286062	-0.776463	-9.99201e-16	3	3.34176
Cc026137	1.00241	0.509504	1.16182	-0.9087	-0.916701	-0.848335	-2.0637	-0.184797	-1.2735	0.42988	-0.9601	-7.77156e-16	3	2.85066
Cc026192	-0.244704	0.102927	1.95162	-0.710992	-0.473725	-0.625125	-2.44522	-0.350274	0.050242	0.00328912	-2.12425	3.10862e-15	3	0.187683
Cc026352	-0.809135	-0.114907	1.77112	0.515979	-0.686919	-0.676133	-1.85543	-0.930895	1.05741	0.888348	-1.99996	2.69229e-15	3	1.27797
Cc026758	1.01814	0.0106697	1.36302	-1.02792	-0.925576	-0.43834	-1.74295	-0.580275	-1.25978	-0.183285	-1.52486	-2.91434e-16	3	2.43577
Cc026774	-0.722105	0.776096	1.54511	0.11326	-0.92668	-0.785684	-2.55904	-0.653013	0.723173	0.812915	-1.0338	2.77556e-15	3	1.21698
Cc026799	-0.738305	-0.242317	1.96486	-0.330399	-0.652957	-0.00088175	-1.94762	-1.14906	0.734405	-0.563149	-2.25097	4.39926e-15	3	0.472196
Cc026800	-0.676985	0.140655	1.5724	0.708285	-0.987058	-0.7573	-1.87809	-1.06293	0.961164	1.20097	-1.54273	2.2482e-15	3	1.74399
Cc026802	-0.712323	0.235263	1.62449	0.569463	-0.866478	-0.850415	-2.0631	-0.851307	0.932116	1.19676	-1.5601	2.38698e-15	3	1.47676
Cc026954	-0.354166	0.493742	1.76839	-0.452384	-1.0739	-0.381679	-2.54888	-0.931823	0.204457	-0.0357594	-1.46612	2.87964e-15	3	0.328657
Cc027029	-0.626913	0.632025	1.76967	-0.460434	-0.66001	-0.654344	-2.72509	-0.419991	0.450559	0.205738	-1.44384	3.71925e-15	3	0.442282
Cc027157	0.256662	0.520858	1.63345	-0.859477	-0.937604	-0.613891	-2.53585	-0.479947	-0.54006	0.0435774	-1.39718	1.66533e-15	3	0.851048
Cc027208	-0.481062	-0.232011	2.03251	-0.474033	-0.394277	-0.451121	-2.13617	-0.593261	0.412019	-0.102103	-2.44602	3.60822e-15	3	0.256771
Cc027505	1.01346	-0.457511	1.51312	-0.834533	-0.70554	-0.528991	-1.43692	-0.55074	-1.13719	0.0206482	-2.10748	-4.57967e-16	3	2.3735
Cc027513	1.15896	-0.492985	1.40419	-0.698471	-0.767707	-0.603985	-1.27858	-0.574614	-1.22817	0.245219	-2.02002	-7.49401e-16	3	2.85025
Cc027547	-0.652656	-0.618682	1.50589	-0.665648	-0.617386	1.04848	-0.929531	-1.76352	0.658486	-2.09335	-1.89295	4.66294e-15	3	2.8334
Cc027799	-0.057247	0.785524	1.52143	-1.05719	-0.939947	-0.252568	-2.62783	-0.607121	-0.308786	-0.584498	-0.991075	2.54462e-15	3	1.10105
Cc027883	-0.0461752	-0.371471	1.94433	-0.798466	-0.661387	-0.0668346	-1.89122	-0.946031	-0.0939004	-0.711691	-2.39552	3.09475e-15	3	0.55061
Cc028232	-0.43351	-0.480145	1.75774	-0.558389	0.611886	-0.897587	-1.66767	0.460335	0.387628	0.273654	-2.556	3.10862e-15	3	2.23379
Cc028244	-0.347161	-0.65931	1.48119	-0.554855	1.0249	-0.944765	-1.18886	0.793281	0.350352	0.300385	-2.46014	2.88658e-15	3	3.83715
Cc028248	-0.507422	-0.150873	2.02283	-0.399653	-0.445848	-0.519039	-2.20652	-0.589242	0.449397	0.0409222	-2.36946	3.69149e-15	3	0.203064
Cc028494	0.103806	-0.321612	1.96307	-0.665075	-0.59666	-0.483533	-2.01864	-0.636036	-0.221017	-0.0821757	-2.45544	2.22045e-15	3	0.449453
Cc028500	-0.598774	0.573207	1.80366	-0.619628	-0.530399	-0.628063	-2.72233	-0.308186	0.37813	0.0435305	-1.55055	3.80251e-15	3	0.400016
Cc028644	-0.51731	-0.138808	2.01806	-0.511077	-0.332262	-0.518604	-2.2273	-0.46705	0.42252	-0.0552664	-2.37385	3.80251e-15	3	0.262796
Cc028645	-0.0877241	-0.156703	1.97315	-0.782572	-0.388177	-0.557973	-2.21513	-0.366407	-0.0922474	-0.126302	-2.36939	2.72005e-15	3	0.366692
Cc028674	-0.516428	0.265461	1.44338	-1.03704	-0.941387	0.786018	-1.8333	-1.47227	0.268774	-1.94397	-1.12969	4.66294e-15	3	2.01211
Cc028692	-0.133356	0.391148	1.83522	-0.67689	-0.720038	-0.696088	-2.61124	-0.402645	-0.0868218	0.177317	-1.74363	2.47025e-15	3	0.274641
Cc028761	-0.327888	0.401362	1.85858	-0.730085	-0.705158	-0.496808	-2.61507	-0.523858	0.09359	-0.141322	-1.72327	2.92821e-15	3	0.188325
Cc028859	-0.610055	0.181597	1.95221	-0.498321	-0.582205	-0.443225	-2.45388	-0.626872	0.478959	-0.110685	-1.98988	3.59435e-15	3	0.116874
Cc028860	-0.62928	0.0634814	1.9806	-0.4003	-0.541444	-0.473061	-2.36014	-0.641225	0.544407	-0.0157675	-2.12252	3.96905e-15	3	0.142257
Cc028998	-0.17253	0.389671	1.81815	-0.706042	-0.920347	-0.408899	-2.54526	-0.738867	-0.0487052	-0.180406	-1.65052	2.81719e-15	3	0.245486
Cc029195	-0.753741	-0.562671	1.49223	1.05886	-0.668048	-0.566625	-1.0098	-1.23622	1.2671	1.14609	-2.0155	2.02616e-15	3	3.00337
Cc029646	-0.25381	0.587701	1.72166	-0.803319	-0.939743	-0.312487	-2.6272	-0.732824	-0.017403	-0.371144	-1.36424	3.29597e-15	3	0.465153
Cc029855	-0.992711	0.0210738	1.78084	0.126789	-0.908768	-0.0272283	-1.93816	-1.39474	1.11169	-0.194449	-1.77089	4.55191e-15	3	0.964884
Cc030010	-0.473386	0.63106	1.77126	-0.639523	-0.647907	-0.641506	-2.75223	-0.353413	0.238789	0.0833347	-1.46086	3.33067e-15	3	0.405191
Cc030167	-0.627005	0.717085	1.72789	-0.631632	-0.546248	-0.640088	-2.78249	-0.264955	0.387102	0.0543447	-1.3486	3.66374e-15	3	0.585899
Cc030198	-0.623464	0.658896	1.75994	-0.623907	-0.539159	-0.632304	-2.75862	-0.285527	0.39229	0.0470396	-1.43095	3.69149e-15	3	0.506162
Cc030241	-0.47368	-0.293925	2.03673	-0.399023	-0.395123	-0.474983	-2.07389	-0.616684	0.436907	-0.019196	-2.50188	3.53884e-15	3	0.305326
Cc030251	-0.275797	0.704865	1.68767	-0.848471	-0.799528	-0.468741	-2.73643	-0.476186	-0.0278056	-0.226213	-1.27717	3.27516e-15	3	0.572996
Cc030293	-0.614794	0.65176	1.6498	-0.899382	-0.815898	0.0285118	-2.55387	-0.842245	0.32029	-0.931568	-1.17913	4.32987e-15	3	0.819282
Cc030539	-0.692686	0.244744	1.68648	-0.905564	0.442025	-0.775002	-2.32333	0.531338	0.438096	-0.123572	-1.84878	4.38538e-15	3	1.74106
Cc030830	-0.506679	0.283652	1.91277	-0.597658	-0.705151	-0.386929	-2.51777	-0.68823	0.331993	-0.21586	-1.84655	3.41394e-15	3	0.10123
Cc030887	-0.539392	-0.0494488	1.96053	-0.182872	-0.842253	-0.346563	-2.17892	-1.03914	0.544206	0.0333265	-2.12515	3.46251e-15	3	0.191406
Cc031034	-0.49472	-0.0907005	1.99983	-0.636326	-0.530597	-0.247489	-2.2265	-0.743965	0.359937	-0.451263	-2.24928	4.10999e-15	3	0.173538
Cc031364	-0.58731	-0.486167	1.95271	-0.456285	0.180965	-0.603909	-1.8138	-0.127696	0.566637	0.00601241	-2.65978	3.77476e-15	3	1.18057
Cc031365	-0.765842	0.0965198	1.91807	-0.0474524	-0.574229	-0.627061	-2.29757	-0.665327	0.791462	0.415376	-2.02565	3.58047e-15	3	0.420864
Cc031705	-0.63374	0.719391	1.72562	-0.565419	-0.562465	-0.683388	-2.78055	-0.268003	0.413875	0.15692	-1.34608	3.69149e-15	3	0.592628
Cc031714	-0.690645	0.513911	1.77832	-0.561669	-0.866581	-0.173337	-2.54866	-0.903867	0.510211	-0.451939	-1.44271	4.14252e-15	3	0.406518
Cc031733	-0.795352	-0.650734	1.83981	0.379598	-0.145858	-0.62746	-1.4112	-0.659281	1.07636	0.644946	-2.58157	3.41394e-15	3	1.77572
Cc031878	-0.692559	-0.094427	1.96366	-0.424812	-0.686058	-0.0658066	-2.11769	-1.05975	0.634537	-0.534708	-2.14243	4.4964e-15	3	0.299222
Cc032216	-0.593994	0.742486	1.66479	-0.582368	-0.952832	-0.27808	-2.67103	-0.813104	0.378598	-0.299903	-1.14236	3.7817e-15	3	0.621375
Cc032647	0.319126	0.115819	1.72782	-0.899108	-1.0143	-0.249356	-2.18663	-0.880584	-0.554559	-0.43336	-1.76417	1.80975e-15	3	0.780181
Cc033382	-0.435908	-0.226519	2.02959	-0.385266	-0.557864	-0.424031	-2.12369	-0.756569	0.394642	-0.0437318	-2.4102	3.30291e-15	3	0.180104
Cc033856	-0.745391	0.359294	1.81903	-0.0852334	-0.887164	-0.460538	-2.42476	-0.920812	0.730877	0.235627	-1.63532	3.35842e-15	3	0.424366
Cc033938	-0.780677	-0.649156	1.66965	0.203812	-0.94343	0.499799	-1.05703	-1.94243	1.04369	-0.771617	-2.1043	3.94129e-15	3	2.07437
Cc034231	-0.81178	-0.313549	1.87758	0.00789987	0.0827416	-0.842895	-1.87228	-0.147376	0.916054	0.621919	-2.43223	3.55271e-15	3	1.36497
Cc034275	-0.381142	0.539866	1.80864	-0.674201	-0.67317	-0.619993	-2.70777	-0.396915	0.145722	0.0453105	-1.57528	3.38618e-15	3	0.301687
Cc034278	-0.516335	0.56131	1.80787	-0.558607	-0.6609	-0.633335	-2.71086	-0.418795	0.315602	0.122991	-1.54954	3.19189e-15	3	0.319328
Cc034666	-0.350633	-0.198156	2.02692	-0.499818	-0.466792	-0.511525	-2.18118	-0.580079	0.266111	-0.0148105	-2.42	3.3723e-15	3	0.190459
Cc034693	-0.711317	0.791023	1.66945	-0.394796	-0.613088	-0.741278	-2.77321	-0.300601	0.539094	0.349988	-1.21729	3.2474e-15	3	0.769561
Cc034748	-0.735935	0.310401	1.63988	0.482193	-0.823799	-0.872743	-2.16935	-0.761648	0.915113	1.15422	-1.52845	2.33147e-15	3	1.35212
Cc034922	0.798342	-0.332202	1.65334	-0.669749	-0.626574	-0.823159	-1.73947	-0.343985	-0.904278	0.459502	-2.20451	1.11022e-16	3	1.71996
Cc035114	-0.640267	0.0155349	1.95304	-0.0900457	-0.600785	-0.637481	-2.26798	-0.680488	0.660177	0.417079	-2.1362	3.52496e-15	3	0.312278
Cc035124	-0.509339	0.413463	1.76483	-0.845043	-0.860004	0.0360966	-2.44192	-0.963413	0.257697	-0.890859	-1.49585	4.19109e-15	3	0.516053
Cc035525	-0.562516	-0.682591	1.42831	1.07267	-0.973145	-0.282731	-0.776041	-1.66994	1.10782	0.870965	-1.96171	2.03136e-15	3	3.21621
Cc035616	-0.620416	-0.321273	1.94859	-0.697535	0.145707	-0.455071	-1.97849	-0.139972	0.501988	-0.348141	-2.5009	4.01068e-15	3	0.997047
Cc035617	-0.526647	-0.351057	2.03514	-0.420792	-0.436242	-0.300399	-1.98744	-0.776827	0.496004	-0.256354	-2.51023	3.92394e-15	3	0.350552
Cc035677	-0.720898	-0.419575	1.86383	-0.341974	-0.756702	0.375323	-1.59745	-1.50932	0.756329	-1.02435	-2.20676	4.77396e-15	3	1.03131
Cc035691	-0.0708303	-0.423381	1.98695	-0.698284	-0.57695	-0.2175	-1.89885	-0.831958	-0.0360484	-0.470134	-2.51599	2.88311e-15	3	0.472877
Cc035911	-0.330592	-0.364944	2.03797	-0.481881	-0.400787	-0.459763	-2.01779	-0.613332	0.276951	-0.0767279	-2.56784	3.48332e-15	3	0.340254
Cc035930	-0.758834	0.21692	1.86076	-0.373318	-0.877936	-0.0675885	-2.30223	-1.13205	0.679321	-0.468611	-1.74472	4.4964e-15	3	0.357083
Cc036391	0.198289	0.45784	1.68015	-1.03775	-0.713001	-0.585531	-2.54256	-0.301306	-0.531538	-0.161142	-1.53057	1.85962e-15	3	0.816606
Cc036524	-0.834552	-0.701607	1.52566	0.759434	-0.934131	0.185198	-0.82087	-1.89561	1.28789	0.0128767	-2.0135	3.02536e-15	3	2.82856
Cc036741	-0.992606	0.113197	1.83606	-0.530996	-0.572176	0.146524	-2.14883	-1.03925	0.887609	-0.925619	-1.80228	5.46785e-15	3	0.743871
Cc036861	-0.566009	0.591788	1.77071	-0.549164	-0.862969	-0.384352	-2.65495	-0.732804	0.372614	-0.159277	-1.41212	3.50414e-15	3	0.351541
Cc037076	-0.597071	0.687694	1.74056	-0.498496	-0.618825	-0.71386	-2.76343	-0.317481	0.401021	0.254365	-1.38478	3.35842e-15	3	0.530215
Cc037207	-0.349671	0.445046	1.84754	-0.639247	-0.589165	-0.714502	-2.66965	-0.307286	0.134119	0.177906	-1.72244	3.10862e-15	3	0.268426
Cc037270	0.573221	0.53333	1.4657	-0.998029	-0.829283	-0.744938	-2.40974	-0.221805	-0.894789	0.14875	-1.25744	8.04912e-16	3	1.58132
Cc037274	-0.420851	0.328389	1.90154	-0.634372	-0.5291	-0.645607	-2.60022	-0.351384	0.222212	0.0717257	-1.87013	3.02536e-15	3	0.186812
Cc037786	0.135988	-0.827912	1.42069	-0.605878	-1.03691	0.91402	-0.6664	-1.99145	-0.0834453	-1.70964	-1.96845	2.55351e-15	3	3.09721
Cc037832	0.214444	-0.586163	1.43038	-0.842718	-1.06478	0.848833	-0.961606	-1.82899	-0.276737	-1.77655	-1.80442	2.77556e-15	3	2.7683
Cc037848	-0.377801	0.632694	1.72342	-0.609818	-0.983019	-0.385474	-2.65661	-0.773652	0.160899	-0.153912	-1.3219	2.93515e-15	3	0.425482
Cc037930	-0.820669	0.103606	1.61103	0.680053	-0.884712	-0.689312	-1.87247	-1.04777	1.1012	1.05825	-1.61261	2.52576e-15	3	1.68011
Cc037992	-0.608787	0.464307	1.85288	-0.599779	-0.497936	-0.610691	-2.66385	-0.335833	0.407312	0.0255944	-1.69376	3.66374e-15	3	0.311012
Cc038251	-0.321495	0.485608	1.82698	-0.641945	-0.654935	-0.694214	-2.68466	-0.354689	0.100809	0.165467	-1.65592	2.85882e-15	3	0.280021
Cc038296	-0.165975	-0.373533	2.02388	-0.486209	-0.532751	-0.465414	-2.00031	-0.695617	0.111622	-0.0300208	-2.55033	2.90046e-15	3	0.319077
Cc038297	-0.351722	-0.172146	2.02215	-0.531709	-0.545345	-0.421233	-2.19072	-0.682948	0.255479	-0.139138	-2.36937	3.21965e-15	3	0.140593
Cc038568	-0.720487	0.426497	1.81763	-0.534188	-0.826667	-0.16278	-2.49982	-0.91853	0.55928	-0.458987	-1.55833	4.51028e-15	3	0.347319
Cc038711	-0.476183	0.422181	1.83072	-0.635407	-0.877595	-0.26372	-2.54832	-0.842026	0.277689	-0.362341	-1.60233	3.63641e-15	3	0.22599
Cc038749	-0.76948	0.233261	1.87737	-0.520668	-0.742875	-0.0776064	-2.35774	-0.977028	0.639146	-0.581158	-1.77561	4.63518e-15	3	0.326454
Cc038750	-0.666058	-0.0426177	1.97207	-0.444679	-0.666859	-0.151855	-2.19636	-0.966991	0.59108	-0.439216	-2.12883	4.1564e-15	3	0.216431
Cc038874	-0.719742	0.220187	1.86546	-0.466693	-0.856709	-0.0425	-2.32008	-1.10105	0.609786	-0.563611	-1.75185	4.1217e-15	3	0.330059
Cc038911	-0.771839	0.273974	1.86868	-0.358707	-0.819424	-0.19268	-2.38626	-0.995629	0.685147	-0.310836	-1.73475	4.12517e-15	3	0.300831
Cc039054	-0.686991	-0.527766	1.96408	-0.563989	-0.260956	0.075623	-1.68298	-0.903437	0.653051	-0.876412	-2.53366	4.85723e-15	3	0.935245
Cc039465	-0.527994	-0.0998687	2.00042	-0.569202	-0.22432	-0.579031	-2.2634	-0.316227	0.409095	-0.0356787	-2.34917	3.747e-15	3	0.355418
Cc039907	-0.444385	-0.0792294	2.01346	-0.461338	-0.499134	-0.529377	-2.27892	-0.579213	0.355833	0.0284544	-2.30119	3.44169e-15	3	0.131244
Cc040117	-0.940688	0.533907	1.5409	-0.664987	-0.906663	0.437533	-2.20491	-1.30006	0.759644	-1.3099	-1.04745	4.996e-15	3	1.42962
Cc040138	-0.789436	-0.156377	1.85468	-0.309749	-0.863953	0.264835	-1.86028	-1.46209	0.794465	-0.852997	-1.98272	4.35763e-15	3	0.767712
Cc041378	-0.598754	0.204173	1.87704	-0.733643	-0.733527	-0.0152884	-2.35158	-0.94111	0.40469	-0.787106	-1.80694	4.42701e-15	3	0.318234
Cc041474	-0.716706	0.370392	1.84105	-0.120622	-0.66405	-0.710059	-2.50766	-0.571852	0.681775	0.495691	-1.7252	3.41394e-15	3	0.429193
Cc041708	1.09292	-0.618835	1.46468	-0.720491	-0.698771	-0.519506	-1.20843	-0.616979	-1.15263	0.0995075	-2.18239	-4.85723e-16	3	2.75041
Cc041710	0.131605	-0.517295	1.52853	-0.902647	-0.996186	0.755994	-1.16099	-1.69624	-0.232609	-1.72755	-1.88131	2.88658e-15	3	2.30988
Cc041795	-0.447815	-0.333136	2.03886	-0.441317	-0.367411	-0.449185	-2.03946	-0.608578	0.403623	-0.0823699	-2.53848	3.40006e-15	3	0.34169
Cc041843	-0.417598	-0.691123	1.79664	-0.686668	-0.570068	0.568814	-1.27517	-1.43261	0.39098	-1.49451	-2.3739	4.21885e-15	3	1.61997
Cc042005	-0.518178	0.390055	1.84932	-0.266832	-0.850863	-0.603499	-2.54436	-0.720021	0.433363	0.313266	-1.69139	3.27516e-15	3	0.233609
Cc042261	-0.875898	-0.463121	1.58901	0.836936	-0.861438	-0.225485	-1.18572	-1.53756	1.30425	0.567682	-1.96372	3.25434e-15	3	2.36829
Cc042675	-0.932477	-0.623193	1.42995	0.0861979	-0.899247	0.938769	-0.750347	-2.14606	1.18492	-1.42147	-1.74685	4.44089e-15	3	3.13329
Cc042811	-0.831006	0.718589	1.55274	0.152074	-1.0096	-0.582796	-2.46813	-0.887568	0.857951	0.580422	-1.03715	3.19189e-15	3	1.21279
Cc042897	-0.705288	0.0339124	1.9289	-0.399122	-0.784894	-0.0735092	-2.20343	-1.10084	0.638898	-0.491075	-1.98603	4.46865e-15	3	0.277471
Cc042911	-0.524349	-0.120577	2.01073	-0.53793	-0.280815	-0.547055	-2.24516	-0.396014	0.418327	-0.0461061	-2.36336	3.83027e-15	3	0.30286
Cc043307	-0.543591	-0.125883	2.01733	-0.365729	-0.529858	-0.452267	-2.20838	-0.703415	0.494848	-0.0116368	-2.31752	3.73312e-15	3	0.16568
Cc043967	-0.618367	0.331931	1.59459	0.514334	-1.05172	-0.77077	-2.1224	-0.991943	0.809259	1.10035	-1.41718	2.22045e-15	3	1.39677
Cc044050	0.20309	0.603869	1.61852	-0.848734	-0.713947	-0.862798	-2.63971	-0.128713	-0.499188	0.326556	-1.38172	1.44329e-15	3	0.963074
Cc044096	-0.460433	-0.276511	1.95343	-0.578807	-0.741519	0.103838	-1.92498	-1.19638	0.383042	-0.817782	-2.26048	4.19109e-15	3	0.448372
Cc044116	0.12149	0.704535	1.57157	-0.982565	-0.869488	-0.545537	-2.64877	-0.392976	-0.463821	-0.152111	-1.17605	2.08167e-15	3	0.983521
Cc044130	0.452059	0.0499007	1.74852	-0.741972	-0.908403	-0.600102	-2.18672	-0.622512	-0.638166	0.119967	-1.91278	1.33227e-15	3	0.810608
Cc044551	0.123528	-0.223742	1.92843	-0.509136	-0.867679	-0.451399	-2.05167	-0.878737	-0.202552	0.0317902	-2.29007	2.16493e-15	3	0.374225
Cc044664	-0.611605	-0.128294	1.99648	-0.167372	-0.510218	-0.578988	-2.17545	-0.667682	0.62601	0.275997	-2.30821	3.46945e-15	3	0.299314
Cc044696	-1.03216	0.521556	1.40208	-0.392578	0.592636	-1.09154	-2.25245	0.77766	0.919064	0.584628	-1.34234	3.83027e-15	3	2.89648
Cc044763	-0.303949	0.418701	1.83798	-0.629813	-0.864463	-0.458454	-2.59037	-0.691615	0.101216	-0.0915466	-1.65534	2.96985e-15	3	0.183915
Cc044783	-0.434175	-0.168328	2.02328	-0.518811	-0.368592	-0.53337	-2.21007	-0.483957	0.339787	-0.0259111	-2.40543	3.60822e-15	3	0.238265
Cc044889	-0.262039	0.613583	1.74493	-0.763801	-0.805352	-0.527325	-2.70942	-0.496017	-0.00697251	-0.0943565	-1.42091	2.76168e-15	3	0.414651
Cc045002	-0.612307	0.53018	1.82372	-0.514841	-0.597079	-0.629669	-2.68833	-0.403731	0.429943	0.125313	-1.59394	3.52496e-15	3	0.330774
Cc045427	-0.371588	-0.454637	2.02174	-0.544578	-0.497763	-0.153174	-1.86632	-0.8975	0.319898	-0.498725	-2.55913	3.85803e-15	3	0.446038
Cc045452	-0.494871	0.801184	1.52336	-0.937898	-0.953481	0.0617074	-2.56328	-0.894492	0.175483	-0.955345	-0.900529	4.21885e-15	3	1.13626
Cc045482	-0.443576	-0.307599	1.91236	-0.766303	-0.636942	0.242062	-1.84997	-1.15525	0.317421	-1.13447	-2.23977	4.32987e-15	3	0.69402
Cc045620	-0.785799	0.595048	1.37704	-0.934243	-0.909484	0.657438	-2.08485	-1.32155	0.526541	-1.7445	-0.797245	5.16254e-15	3	2.0417
Cc045662	-0.329645	-0.0796066	1.80315	-0.786846	-0.947836	0.340785	-1.94328	-1.36961	0.172518	-1.20389	-1.88152	3.77476e-15	3	0.767765
Cc045822	-0.923602	0.63343	1.55231	-0.811401	-0.762073	0.311335	-2.35725	-1.03598	0.677122	-1.27174	-1.02704	4.88498e-15	3	1.3421
Cc046266	-0.196729	-0.0827223	1.97436	-0.32398	-0.761894	-0.609032	-2.23485	-0.743143	0.151396	0.299695	-2.2443	2.69229e-15	3	0.149443
Cc046484	-0.445904	-0.258604	2.0356	-0.444842	-0.439102	-0.447146	-2.10993	-0.64312	0.389635	-0.0757198	-2.46475	3.63598e-15	3	0.243897
Cc046489	-0.486806	0.83098	1.64843	-0.538538	-0.79032	-0.663742	-2.80243	-0.412319	0.263947	0.209872	-1.14163	3.21965e-15	3	0.685137
Cc046498	-0.296048	0.824289	1.60788	-0.791392	-0.914418	-0.43031	-2.75061	-0.567778	0.000191621	-0.215077	-1.06628	2.69229e-15	3	0.753609
Cc046553	-0.332588	0.378902	1.83963	-0.302304	-0.881878	-0.701766	-2.54948	-0.65413	0.234967	0.442792	-1.71216	2.94209e-15	3	0.243939
Cc046589	-0.463926	0.562242	1.80428	-0.636446	-0.575674	-0.690477	-2.72916	-0.287799	0.236821	0.135464	-1.57156	3.19189e-15	3	0.365363
Cc046625	-0.353487	0.099631	1.83883	0.112493	-0.972193	-0.725272	-2.22041	-0.906706	0.429752	0.770518	-1.91048	2.41474e-15	3	0.518593
Cc046700	0.14255	0.184364	1.83458	-0.746761	-0.603364	-0.811366	-2.44268	-0.248154	-0.35898	0.292512	-1.96136	1.9984e-15	3	0.501596
Cc046701	-0.444803	0.632402	1.76736	-0.693034	-0.663715	-0.598207	-2.74989	-0.375058	0.193944	-0.00227929	-1.44974	3.19189e-15	3	0.403471
Cc047141	0.567667	-0.672118	1.67122	0.111716	-0.762153	-0.916335	-1.32802	-0.729763	-0.374824	1.10807	-2.4526	-2.22045e-16	3	2.01161
Cc047164	-0.600819	0.443676	1.86234	-0.62302	-0.531792	-0.55038	-2.64727	-0.400484	0.395504	-0.0614169	-1.7078	3.83027e-15	3	0.268106
Cc047256	-0.398996	-0.294487	2.03669	-0.471122	-0.392619	-0.479462	-2.0859	-0.584169	0.33852	-0.0541571	-2.51	3.55271e-15	3	0.290728
Cc047257	-0.31135	-0.0731946	2.00465	-0.587507	-0.496369	-0.536228	-2.29699	-0.521227	0.180976	-0.0328619	-2.29972	3.52496e-15	3	0.13606
Cc047332	-0.607661	0.632684	1.77476	-0.587215	-0.587218	-0.625345	-2.74384	-0.344813	0.390884	0.07209	-1.46027	3.71925e-15	3	0.442785
Cc047633	-0.484992	-0.208653	2.03003	-0.467649	-0.388774	-0.479966	-2.1604	-0.565701	0.414077	-0.0622284	-2.42943	3.747e-15	3	0.248838
Cc000467	-0.567028	-0.31224	-0.0817271	-0.524554	-0.52129	2.00684	0.72832	-2.11458	0.722167	-3.1152	0.273205	3.9968e-15	4	0.125544
Cc000469	-0.608441	-0.397038	0.412342	-0.660073	-0.614598	1.86781	0.216922	-2.13037	0.689956	-3.05478	-0.360576	4.55191e-15	4	0.395976
Cc000579	-0.427675	-0.434703	-0.24641	-0.431303	-0.493965	2.03406	1.04735	-2.14328	0.643713	-3.06127	0.355784	3.10862e-15	4	0.140129
Cc000734	-0.613317	-0.201936	0.550313	-0.973204	-0.513755	1.7519	-0.192063	-1.84637	0.551942	-3.14894	-0.402325	4.66294e-15	4	0.811076
Cc000762	-0.723645	-0.686575	1.38064	-0.508073	-0.652072	1.18972	-0.674747	-1.94159	0.803944	-2.15959	-1.77007	4.77396e-15	4	2.904
Cc000765	-0.498448	-0.262017	-0.0744646	-0.473636	-0.686771	1.99534	0.67281	-2.22964	0.660663	-3.03128	0.325015	3.55271e-15	4	0.056818
Cc000775	-0.872617	1.16309	0.316588	-0.881523	-0.855438	1.1299	-1.3667	-1.35571	0.642888	-2.25929	0.922497	4.44089e-15	4	3.26228
Cc001087	-0.813609	-0.609967	-0.37459	0.290891	-0.387658	1.89493	1.44946	-2.25102	1.29735	-2.44332	0.368571	3.44169e-15	4	1.07972
Cc001116	-0.460857	-0.265743	-0.187946	-0.455924	-0.644184	2.01465	0.808522	-2.20134	0.63866	-3.03811	0.444943	3.55271e-15	4	0.0635811
Cc001508	-0.581313	-0.496592	-0.146969	0.422591	-0.994111	1.79639	1.07401	-2.66022	1.06659	-2.11748	0.266337	2.55351e-15	4	0.968568
Cc001583	-0.474699	-0.466251	-0.581715	0.412117	-0.75476	1.86531	1.53977	-2.45843	0.98831	-2.20796	0.749263	2.44249e-15	4	1.04978
Cc001777	-0.434426	-0.560515	-0.53548	0.0655586	-0.519197	1.98406	1.55441	-2.28124	0.850348	-2.63288	0.592742	2.66454e-15	4	0.610721
Cc002088	-0.569517	0.15886	1.09616	-0.952893	-0.985477	1.25287	-1.24627	-1.83738	0.40395	-2.45663	-0.739341	4.66294e-15	4	2.33193
Cc002198	-0.59778	-0.32751	-0.197235	-0.292161	-0.598503	2.01319	0.90593	-2.2414	0.83913	-2.94718	0.412418	3.10862e-15	4	0.155289
Cc002726	-0.558614	-0.350068	-0.134363	-0.284483	-0.675126	2.00265	0.855528	-2.30423	0.800003	-2.9156	0.331073	3.55271e-15	4	0.117689
Cc002727	-0.694421	-0.104443	0.212666	-0.426487	-0.866061	1.87875	0.186476	-2.30727	0.82366	-2.86605	0.148646	4.21885e-15	4	0.289749
Cc003123	-1.01894	1.06465	0.466864	-0.657604	-0.968483	1.11352	-1.40678	-1.5517	0.864051	-2.0946	0.704276	4.88498e-15	4	3.24282
Cc003190	-0.312931	-0.314216	0.904573	-0.943156	-0.865873	1.5316	-0.521908	-2.01837	0.241059	-2.77786	-0.890473	4.21885e-15	4	1.34958
Cc003375	-0.546649	-0.320638	-0.270385	-0.161731	-0.702127	2.00153	0.99488	-2.33761	0.833717	-2.81485	0.514642	3.33067e-15	4	0.195321
Cc004055	-0.891108	-0.203954	-0.210212	0.270806	-0.80786	1.84233	0.852715	-2.44559	1.29328	-2.34509	0.564719	3.55271e-15	4	0.87599
Cc004161	-0.676978	-0.332496	-0.04599	-0.374116	-0.563337	1.99292	0.729163	-2.20053	0.880906	-3.00339	0.231972	3.9968e-15	4	0.177354
Cc004258	-0.50472	-0.203624	-0.0844935	-0.652346	-0.547609	1.99279	0.602554	-2.0528	0.602103	-3.17332	0.357024	3.9968e-15	4	0.126238
Cc004291	0.189988	-0.552233	-0.116115	-0.519229	-0.893733	1.89132	0.96186	-2.31917	-0.0042744	-2.80784	0.112158	1.66533e-15	4	0.38402
Cc004432	-0.166976	-0.673045	0.149529	-0.462714	-0.768337	1.92154	0.8069	-2.35053	0.371279	-2.88955	-0.274181	2.9976e-15	4	0.246307
Cc004495	-0.421584	-0.382932	-0.111869	-0.500888	-0.596717	2.01399	0.83192	-2.18713	0.596084	-3.07568	0.254953	3.10862e-15	4	0.0644436
Cc004522	-0.486114	0.0176927	-0.150912	-0.57157	-0.765575	1.95648	0.461592	-2.15131	0.580296	-3.03061	0.636113	3.33067e-15	4	0.153474
Cc004743	-0.927347	0.7298	0.789945	-0.965393	-0.808957	1.18195	-1.46995	-1.49892	0.698983	-2.42836	0.0453882	5.44009e-15	4	2.86373
Cc004808	-0.747155	-0.267744	-0.209363	0.222187	-0.872789	1.87486	0.90941	-2.50698	1.14266	-2.39159	0.517304	3.10862e-15	4	0.679444
Cc004823	-0.613852	-0.406125	-0.188431	-0.20031	-0.597635	2.00635	0.985437	-2.28673	0.895578	-2.87784	0.342374	3.55271e-15	4	0.211293
Cc004876	-0.463502	-0.17981	-0.301708	-0.557387	-0.518149	2.02056	0.83907	-2.04469	0.605589	-3.12832	0.621178	3.33067e-15	4	0.152991
Cc005289	0.24999	-0.638747	0.929479	-0.869445	-1.03055	1.35927	-0.265371	-2.09257	-0.260914	-2.41215	-1.21126	2.55351e-15	4	2.00543
Cc005433	-0.0735376	-0.591303	-0.40365	-0.26318	-0.661961	1.99363	1.38338	-2.28971	0.375194	-2.81227	0.410384	1.9984e-15	4	0.319369
Cc005528	-0.508669	-0.216861	-0.370685	-0.485404	-0.448231	2.02985	0.965905	-2.02559	0.685594	-3.10265	0.665437	3.55271e-15	4	0.219096
Cc005659	0.559815	-0.888563	-0.328477	-0.120082	-0.929042	1.70635	1.54391	-2.37825	-0.186589	-2.23081	0.0499103	0	4	1.38699
Cc006018	-0.677946	0.107627	0.71667	-0.687101	-1.03287	1.57362	-0.676616	-2.14875	0.643971	-2.66261	-0.281622	4.66294e-15	4	1.16152
Cc006138	-0.582289	-0.0528221	-0.127214	-0.457164	-0.748451	1.96794	0.524918	-2.20929	0.722781	-2.98266	0.561667	3.77476e-15	4	0.140584
Cc006210	-0.475473	-0.42592	-0.275092	0.412742	-1.042	1.80575	1.14487	-2.65889	0.956641	-2.10688	0.468909	2.22045e-15	4	0.944393
Cc006258	-0.539444	-0.389353	-0.2027	-0.258705	-0.624569	2.01477	0.97618	-2.28319	0.800663	-2.91424	0.370838	3.33067e-15	4	0.145253
Cc006530	-0.496106	-0.356043	0.117218	-0.627756	-0.601395	1.96408	0.524955	-2.14276	0.60698	-3.12345	0.0118398	4.21885e-15	4	0.133929
Cc006534	-0.38043	-0.182405	0.182102	-0.788717	-0.734925	1.90438	0.244844	-2.10763	0.406079	-3.12726	0.0757674	3.77476e-15	4	0.205922
Cc006561	-0.481169	-0.553035	-0.383592	-0.0724748	-0.519732	2.01	1.36384	-2.2755	0.840559	-2.77687	0.43021	2.88658e-15	4	0.390774
Cc006611	-0.486665	-0.268766	-0.248562	-0.345045	-0.667146	2.01618	0.895343	-2.24953	0.705492	-2.95927	0.51937	3.10862e-15	4	0.096866
Cc006616	-0.345345	-0.457317	-0.299897	-0.394196	-0.537339	2.03409	1.13215	-2.18085	0.580175	-3.01497	0.400585	3.10862e-15	4	0.144129
Cc006739	-0.580714	-0.478867	-0.358958	-0.259632	-0.350256	2.02843	1.24436	-2.09429	0.868745	-2.97027	0.439856	3.55271e-15	4	0.372412
Cc006840	-0.11531	-0.733839	-0.412042	0.271819	-0.868232	1.8576	1.58297	-2.55628	0.606869	-2.24255	0.334265	1.44329e-15	4	0.904947
Cc006844	-0.152977	-0.393602	-0.0180756	-0.747744	-0.647839	1.96024	0.686919	-2.10674	0.238933	-3.14167	0.116345	3.33067e-15	4	0.152338
Cc006912	0.444553	-0.600514	-0.356429	-0.665077	-0.672055	1.84952	1.24585	-2.04566	-0.281627	-2.84207	0.285819	1.22125e-15	4	0.810839
Cc007060	-0.389953	-0.489367	-0.246904	-0.352915	-0.550589	2.02973	1.11045	-2.21813	0.638744	-2.98797	0.320506	3.10862e-15	4	0.141258
Cc007064	0.493512	-0.454709	-0.0738087	-0.845587	-0.871477	1.75207	0.741656	-2.06547	-0.435917	-2.82371	0.0894296	1.66533e-15	4	0.891245
Cc007139	-0.463949	-0.29247	0.0638727	-0.655288	-0.621729	1.96956	0.518162	-2.12851	0.560659	-3.13868	0.123723	3.55271e-15	4	0.107873
Cc007307	-0.618671	0.364157	-0.247334	-0.530531	-0.827146	1.85952	0.219854	-2.05513	0.680824	-2.87999	1.02441	3.66374e-15	4	0.553224
Cc007415	-0.333505	-0.218354	0.0871987	-0.801205	-0.669058	1.93492	0.389237	-2.06978	0.368612	-3.17288	0.145894	3.44169e-15	4	0.167829
Cc007816	0.452477	-0.353066	-0.353956	-0.606033	-0.949521	1.8101	0.998411	-2.18203	-0.309247	-2.70693	0.516341	8.88178e-16	4	0.766766
Cc007829	-0.494884	-0.374596	-0.128143	-0.543807	-0.477206	2.01864	0.83952	-2.08878	0.656658	-3.13819	0.266217	3.77476e-15	4	0.12979
Cc007830	-0.493746	-0.564533	-0.153229	0.0549869	-0.789629	1.94615	1.12246	-2.50453	0.875182	-2.58205	0.195824	3.10862e-15	4	0.389513
Cc008218	-0.357961	-0.361869	-0.113248	-0.589595	-0.586444	2.00912	0.798071	-2.13855	0.500423	-3.12414	0.264534	3.33067e-15	4	0.0695039
Cc008553	-0.45214	-0.54028	-0.456962	-0.11272	-0.456298	2.0184	1.42894	-2.20735	0.802736	-2.81679	0.512091	2.66454e-15	4	0.42525
Cc008646	-0.376369	-0.467888	-0.209802	-0.45833	-0.516929	2.02932	1.03308	-2.15785	0.585175	-3.06616	0.286801	3.33067e-15	4	0.122072
Cc008661	-0.544942	0.152285	-0.054626	-0.470126	-0.961687	1.8791	0.22198	-2.25861	0.642076	-2.84526	0.658419	3.88578e-15	4	0.310248
Cc008853	-0.369655	-0.0240538	-0.311922	-0.6991	-0.580232	1.98496	0.668464	-1.97572	0.44227	-3.15857	0.750601	3.55271e-15	4	0.216072
Cc009214	-0.55851	0.0448253	-0.0605195	-0.380331	-0.951399	1.90593	0.351909	-2.32442	0.701632	-2.82035	0.585522	3.88578e-15	4	0.236622
Cc009286	-0.734836	-0.098845	0.380707	-0.701555	-0.67706	1.83159	-0.0507063	-2.06964	0.76126	-3.04162	-0.0771912	4.77396e-15	4	0.485093
Cc009423	-0.539888	-0.480911	0.350211	-0.99556	-0.160764	1.82691	0.317132	-1.66804	0.530875	-3.29263	-0.444633	4.44089e-15	4	0.863104
Cc009462	-0.314791	-0.80825	-0.237319	0.483119	-0.898005	1.77525	1.48063	-2.64202	0.87065	-2.02408	0.0880959	1.88738e-15	4	1.21607
Cc009606	0.170146	-0.452816	0.989555	-0.875687	-1.14151	1.31031	-0.523843	-2.10623	-0.216316	-2.35091	-1.11734	2.9976e-15	4	2.08844
Cc009664	-0.798462	-0.0799278	-0.0610738	-0.309036	-0.69436	1.94286	0.499658	-2.22795	0.986372	-2.8888	0.47119	3.9968e-15	4	0.298132
Cc009957	-0.93201	0.877401	0.289325	-0.721334	-0.905407	1.39202	-0.985968	-1.6935	0.804861	-2.4799	0.781476	4.996e-15	4	2.16984
Cc010125	0.178912	-0.703512	0.792457	-0.853658	-0.920516	1.50632	-0.0180198	-2.12009	-0.159852	-2.60553	-1.09726	2.55351e-15	4	1.52643
Cc010227	-0.101574	-0.238743	-0.364353	-0.701146	-0.585535	1.99135	0.932537	-2.01235	0.207679	-3.12976	0.624082	2.44249e-15	4	0.226791
Cc010990	-0.0572503	-0.339141	-0.160084	-0.690964	-0.718031	1.96547	0.797857	-2.1432	0.163899	-3.07674	0.326907	2.88658e-15	4	0.154143
Cc011026	-0.778406	-0.532966	-0.494087	0.667016	-0.60827	1.74671	1.5309	-2.39669	1.37648	-1.94851	0.583533	2.66454e-15	4	1.70085
Cc011084	-0.715779	0.183955	0.848108	-0.851356	-0.929665	1.46474	-0.93866	-1.94563	0.605228	-2.66709	-0.403495	4.996e-15	4	1.59894
Cc011508	-0.550893	-0.425872	-0.136087	-0.247572	-0.644546	2.00497	0.937652	-2.31281	0.815579	-2.89675	0.269089	3.33067e-15	4	0.147127
Cc011715	-0.313529	0.0367133	0.00140308	-0.598775	-1.00508	1.87927	0.249238	-2.27041	0.380211	-2.90169	0.491696	3.33067e-15	4	0.227627
Cc011859	-0.541283	-0.610177	-0.112498	0.179759	-0.818412	1.90261	1.13254	-2.55508	0.96549	-2.44477	0.117686	2.77556e-15	4	0.572474
Cc011968	-0.498566	-0.641774	-0.300517	-1.02973	0.973572	1.49702	1.14832	-0.547446	0.549079	-3.02684	-0.0602615	3.9968e-15	4	3.4489
Cc012287	0.0445798	-0.468794	-0.068899	-0.71726	-0.722695	1.93307	0.811728	-2.15276	0.064022	-3.04594	0.109528	2.55351e-15	4	0.25185
Cc012648	-0.492081	-0.173816	-0.368542	-0.0304224	-0.886007	1.95087	0.966604	-2.42917	0.80521	-2.61771	0.762259	2.66454e-15	4	0.344138
Cc012675	-0.610812	0.0654945	-0.0537067	-0.618666	-0.713199	1.93089	0.29842	-2.08839	0.675497	-3.06097	0.559116	3.88578e-15	4	0.241323
Cc012947	-0.444162	-0.403963	-0.313552	-0.470804	-0.405861	2.03834	1.08849	-2.05356	0.648789	-3.10551	0.443492	3.77476e-15	4	0.206554
Cc013117	-0.151426	-0.414605	-0.10254	-0.740643	-0.570769	1.97998	0.806981	-2.05998	0.250184	-3.16824	0.18664	2.66454e-15	4	0.168092
Cc013462	-0.658552	-0.575903	0.350743	-0.466881	-0.545687	1.89628	0.495393	-2.19974	0.834726	-2.97077	-0.430654	4.66294e-15	4	0.417725
Cc013815	-0.587776	-0.435815	0.0935258	-0.301438	-0.727132	1.95864	0.67556	-2.35849	0.817272	-2.88173	0.00794976	3.9968e-15	4	0.164328
Cc013881	0.251295	-0.60209	-0.127017	-0.614105	-0.792873	1.88479	1.0081	-2.21677	-0.0881054	-2.87231	0.0623157	1.77636e-15	4	0.47288
Cc013944	-0.515317	0.12077	0.043818	-0.536773	-0.976809	1.86431	0.130317	-2.25656	0.587269	-2.87274	0.518478	3.88578e-15	4	0.302049
Cc014080	-0.479259	0.134846	0.110967	-0.700328	-0.913944	1.84772	0.0154398	-2.1492	0.490793	-2.97415	0.435116	3.9968e-15	4	0.346286
Cc014120	0.736403	-0.628821	-0.169156	-0.85218	-0.745203	1.65896	0.997419	-1.92149	-0.651239	-2.69257	0.010396	7.77156e-16	4	1.44601
Cc014131	-0.099357	-0.570186	-0.513466	-0.642564	-0.164738	1.99031	1.43667	-1.78133	0.286372	-3.14389	0.467547	2.66454e-15	4	0.659084
Cc014232	-0.01032	-0.112469	-0.315455	-0.769914	-0.731051	1.93921	0.731537	-2.0318	0.0694076	-3.07974	0.67544	2.66454e-15	4	0.292111
Cc014377	-0.164359	-0.185966	0.126675	-0.771435	-0.886681	1.88177	0.302179	-2.19017	0.197931	-3.03174	0.141738	3.10862e-15	4	0.221025
Cc014430	-0.943803	1.11024	0.20369	-0.757843	-0.851519	1.23923	-1.15049	-1.47044	0.773783	-2.31524	1.03186	4.55191e-15	4	2.88196
Cc014628	-0.542188	0.487935	-0.638698	-0.627013	-0.52233	1.84229	0.519466	-1.70297	0.586082	-2.93723	1.5093	3.33067e-15	4	1.00543
Cc014718	-0.514253	-0.344552	1.08813	-0.775988	-0.884516	1.43118	-0.686645	-2.05987	0.484889	-2.56944	-1.11709	4.44089e-15	4	1.728
Cc014819	0.285781	-0.535557	-0.214982	-0.482746	-0.923275	1.87078	1.05479	-2.31608	-0.084242	-2.73331	0.233413	1.66533e-15	4	0.505264
Cc015115	-0.47303	-0.306841	-0.254856	-0.441319	-0.55291	2.02896	0.929296	-2.15073	0.66763	-3.0577	0.477558	3.33067e-15	4	0.108778
Cc015275	-0.691896	-0.9215	-0.565269	0.663176	-0.181518	1.69701	1.98495	-2.12642	1.35131	-1.93913	0.27832	2.22045e-15	4	2.30003
Cc015395	0.601565	-0.42953	-0.354657	-0.913459	-0.654611	1.75069	1.02009	-1.8343	-0.547336	-2.87075	0.38545	9.99201e-16	4	1.17257
Cc015644	-0.879965	-0.0467038	0.499078	-0.85872	-0.454502	1.74081	-0.266589	-1.80396	0.838276	-3.09569	-0.211698	5.55112e-15	4	0.943531
Cc015842	-0.63306	-0.593247	-0.377446	0.385557	-0.658611	1.87681	1.43954	-2.45337	1.1424	-2.28938	0.41413	2.77556e-15	4	0.979465
Cc016502	-0.120419	-0.22661	-0.197229	-0.520223	-0.892199	1.95668	0.750929	-2.29231	0.267918	-2.92607	0.491696	2.44249e-15	4	0.113398
Cc016599	-0.9194	-0.411517	-0.11262	0.719576	-0.901512	1.62547	0.972379	-2.57432	1.48324	-1.75494	0.284905	3.10862e-15	4	1.82855
Cc016617	-0.599171	0.134422	0.14452	-0.651162	-0.875596	1.84699	-0.0116654	-2.14791	0.624846	-2.96272	0.399916	3.9968e-15	4	0.374816
Cc016680	-0.903224	0.820813	0.470411	-0.91455	-0.812396	1.33895	-1.16866	-1.5614	0.70678	-2.56846	0.502848	5.10703e-15	4	2.33888
Cc016704	-0.0694477	-0.854239	0.368043	-0.37929	-0.864653	1.79959	0.728206	-2.43038	0.306005	-2.66366	-0.672905	2.77556e-15	4	0.634583
Cc016769	-0.751112	-0.0936691	-0.129018	-0.344712	-0.648863	1.96737	0.587624	-2.19156	0.935395	-2.94127	0.529976	4.21885e-15	4	0.250375
Cc016792	-0.533367	0.361333	-0.053036	-0.614908	-0.967681	1.80766	-0.0184706	-2.11626	0.5511	-2.85208	0.80814	3.66374e-15	4	0.559319
Cc016985	-0.537292	-0.1753	0.103739	-0.460892	-0.858904	1.92865	0.378042	-2.31892	0.674739	-2.92729	0.211049	3.77476e-15	4	0.128098
Cc016992	-0.652248	-0.0928379	0.0514277	-0.508054	-0.737638	1.93935	0.354457	-2.20206	0.767956	-3.00365	0.325091	4.32987e-15	4	0.178295
Cc017090	-0.545864	-0.102937	0.106036	-0.552248	-0.826482	1.92149	0.290787	-2.24402	0.643069	-2.98757	0.258053	4.10783e-15	4	0.152854
Cc017091	-0.543863	0.190119	0.157313	-0.702581	-0.918994	1.81801	-0.0946956	-2.12824	0.542533	-2.94838	0.426945	3.77476e-15	4	0.443796
Cc017092	-0.502419	0.28822	-0.0119912	-0.654586	-0.946694	1.82747	0.00498695	-2.12271	0.515292	-2.90667	0.700479	3.66374e-15	4	0.466077
Cc017093	-0.641319	0.0352978	0.0655821	-0.568818	-0.795257	1.90451	0.197266	-2.17118	0.716328	-2.99182	0.411922	4.44089e-15	4	0.252838
Cc017113	-0.996015	0.922522	0.187979	-0.63043	-0.880235	1.39618	-0.902011	-1.68705	0.900071	-2.42793	0.935227	4.77396e-15	4	2.23788
Cc017394	-0.712623	-0.386354	0.518389	-0.389351	-0.828839	1.79878	0.114306	-2.3452	0.869481	-2.76677	-0.43628	4.32987e-15	4	0.55196
Cc017548	-0.375548	-0.369355	-0.36756	-0.392904	-0.53184	2.03721	1.12268	-2.15125	0.603466	-3.01834	0.548517	3.10862e-15	4	0.159662
Cc017567	-0.332127	-0.215962	-0.410913	-0.474153	-0.591553	2.02471	1.00512	-2.11525	0.513908	-3.04085	0.721474	3.10862e-15	4	0.155928
Cc017570	-0.573684	-0.129724	-0.0185525	-0.629498	-0.617372	1.96883	0.456267	-2.08983	0.66193	-3.12923	0.353027	4.21885e-15	4	0.146083
Cc017653	-0.644022	-0.454747	-0.246109	-0.418189	-0.25618	2.01925	1.07323	-1.98006	0.86911	-3.09815	0.315677	3.55271e-15	4	0.386794
Cc017829	-0.460238	-0.530635	-0.101481	0.000124266	-0.850277	1.94251	1.0217	-2.52546	0.814419	-2.6049	0.169197	2.88658e-15	4	0.318672
Cc017850	0.0227647	-0.362046	-0.184495	-0.586971	-0.836199	1.94695	0.855959	-2.24859	0.121227	-2.95115	0.348996	2.44249e-15	4	0.185735
Cc017902	-0.747389	-0.566237	-0.398433	0.702778	-0.711669	1.72095	1.45564	-2.4851	1.35311	-1.87716	0.459627	2.66454e-15	4	1.7016
Cc018193	-0.485581	-0.394855	-0.0656518	0.0806369	-1.02037	1.88582	0.848564	-2.61103	0.840965	-2.4562	0.257307	3.10862e-15	4	0.42858
Cc018194	-0.25785	-0.521275	-0.0770167	-0.27553	-0.83766	1.96933	0.946665	-2.43452	0.519427	-2.80708	0.130843	2.88658e-15	4	0.129762
Cc018463	-0.179303	-0.266675	0.426096	-0.9594	-0.797844	1.77713	0.00377703	-2.05101	0.138468	-3.06373	-0.294029	3.66374e-15	4	0.557252
Cc018618	-0.769567	1.04863	-0.835163	-0.821212	-0.0141124	1.39142	0.0911118	-0.809002	0.675843	-2.59382	2.04169	3.66374e-15	4	3.32999
Cc018704	-0.439868	0.113511	0.296006	-0.903795	-0.846862	1.78101	-0.210646	-2.01488	0.372797	-3.04731	0.180908	4.10783e-15	4	0.547404
Cc018829	-0.550898	-0.384712	-0.307691	-0.449636	-0.340681	2.03362	1.06827	-2.01164	0.759853	-3.10905	0.448998	3.33067e-15	4	0.276705
Cc018859	-0.286755	-0.415533	1.37687	-0.867123	-0.923263	1.11581	-1.01304	-1.88261	0.206199	-2.2152	-1.55837	4.10783e-15	4	2.90831
Cc018892	-0.0300873	-0.622561	-0.0475734	-0.679263	-0.574449	1.95393	0.951207	-2.11452	0.173435	-3.08032	-0.050043	2.66454e-15	4	0.285049
Cc018909	0.127618	0.0287354	-0.653529	-0.762381	-0.631435	1.89099	0.96032	-1.84192	-0.0620137	-2.98932	1.13898	1.55431e-15	4	0.724604
Cc019013	-0.284515	-0.345746	0.194627	-0.779763	-0.699015	1.91441	0.392541	-2.12625	0.335875	-3.12807	-0.0778253	3.33067e-15	4	0.199503
Cc019015	-0.559216	-0.234821	-0.293702	-0.061526	-0.818509	1.96777	0.943859	-2.40944	0.866534	-2.68464	0.625043	3.33067e-15	4	0.283441
Cc019018	-0.595728	-0.33666	-0.173484	-0.331989	-0.57678	2.01464	0.883245	-2.2187	0.82384	-2.9812	0.374055	3.33067e-15	4	0.144685
Cc019088	0.613218	0.764115	-0.872747	-0.912923	-0.882479	1.29082	0.341747	-1.33057	-0.706289	-2.21497	1.88329	0	4	3.13379
Cc019164	-0.31175	-0.458203	-0.0421531	-0.469654	-0.709871	1.99163	0.824924	-2.28568	0.500203	-2.99855	0.123872	3.10862e-15	4	0.0578155
Cc019241	-0.629446	0.230616	-0.35173	-0.582601	-0.598097	1.93126	0.475344	-1.93849	0.705451	-3.03756	1.01206	3.88578e-15	4	0.461784
Cc019462	-0.506989	-0.174247	0.109717	-0.487919	-0.866936	1.92637	0.365364	-2.31325	0.63483	-2.93833	0.20334	3.77476e-15	4	0.122138
Cc019609	-0.592249	-0.302312	-0.252783	-0.183902	-0.671169	2.00241	0.955624	-2.30885	0.868528	-2.84307	0.507077	3.55271e-15	4	0.199155
Cc019688	-0.802718	-0.0420519	0.18706	-0.691993	-0.535352	1.88505	0.12324	-1.97064	0.841418	-3.12121	0.178143	4.88498e-15	4	0.449093
Cc019716	-0.329561	-0.43181	-0.194291	-0.436979	-0.627783	2.02043	0.9796	-2.23072	0.537769	-3.01782	0.310829	2.88658e-15	4	0.0726836
Cc019788	0.263704	-0.706025	-0.42053	-0.053819	-0.925881	1.84255	1.50741	-2.45288	0.116585	-2.3904	0.339511	8.88178e-16	4	0.845753
Cc019963	-0.32017	-0.489529	0.377519	-0.686181	-0.748321	1.86668	0.334858	-2.22021	0.407258	-3.0115	-0.393742	3.66374e-15	4	0.318436
Cc020059	-0.587699	0.113215	1.09663	-0.892111	-1.0067	1.27667	-1.18898	-1.90114	0.449017	-2.44395	-0.766554	4.66294e-15	4	2.23227
Cc020079	-0.272266	-0.518306	-0.407771	0.201034	-0.907266	1.90458	1.36798	-2.55248	0.711029	-2.36526	0.521567	2.22045e-15	4	0.634641
Cc020129	0.161911	-0.593807	-0.0112841	-0.738894	-0.708278	1.89035	0.857161	-2.13631	-0.0481862	-2.99764	-0.0714928	2.55351e-15	4	0.425028
Cc020145	-0.534077	-0.428012	-0.228531	-0.266806	-0.564754	2.02218	1.04361	-2.24732	0.800789	-2.93625	0.360915	3.33067e-15	4	0.171351
Cc020250	-0.498466	-0.756338	-0.407623	0.709113	-0.759484	1.7128	1.64595	-2.5465	1.13295	-1.82268	0.309388	1.9984e-15	4	1.72302
Cc021103	-0.386129	-0.623004	0.314072	-0.630484	-0.579823	1.90537	0.554599	-2.16871	0.517816	-3.05287	-0.441804	3.88578e-15	4	0.332599
Cc021108	-0.607931	0.0303199	-0.0210721	-0.514092	-0.812121	1.9249	0.309186	-2.20332	0.708346	-2.96744	0.510881	4.10783e-15	4	0.2074
Cc021109	-0.688434	-0.542095	-0.392804	0.379627	-0.635203	1.87891	1.40745	-2.42467	1.19004	-2.30585	0.472265	2.66454e-15	4	0.989326
Cc021217	-0.704598	-0.638343	-0.0322435	-0.746261	0.258273	1.86317	0.947806	-1.46349	0.832643	-3.22833	-0.177601	4.66294e-15	4	1.27694
Cc021341	-0.773877	-0.599451	-0.404052	0.649836	-0.623778	1.75132	1.49392	-2.43309	1.36915	-1.96908	0.43123	2.66454e-15	4	1.62805
Cc021610	-0.324238	-0.394263	-0.332525	-0.536893	-0.446979	2.0349	1.08707	-2.04819	0.506647	-3.12382	0.468907	2.88658e-15	4	0.18203
Cc022134	-0.651431	-0.395688	-0.39627	-0.267739	-0.311993	2.02312	1.20418	-2.03922	0.928008	-2.98168	0.545811	3.55271e-15	4	0.432514
Cc022434	-0.637331	-0.605584	0.346948	-0.446266	-0.555007	1.89724	0.53128	-2.21931	0.824662	-2.95336	-0.44918	4.44089e-15	4	0.416135
Cc022551	-0.677862	-0.206071	-0.214281	-0.075415	-0.783903	1.95753	0.826311	-2.38281	0.970858	-2.70688	0.55851	3.33067e-15	4	0.310127
Cc022646	-0.620099	-0.633636	0.125079	-0.267702	-0.557162	1.95352	0.840974	-2.29441	0.887802	-2.8847	-0.208138	3.9968e-15	4	0.323837
Cc022742	0.209737	-0.0197129	0.222675	-1.1319	-0.937741	1.65695	-0.0676758	-1.90667	-0.332496	-2.94543	0.105628	2.44249e-15	4	1.00338
Cc022928	-0.441052	-0.0224743	-0.0744465	-0.465721	-0.926233	1.92993	0.423348	-2.30228	0.567638	-2.89789	0.5379	3.55271e-15	4	0.142276
Cc023073	-0.696935	-0.349828	0.140995	-0.460078	-0.587428	1.95327	0.518737	-2.19269	0.860062	-3.02325	0.00343648	4.21885e-15	4	0.221968
Cc023461	0.00281894	-0.644175	-0.350051	-0.0973184	-0.844947	1.93367	1.38474	-2.45173	0.353098	-2.5867	0.325891	1.66533e-15	4	0.462966
Cc023563	-1.0085	-0.322634	1.13867	-0.0571512	-1.00387	1.25349	-0.684648	-2.28806	1.20154	-1.89486	-1.11489	5.21805e-15	4	2.56368
Cc023710	0.565761	-0.854549	-0.0963877	-0.443283	-0.889745	1.7182	1.20847	-2.27454	-0.31943	-2.48945	-0.198647	5.55112e-16	4	1.17052
Cc023729	-0.571844	0.161807	0.141439	-0.613169	-0.948734	1.8305	-0.034043	-2.19403	0.605094	-2.90042	0.432937	4.32987e-15	4	0.40018
Cc023778	0.522467	-0.475124	-0.378115	-0.764151	-0.712491	1.80741	1.1233	-1.97681	-0.409896	-2.83928	0.402029	1.11022e-15	4	0.937062
Cc023901	0.131032	-0.533568	-0.0824156	-0.678387	-0.751458	1.9148	0.890431	-2.18261	-0.000443848	-2.9795	0.0705036	2.10942e-15	4	0.331011
Cc024230	-0.287552	-0.130321	-0.356118	-0.405099	-0.809433	1.98852	0.860023	-2.25676	0.472627	-2.91097	0.753843	3.10862e-15	4	0.133874
Cc024549	-0.328965	-0.369448	0.427661	-0.724716	-0.834877	1.83035	0.148463	-2.22452	0.380842	-2.98274	-0.348019	3.66374e-15	4	0.367168
Cc024648	-0.524753	-0.314816	-0.241762	-0.233487	-0.693181	2.008	0.947865	-2.3133	0.785671	-2.87308	0.483215	3.33067e-15	4	0.141801
Cc024773	-0.0350971	-0.318711	0.382394	-0.900187	-0.898513	1.77011	0.106456	-2.1377	0.0229418	-2.97701	-0.279441	3.10862e-15	4	0.552346
Cc024923	0.28276	-0.930565	-0.111813	-0.0936014	-0.927798	1.78102	1.36673	-2.49183	0.0917901	-2.35698	-0.199028	1.11022e-15	4	0.973236
Cc025004	-0.720562	0.187312	-0.034516	-0.61958	-0.701653	1.889	0.152435	-2.03042	0.7652	-3.02536	0.633059	4.44089e-15	4	0.411437
Cc025193	0.0254505	-0.240968	1.14664	-1.12626	-0.983867	1.179	-0.960762	-1.79677	-0.197622	-2.41024	-1.16768	3.21965e-15	4	2.61803
Cc025206	0.538838	-0.600295	-0.241786	-0.650151	-0.829761	1.78315	1.10443	-2.12996	-0.383036	-2.71817	0.164513	9.99201e-16	4	0.929362
Cc025330	-0.251671	-0.075298	0.811879	-1.0844	-0.90778	1.50727	-0.679213	-1.91373	0.105299	-2.82405	-0.601028	3.9968e-15	4	1.41115
Cc025532	-0.342669	-0.595119	-0.592093	0.728426	-0.88886	1.69031	1.68725	-2.56058	0.972104	-1.72871	0.65262	1.11022e-15	4	1.80188
Cc025639	0.143684	-0.483918	-0.463625	-0.871451	-0.250341	1.92565	1.24631	-1.69711	-0.0504783	-3.17861	0.461245	2.10942e-15	4	0.785502
Cc026191	-0.276768	0.427706	-0.438749	-0.842556	-0.69957	1.82994	0.315274	-1.77982	0.241734	-3.02179	1.23755	2.9976e-15	4	0.782149
Cc026446	-0.438467	-0.293862	-0.187394	-0.371066	-0.717601	2.00839	0.84513	-2.28396	0.647103	-2.95727	0.432938	3.10862e-15	4	0.0594326
Cc026734	0.684261	-0.367101	-0.0957782	-0.855361	-0.997401	1.63138	0.651824	-2.03661	-0.645724	-2.63164	0.172218	8.88178e-16	4	1.31914
Cc026900	0.317517	-0.298772	-0.00744075	-0.881916	-0.916194	1.78681	0.519016	-2.09204	-0.297951	-2.91265	0.160361	1.66533e-15	4	0.654018
Cc026972	0.147306	-0.00616425	0.168652	-1.04144	-0.97537	1.70701	0.00189135	-1.99153	-0.237161	-2.94516	0.197037	2.66454e-15	4	0.806274
Cc026990	-0.294848	-0.447541	-0.180568	-0.176764	-0.87215	1.97187	1.00459	-2.46462	0.585685	-2.73472	0.317024	2.66454e-15	4	0.1608
Cc027165	0.663547	-0.725479	-0.272748	-0.484254	-0.892294	1.71123	1.26914	-2.19875	-0.436336	-2.48457	0.0952346	3.33067e-16	4	1.26075
Cc027544	-0.403851	-0.18985	0.0438237	-0.649209	-0.752966	1.95205	0.434804	-2.18412	0.487671	-3.08274	0.241297	3.77476e-15	4	0.0877983
Cc027871	-0.621761	1.00227	-0.424989	-0.569585	-0.900297	1.51436	-0.27593	-1.6823	0.582419	-2.44557	1.69016	3.44169e-15	4	2.01036
Cc027967	0.0954864	-0.191624	-0.00200769	-0.777172	-0.970722	1.84604	0.437408	-2.19488	-0.0556851	-2.93572	0.273314	2.22045e-15	4	0.372342
Cc028274	0.0816295	-0.483476	-0.198112	-0.361769	-0.955625	1.91735	1.01439	-2.41278	0.152223	-2.73102	0.283778	2.10942e-15	4	0.298232
Cc028368	-0.542719	0.0905723	0.34684	-0.725715	-0.945553	1.77658	-0.219166	-2.16014	0.532524	-2.9197	0.130706	3.9968e-15	4	0.515981
Cc028369	-0.644396	0.0958663	0.0183895	-0.501947	-0.860669	1.89276	0.197162	-2.21232	0.735205	-2.9178	0.523417	4.10783e-15	4	0.288933
Cc028370	-0.451776	0.106388	0.154204	-0.594561	-1.03867	1.82441	0.00407591	-2.26987	0.496908	-2.85131	0.379969	3.33067e-15	4	0.362626
Cc028371	-0.513689	-0.18751	-0.121916	-0.424479	-0.741427	1.98902	0.658153	-2.25823	0.684229	-2.97962	0.447368	3.77476e-15	4	0.071879
Cc028399	-0.724594	0.601571	-0.128462	-0.692206	-0.787549	1.73124	-0.188565	-1.84993	0.68799	-2.85591	1.05568	4.21885e-15	4	1.01998
Cc028678	-0.482506	0.104635	0.0765962	-0.700497	-0.869862	1.87163	0.0881668	-2.13621	0.501927	-3.00975	0.44716	3.66374e-15	4	0.294621
Cc029080	-0.450403	-0.55522	-0.0158167	-0.576627	-0.400802	1.99887	0.883307	-2.06369	0.618859	-3.14931	-0.0223444	3.77476e-15	4	0.226154
Cc029173	-0.375587	-0.0531829	0.243299	-0.841224	-0.821232	1.84793	0.031313	-2.09181	0.358717	-3.0816	0.111946	3.55271e-15	4	0.332212
Cc029708	-0.396803	-0.158397	0.123083	-0.742854	-0.746718	1.92169	0.296857	-2.13061	0.438824	-3.11401	0.168199	3.77476e-15	4	0.159801
Cc029838	-0.553012	-0.58021	-0.394144	0.109333	-0.552891	1.97092	1.42231	-2.34114	0.975101	-2.60496	0.429119	2.88658e-15	4	0.58835
Cc029971	-0.388803	-0.569058	-0.382044	0.294818	-0.846038	1.89112	1.40323	-2.55091	0.863835	-2.3095	0.450888	2.22045e-15	4	0.754518
Cc029972	-0.232775	-0.601264	-0.336656	-0.0843238	-0.728277	1.9833	1.34475	-2.40965	0.588707	-2.68991	0.35007	2.44249e-15	4	0.329135
Cc030195	0.0332418	-0.791844	-0.458227	0.24194	-0.859435	1.83432	1.67986	-2.52331	0.459363	-2.21306	0.325359	1.44329e-15	4	1.03121
Cc030255	-0.184373	-0.332673	-0.322202	-0.221901	-0.908047	1.9692	1.04003	-2.42212	0.454011	-2.7336	0.565109	2.44249e-15	4	0.191251
Cc030699	-0.224913	-0.508132	-0.258666	-0.513206	-0.518081	2.023	1.11482	-2.13101	0.42469	-3.07338	0.298214	2.88658e-15	4	0.16102
Cc030791	-0.276355	-0.301587	0.369648	-0.783294	-0.844142	1.83573	0.137922	-2.18918	0.303718	-3.01811	-0.231268	3.88578e-15	4	0.343754
Cc030903	-0.661699	-0.59025	-0.483435	0.412617	-0.550008	1.87278	1.55965	-2.36672	1.18814	-2.27933	0.521956	2.88658e-15	4	1.13476
Cc031541	-0.585102	-0.498135	-0.00600681	-0.279492	-0.618445	1.98718	0.856952	-2.30726	0.83978	-2.91307	0.0593736	3.77476e-15	4	0.180052
Cc031628	0.0404862	-0.621807	-0.457352	-0.029081	-0.850257	1.91801	1.48838	-2.44542	0.34189	-2.50709	0.46284	1.33227e-15	4	0.592806
Cc031681	-0.36562	-0.272574	-0.432113	-0.169081	-0.760282	1.99967	1.122	-2.33355	0.654551	-2.77492	0.732401	2.66454e-15	4	0.230311
Cc031873	0.602243	-0.720651	-0.111357	-0.767131	-0.730409	1.7273	1.0504	-2.02266	-0.478091	-2.74388	-0.108998	9.99201e-16	4	1.16379
Cc031874	-0.567197	-0.664792	-0.12447	0.266506	-0.788407	1.87836	1.20837	-2.55746	1.02797	-2.36128	0.0836781	3.10862e-15	4	0.732011
Cc032023	-0.0450276	-0.449615	-0.526844	-0.257601	-0.708393	1.98748	1.38019	-2.26974	0.336808	-2.7817	0.666549	1.77636e-15	4	0.358898
Cc032187	-0.504316	-0.699588	-0.0798703	0.207351	-0.808548	1.88497	1.18401	-2.56813	0.94735	-2.40226	0.00406438	2.66454e-15	4	0.655206
Cc032317	-0.411021	-0.392545	-0.303049	-0.355006	-0.571291	2.03291	1.0785	-2.20557	0.649444	-2.98925	0.465726	3.33067e-15	4	0.129857
Cc032343	-0.474758	-0.347942	-0.254438	-0.175733	-0.747078	1.99995	0.999581	-2.36944	0.759413	-2.80736	0.476507	3.10862e-15	4	0.159747
Cc032346	-0.48696	-0.597946	-0.479187	0.400097	-0.709936	1.87393	1.55534	-2.47317	1.00848	-2.24246	0.523805	2.33147e-15	4	1.00564
Cc032563	-0.179732	-0.59052	0.114521	-0.620591	-0.666874	1.9432	0.747776	-2.21618	0.324834	-3.04128	-0.184497	3.33067e-15	4	0.198038
Cc032624	-0.253767	-0.335898	0.333012	-0.81628	-0.780722	1.85366	0.211129	-2.1464	0.278992	-3.06833	-0.226248	3.88578e-15	4	0.325512
Cc032813	0.767364	-0.869144	-0.419984	-0.133973	-0.946182	1.60192	1.60162	-2.28565	-0.398302	-2.07262	0.142093	-4.44089e-16	4	1.86349
Cc033036	-0.581948	-0.315475	-0.191993	-0.42737	-0.504934	2.02172	0.871302	-2.13161	0.778056	-3.06432	0.398634	3.77476e-15	4	0.150521
Cc033065	0.412288	0.184858	-0.0410584	-1.10011	-1.0387	1.58272	0.0112935	-1.8448	-0.53772	-2.77042	0.558208	1.77636e-15	4	1.36402
Cc033085	0.116653	-0.674869	-0.496692	-0.384843	-0.525054	1.9648	1.54407	-2.12664	0.164028	-2.85079	0.408963	1.55431e-15	4	0.566322
Cc033086	0.00703772	0.82103	-0.85707	-0.635267	-0.885877	1.55015	0.366973	-1.62564	-0.00991248	-2.43058	1.99623	1.33227e-15	4	2.06903
Cc033200	-0.605201	-0.338208	-0.180674	0.172233	-0.939001	1.89085	0.938529	-2.56282	0.991981	-2.41984	0.430912	2.77556e-15	4	0.540528
Cc033726	-0.252695	0.1825	-0.322095	-0.516261	-0.980966	1.88952	0.47914	-2.20592	0.349898	-2.83278	0.969445	2.55351e-15	4	0.362809
Cc033801	-0.465241	-0.575099	-0.422812	0.00908014	-0.541191	1.99526	1.43757	-2.30678	0.856661	-2.6939	0.459218	2.88658e-15	4	0.479538
Cc033874	-0.874157	1.07246	-0.0414333	-0.511022	-0.99768	1.35184	-0.788369	-1.70855	0.810293	-2.24035	1.32007	4.10783e-15	4	2.46775
Cc033889	-0.0246223	0.755455	-0.540162	-0.974273	-0.808341	1.59194	0.0390493	-1.54647	-0.101112	-2.75448	1.57343	2.33147e-15	4	1.71608
Cc034089	-0.444805	-0.512467	-0.00966568	-0.5625	-0.470886	2.00032	0.835866	-2.11099	0.610769	-3.13013	0.0154195	3.77476e-15	4	0.164559
Cc034336	-0.611263	-0.135938	-0.138946	-0.295292	-0.788316	1.96975	0.643026	-2.31236	0.817098	-2.86992	0.521389	3.55271e-15	4	0.156629
Cc034348	-0.306955	0.388739	-0.000368788	-0.99925	-0.83239	1.75022	-0.172191	-1.83981	0.190397	-3.04016	0.716686	3.55271e-15	4	0.783755
Cc034354	-0.356977	-0.052542	0.154546	-0.80454	-0.818827	1.87834	0.139813	-2.11011	0.359464	-3.08718	0.216807	3.77476e-15	4	0.253765
Cc034396	-0.584803	-0.59097	-0.504328	0.378214	-0.586779	1.88867	1.5795	-2.38652	1.10169	-2.30638	0.547108	2.44249e-15	4	1.03978
Cc034476	-0.371507	-0.414186	1.27182	-0.751305	-0.979455	1.24464	-0.856773	-2.04123	0.339893	-2.29419	-1.40223	4.10783e-15	4	2.38853
Cc034509	0.510564	-0.562558	-0.285895	-0.487909	-0.958613	1.78441	1.13898	-2.26493	-0.30489	-2.58835	0.270046	9.99201e-16	4	0.886496
Cc034769	-0.260756	-0.817481	-0.320095	0.331413	-0.786063	1.85298	1.57428	-2.55252	0.777694	-2.23288	0.161706	1.9984e-15	4	0.965138
Cc035075	-0.518561	-0.226569	-0.362378	-0.116351	-0.763933	1.98779	1.00779	-2.35209	0.812871	-2.74684	0.699988	3.10862e-15	4	0.255536
Cc035123	-0.896004	0.451391	0.536655	-0.64867	-0.972633	1.52926	-0.810382	-1.99326	0.838471	-2.60517	0.194007	4.77396e-15	4	1.46408
Cc035133	-0.108452	-0.487679	-0.451267	-0.474301	-0.49693	2.01863	1.31182	-2.0883	0.332121	-3.01695	0.522005	2.22045e-15	4	0.294818
Cc035219	-0.725115	-0.627082	0.15846	-0.0814145	-0.634476	1.90963	0.817401	-2.39019	1.04846	-2.70375	-0.223977	4.10783e-15	4	0.486762
Cc035272	0.191111	0.237574	-0.351142	-0.964589	-0.871749	1.75879	0.362234	-1.8474	-0.24978	-2.93481	0.969705	2.22045e-15	4	0.904434
Cc035554	-0.0445337	-0.600754	-0.24609	-0.383724	-0.707136	1.98224	1.19682	-2.29707	0.295736	-2.88047	0.224747	2.22045e-15	4	0.230578
Cc036183	-0.190188	-0.50423	-0.146885	-0.425658	-0.727443	1.9944	0.990702	-2.30506	0.407044	-2.94668	0.202243	2.88658e-15	4	0.0971998
Cc036214	-0.302687	-0.380783	-0.268021	-0.387124	-0.68083	2.01944	1.01742	-2.26179	0.524839	-2.96565	0.442152	3.10862e-15	4	0.0804546
Cc036265	-0.629878	0.160845	0.732212	-0.872809	-0.938895	1.54853	-0.776962	-1.9887	0.526479	-2.76851	-0.282871	4.88498e-15	4	1.28117
Cc036309	-0.558369	-0.249654	1.08473	-0.847606	-0.847656	1.41855	-0.787018	-1.98026	0.492354	-2.61399	-1.04446	4.44089e-15	4	1.78552
Cc036887	-0.36423	-0.128242	-0.0956791	-0.629268	-0.752302	1.96972	0.534918	-2.16705	0.456576	-3.07743	0.448501	3.77476e-15	4	0.0776998
Cc037516	-0.59911	-0.117484	-0.29713	-0.419789	-0.574614	2.00813	0.792438	-2.11576	0.776297	-3.02625	0.684418	3.77476e-15	4	0.192069
Cc037518	-0.0973912	-0.608644	-0.248094	-0.437112	-0.608157	1.9994	1.20451	-2.22359	0.333871	-2.96123	0.210383	2.66454e-15	4	0.218461
Cc037529	-0.0582195	-0.308454	-0.130451	-0.743077	-0.714672	1.95487	0.725506	-2.1131	0.140996	-3.10181	0.314336	2.88658e-15	4	0.172628
Cc037531	-0.815923	1.06178	-0.313839	-0.486544	-0.888482	1.44301	-0.454734	-1.66284	0.785289	-2.33132	1.61382	3.44169e-15	4	2.29115
Cc037608	-0.804224	-0.158142	-0.579092	-0.769004	0.550093	1.76037	1.06987	-0.990377	0.896437	-3.13614	0.768323	4.32987e-15	4	2.15139
Cc037982	-0.467694	-0.301453	-0.578524	0.330126	-0.856698	1.87424	1.36318	-2.47344	0.930205	-2.25927	0.890517	2.22045e-15	4	0.898734
Cc038083	-0.561827	-0.502253	-0.334254	-0.548104	-0.0577115	2.00415	1.19737	-1.77685	0.758861	-3.18351	0.336806	3.55271e-15	4	0.613005
Cc038628	-0.561352	-0.505279	0.167697	-0.659969	-0.393325	1.95223	0.612185	-2.01741	0.680747	-3.17476	-0.193483	4.66294e-15	4	0.321259
Cc038688	0.674194	-0.61641	-0.526465	-0.699901	-0.580974	1.74956	1.42426	-1.8668	-0.510415	-2.71302	0.421188	3.33067e-16	4	1.38368
Cc039847	-0.221353	-0.604715	-0.596779	0.57132	-0.904691	1.75622	1.6885	-2.56138	0.80283	-1.90272	0.650658	8.88178e-16	4	1.46832
Cc039871	-0.507908	-0.302831	-0.0273987	-0.607484	-0.549121	1.99474	0.643045	-2.10118	0.629903	-3.14872	0.215634	3.55271e-15	4	0.109476
Cc041316	-0.234637	0.773979	-0.308732	-0.886462	-0.94677	1.60262	-0.219642	-1.72192	0.117327	-2.72753	1.36461	2.77556e-15	4	1.47793
Cc041345	-0.53757	-0.59927	-0.52437	-0.379434	0.0583326	1.98231	1.52523	-1.72827	0.817864	-3.04204	0.456978	3.33067e-15	4	0.934956
Cc041357	-0.514087	-0.205852	-0.192255	-0.590785	-0.509042	2.01202	0.7376	-2.04473	0.640785	-3.1555	0.476427	3.55271e-15	4	0.138707
Cc041529	0.15647	-0.138431	-0.17677	-0.836635	-0.867926	1.86329	0.574396	-2.07293	-0.129455	-2.99566	0.494799	1.9984e-15	4	0.437569
Cc041801	-0.541035	-0.511802	-0.358315	-0.295948	-0.323792	2.03089	1.27068	-2.07044	0.82208	-2.9976	0.405875	3.10862e-15	4	0.37478
Cc041805	-0.448115	-0.379895	-0.326145	-0.395789	-0.488097	2.03804	1.08867	-2.1309	0.674046	-3.04016	0.491415	3.10862e-15	4	0.169362
Cc042028	-0.783985	0.837392	0.275795	-0.835905	-0.925837	1.43254	-0.944124	-1.69852	0.626911	-2.58758	0.761682	4.55191e-15	4	1.96011
Cc042415	-0.443978	-0.521708	0.500228	-0.934409	-0.401778	1.80165	0.189443	-1.87121	0.44669	-3.17813	-0.618663	4.44089e-15	4	0.740236
Cc044385	-0.892444	-0.363242	0.518189	-0.323581	-0.721546	1.78262	0.103393	-2.28146	1.06823	-2.7405	-0.423059	4.77396e-15	4	0.71687
Cc044589	-0.288166	-0.0648671	1.24734	-0.966158	-1.06427	1.13612	-1.22477	-1.86733	0.134309	-2.27908	-1.11184	4.44089e-15	4	2.72158
Cc044672	-0.512689	-0.277519	-0.120244	-0.569582	-0.530023	2.01006	0.730078	-2.09212	0.650956	-3.13958	0.341451	3.77476e-15	4	0.108928
Cc044674	-0.474687	-0.454974	-0.287003	-0.33889	-0.479318	2.03487	1.12691	-2.16533	0.727026	-3.00416	0.388973	3.10862e-15	4	0.191923
Cc044787	-0.642367	-0.628428	-0.38322	0.774514	-0.796969	1.67647	1.49877	-2.55109	1.27702	-1.74538	0.394431	2.33147e-15	4	1.84632
Cc044833	-0.445852	-0.268118	-0.156498	-0.378412	-0.750658	1.99954	0.78262	-2.29805	0.645602	-2.94887	0.422358	3.33067e-15	4	0.054349
Cc044839	-0.438119	-0.437753	-0.455211	0.104387	-0.736822	1.96352	1.34403	-2.42079	0.840842	-2.55159	0.630355	2.22045e-15	4	0.49842
Cc044848	0.310744	-0.605385	-0.62694	-0.0417351	-0.874469	1.83779	1.63908	-2.36201	0.0746362	-2.36465	0.641667	8.88178e-16	4	0.996846
Cc045032	-0.358194	-0.597272	-0.439981	-0.813691	0.32382	1.88532	1.34944	-1.32565	0.489162	-3.24271	0.285626	3.33067e-15	4	1.40215
Cc045062	-0.355643	-0.235277	0.0743118	-0.540118	-0.87922	1.93595	0.455583	-2.31316	0.477676	-2.96305	0.187175	3.77476e-15	4	0.0801686
Cc045229	-0.553665	-0.942782	0.837762	0.310138	-1.03937	1.38791	0.324932	-2.60877	0.980242	-1.72924	-1.26059	3.33067e-15	4	2.2439
Cc045680	-0.665999	-0.474728	0.529132	-0.656833	-0.552213	1.82064	0.157034	-2.09023	0.75021	-3.01726	-0.567016	4.88498e-15	4	0.598666
Cc045769	-0.570903	-0.54465	-0.243027	0.364161	-0.86134	1.85576	1.2317	-2.58309	1.05394	-2.24649	0.323522	2.77556e-15	4	0.845844
Cc045862	-0.53157	-0.256397	-0.0779562	-0.161828	-0.916385	1.94414	0.70451	-2.46419	0.791657	-2.71901	0.370706	3.33067e-15	4	0.186849
Cc045976	-0.48615	-0.662044	1.24589	-0.740898	-0.682722	1.32592	-0.562987	-1.94535	0.500308	-2.44968	-1.59452	4.44089e-15	4	2.29486
Cc046021	-0.508543	-0.503852	-0.471774	-0.189743	-0.352152	2.02606	1.4025	-2.10379	0.831096	-2.90221	0.54478	3.10862e-15	4	0.454348
Cc046274	0.35167	-0.607631	-0.593727	-0.520546	-0.52832	1.89855	1.55007	-1.99694	-0.120124	-2.82353	0.544003	9.99201e-16	4	0.85581
Cc046305	-0.165053	-0.236309	-0.284585	-0.525248	-0.777614	1.98881	0.865018	-2.22221	0.320765	-2.98831	0.57307	2.88658e-15	4	0.10102
Cc046424	-0.475514	-0.477889	-0.446372	-0.20967	-0.421479	2.03092	1.34528	-2.14678	0.785484	-2.90874	0.545189	3.33067e-15	4	0.362262
Cc046597	0.16114	-0.428282	-0.248559	-0.54307	-0.862269	1.92104	0.990684	-2.26357	0.0101329	-2.86206	0.361239	1.88738e-15	4	0.325175
Cc046718	-0.812781	-0.600428	-0.457517	-0.593848	0.796491	1.66808	1.37977	-0.924748	1.01555	-2.94548	0.234059	4.10783e-15	4	2.75876
Cc000087	1.82691	-0.45699	-0.524232	-0.850035	-0.475404	0.479746	0.994715	-0.759655	-1.77421	-1.07248	0.261191	-3.44169e-15	5	0.527859
Cc000245	1.6407	-0.421845	-0.197491	-0.99384	-0.756407	0.728879	0.620901	-1.13632	-1.65874	-1.48939	0.00735079	-2.10942e-15	5	0.158495
Cc000369	1.83752	-0.952135	-0.441948	-0.0877508	-0.652553	0.296871	1.46238	-1.13941	-1.4784	-0.290114	-0.206053	-4.16334e-15	5	1.04569
Cc000433	1.71303	-0.685407	0.000497678	-0.383399	-1.11006	0.465338	0.693232	-1.49688	-1.51981	-0.681333	-0.400435	-2.9976e-15	5	0.262695
Cc000471	1.91963	-0.752985	-0.410394	-0.37666	-0.617398	0.237805	1.17893	-0.930827	-1.6872	-0.411557	-0.110743	-3.80251e-15	5	0.677392
Cc000557	1.82893	-0.753755	-0.697772	-0.437115	-0.421333	0.481048	1.53867	-0.903025	-1.58575	-0.786046	0.224787	-3.83027e-15	5	0.945859
Cc000705	1.50671	-0.053463	0.774343	-1.06238	-0.982514	-0.182694	-0.994738	-0.697529	-1.70055	-0.422725	-0.895247	-1.72085e-15	5	1.42666
Cc000717	1.7925	-0.427393	0.0214153	-0.584295	-1.08691	0.28469	0.354689	-1.22645	-1.70856	-0.585234	-0.260303	-3.27516e-15	5	0.204698
Cc000742	1.28596	-0.547081	-0.416914	-0.779593	-0.810588	1.26822	1.12157	-1.63967	-1.18361	-2.04951	0.273502	-1.22125e-15	5	0.776336
Cc000785	1.88185	-0.3601	-0.343855	-0.483329	-0.95388	0.259316	0.705041	-1.07504	-1.74729	-0.469001	0.179308	-3.9968e-15	5	0.408072
Cc001394	1.4534	0.196885	0.835917	-0.937728	-0.963812	-0.584664	-1.36135	-0.398063	-1.65857	0.160592	-0.822591	-2.13718e-15	5	2.49662
Cc001395	1.64379	-0.706034	-0.236572	-0.532947	-0.934213	0.765976	1.01326	-1.50471	-1.46831	-1.18765	-0.129637	-2.94209e-15	5	0.212648
Cc001543	1.67129	-0.194326	0.641616	-0.784042	-1.02234	-0.312201	-0.696126	-0.734532	-1.74884	-0.0301754	-0.873509	-2.72005e-15	5	1.26941
Cc001683	0.959392	-0.608023	-0.262747	-0.513534	-1.0695	1.49442	1.09171	-2.12583	-0.767724	-2.16444	0.151631	-8.88178e-16	5	1.42964
Cc001775	1.84821	-0.303992	-0.537149	-0.517942	-0.88303	0.393898	0.885879	-1.06795	-1.71396	-0.666779	0.453177	-3.94129e-15	5	0.493507
Cc001792	0.900835	-0.58608	0.432872	-0.97337	-1.04573	1.27147	0.191725	-1.89429	-0.920331	-2.25482	-0.663087	3.33067e-16	5	1.22117
Cc001796	1.65557	-0.670775	-0.328387	-0.549322	-0.888357	0.781272	1.08162	-1.45517	-1.48284	-1.21811	-0.00361982	-2.60902e-15	5	0.250101
Cc001806	1.11376	-0.758251	-0.364347	-0.387193	-0.990158	1.38619	1.34858	-2.04759	-0.85475	-1.92583	0.112603	-9.99201e-16	5	1.25086
Cc002310	1.32599	-0.287842	1.1634	-0.950455	-0.869915	-0.381173	-1.21249	-0.631506	-1.48336	-0.15906	-1.55345	-1.39472e-15	5	2.33647
Cc002450	1.84241	-0.615303	-0.0952587	-0.77959	-0.699597	0.347335	0.655712	-0.948739	-1.78179	-0.846357	-0.334792	-3.10862e-15	5	0.180434
Cc002454	1.85382	-0.29813	-0.228187	-0.890469	-0.735225	0.298194	0.467504	-0.811127	-1.86655	-0.844758	0.0615839	-3.05311e-15	5	0.281908
Cc002769	1.7516	-0.595903	-0.353476	-0.75563	-0.686537	0.639942	0.981891	-1.11576	-1.65777	-1.1986	0.0209767	-2.83107e-15	5	0.222267
Cc002792	1.40434	-0.3053	1.09963	-1.00537	-0.633416	-0.559883	-1.16291	-0.308008	-1.57594	0.00731278	-1.56407	-1.33227e-15	5	2.60235
Cc003103	1.41121	0.229487	0.870546	-0.958482	-0.968398	-0.584365	-1.43396	-0.394069	-1.63032	0.138987	-0.832997	-1.66533e-15	5	2.61971
Cc003231	1.72882	-0.731017	-0.321622	-0.205254	-1.01659	0.545663	1.13717	-1.50941	-1.44392	-0.65216	-0.0706687	-3.55271e-15	5	0.514707
Cc003469	0.687419	-0.647462	1.01781	-1.02178	-1.02488	0.988892	-0.452051	-1.77167	-0.765198	-1.99745	-1.40647	1.44329e-15	5	2.09121
Cc004057	1.52553	-0.738105	-0.41568	-0.327692	-0.982968	0.938916	1.30618	-1.71758	-1.26022	-1.26159	0.0937402	-2.44249e-15	5	0.584102
Cc004103	1.17618	-0.475391	0.14591	-0.968754	-1.03974	1.16179	0.378157	-1.73582	-1.19242	-2.05947	-0.285542	-3.33067e-16	5	0.614744
Cc004136	0.87398	-0.687566	1.39126	-0.951071	-0.91619	0.289583	-0.945851	-1.27974	-0.970964	-1.07722	-1.99193	7.49401e-16	5	2.53051
Cc005261	1.87212	-0.65627	-0.326619	-0.352995	-0.855239	0.319004	1.00685	-1.15974	-1.65143	-0.472708	-0.0770642	-3.88578e-15	5	0.450641
Cc005612	1.51052	-0.599182	-0.153874	-0.607088	-1.06407	0.913694	0.833427	-1.67091	-1.37704	-1.42862	-0.0900922	-2.22045e-15	5	0.23071
Cc005656	1.40826	-0.556813	0.185585	-0.996234	-0.936643	0.895847	0.358826	-1.47888	-1.43231	-1.72955	-0.466004	-1.11022e-15	5	0.243737
Cc005716	1.35319	-0.790084	1.18784	-0.707984	-0.731917	-0.311042	-0.699097	-0.778996	-1.3584	-0.10057	-1.98527	-1.27676e-15	5	2.28821
Cc006186	1.03464	-0.240678	-0.728007	-0.835554	-0.698554	1.46815	1.20181	-1.57786	-0.963837	-2.37158	0.896177	-7.77156e-16	5	1.75206
Cc006335	1.42736	-0.343437	0.966854	-1.11975	-0.799155	-0.131868	-0.920081	-0.678445	-1.60966	-0.578241	-1.35953	-1.14492e-15	5	1.56531
Cc006346	1.49077	-0.921071	-0.888962	-0.342151	-0.303003	0.964418	2.02386	-1.21517	-1.16252	-1.38407	0.387017	-2.77556e-15	5	1.6537
Cc006471	1.8108	-0.560446	-0.32845	-0.802413	-0.628966	0.509477	0.888758	-0.959629	-1.74267	-1.06815	-0.0124442	-3.05311e-15	5	0.245915
Cc006553	1.56949	-0.583787	-0.227251	-0.814008	-0.832484	0.888041	0.867456	-1.39934	-1.49926	-1.56281	-0.0428709	-2.10942e-15	5	0.184554
Cc006554	1.4992	-0.558068	0.321248	-0.920974	-1.01666	0.675252	0.17753	-1.42256	-1.51598	-1.38191	-0.645271	-1.88738e-15	5	0.173837
Cc006660	1.92073	-0.316783	-0.220276	-0.821058	-0.687218	0.124606	0.455093	-0.680216	-1.91364	-0.575695	0.00213151	-3.58047e-15	5	0.433848
Cc006704	1.6028	-0.670644	-0.379406	-0.637567	-0.80235	0.88717	1.14673	-1.43283	-1.45114	-1.4305	0.0581444	-2.66454e-15	5	0.316083
Cc006822	1.69921	-0.614154	-0.0580666	-0.856094	-0.7871	0.616207	0.652172	-1.1866	-1.65891	-1.2479	-0.315311	-1.9984e-15	5	0.063974
Cc006982	1.01774	-0.735852	-0.323252	-0.441974	-0.984319	1.46765	1.28964	-2.08732	-0.780198	-2.083	0.0999292	-9.99201e-16	5	1.40925
Cc007014	1.90364	-0.527725	-0.117574	-0.71042	-0.737119	0.189197	0.574628	-0.862187	-1.83641	-0.582474	-0.260197	-3.66374e-15	5	0.287863
Cc007066	1.68968	-0.300394	0.652859	-0.806297	-0.945604	-0.290244	-0.603381	-0.711897	-1.75894	-0.0838491	-0.980432	-2.61249e-15	5	1.18472
Cc007120	1.5772	-0.567223	0.21869	-0.874623	-0.98796	0.63392	0.298662	-1.37228	-1.57107	-1.28528	-0.550832	-1.72085e-15	5	0.0885993
Cc007289	1.90105	-0.440421	-0.274752	-0.523352	-0.889468	0.226945	0.695723	-1.01954	-1.77369	-0.467605	0.0205707	-3.747e-15	5	0.356827
Cc007290	1.90177	-0.354646	-0.217545	-0.56568	-0.928941	0.165041	0.530356	-0.978983	-1.80688	-0.415578	0.0194417	-3.88578e-15	5	0.373357
Cc007534	1.55907	-0.612081	0.115889	-0.888349	-0.916971	0.742438	0.475735	-1.38895	-1.53955	-1.43943	-0.463797	-1.72085e-15	5	0.0863176
Cc007639	1.80523	-0.385184	-0.155089	-0.905006	-0.765166	0.405212	0.489138	-0.935435	-1.81268	-0.997079	-0.0668911	-2.9976e-15	5	0.155623
Cc007682	1.7565	-0.594883	-0.528634	-0.703854	-0.590444	0.661317	1.18817	-1.05335	-1.63149	-1.19306	0.209664	-3.27516e-15	5	0.431702
Cc007740	1.62948	-0.129713	-0.267085	-0.989192	-0.911838	0.66835	0.400224	-1.13187	-1.68558	-1.38182	0.333071	-1.9984e-15	5	0.282169
Cc007768	1.16131	-0.746485	-0.528275	-0.749014	-0.538846	1.40131	1.47501	-1.58227	-1.00583	-2.24873	0.228996	-1.11022e-15	5	1.34339
Cc007854	1.77985	-0.525747	-0.109725	-0.864355	-0.75538	0.475352	0.5954	-1.03086	-1.75512	-1.06589	-0.218004	-2.72005e-15	5	0.0977255
Cc007888	1.87317	-0.557386	-0.163027	-0.515431	-0.903989	0.266662	0.694621	-1.10437	-1.73371	-0.521162	-0.18847	-3.83027e-15	5	0.27091
Cc007909	1.62856	-0.104785	-0.0835366	-1.04137	-0.962923	0.564048	0.144759	-1.09852	-1.72239	-1.28929	0.136007	-1.88738e-15	5	0.254385
Cc008487	1.92781	-0.576699	-0.214891	-0.397225	-0.856304	0.117313	0.760956	-0.999314	-1.74732	-0.246858	-0.175087	-4.13558e-15	5	0.507085
Cc008857	1.0575	-0.623122	0.106519	-0.830555	-1.02784	1.3175	0.61698	-1.91643	-0.999659	-2.17641	-0.325432	-3.33067e-16	5	0.896899
Cc008858	1.29505	-0.56649	0.0539834	-0.922951	-0.963557	1.10396	0.564482	-1.65773	-1.27784	-1.94516	-0.280413	-7.77156e-16	5	0.422317
Cc009570	1.79464	-0.624826	-0.343799	-0.428226	-0.908879	0.511086	1.01967	-1.30201	-1.59629	-0.769156	0.00716516	-3.27516e-15	5	0.305299
Cc010052	1.86971	-0.157743	-0.455956	-0.589637	-0.925522	0.259152	0.616854	-0.957276	-1.79014	-0.540869	0.460341	-4.02456e-15	5	0.5349
Cc010123	1.41588	-0.588487	-0.0111867	-0.866921	-0.948297	0.99901	0.645549	-1.58203	-1.37564	-1.75585	-0.248446	-1.44329e-15	5	0.251903
Cc010719	1.54622	-0.409297	0.10468	-0.890352	-1.06341	0.712156	0.282236	-1.4257	-1.55753	-1.38031	-0.271904	-1.9984e-15	5	0.0996108
Cc010723	1.8306	-0.178861	0.233781	-0.919179	-0.83704	-0.129304	-0.244933	-0.614678	-1.91753	-0.338181	-0.414256	-2.78944e-15	5	0.713691
Cc010724	1.22116	-0.569693	0.0738897	-0.903198	-0.994402	1.17224	0.561631	-1.74155	-1.1966	-2.02419	-0.285335	-4.44089e-16	5	0.54955
Cc010725	1.5425	-0.542864	-0.215411	-0.906399	-0.790549	0.912725	0.80643	-1.34893	-1.50801	-1.66872	-0.0271204	-1.77636e-15	5	0.215643
Cc010905	1.44052	-0.470426	-0.119499	-0.849822	-0.992134	0.991363	0.650443	-1.57068	-1.40414	-1.7173	-0.0279254	-1.88738e-15	5	0.249611
Cc011137	1.84198	-0.512019	-0.353108	-0.399044	-0.957519	0.379709	0.898589	-1.22558	-1.65391	-0.567766	0.0925902	-4.10783e-15	5	0.371675
Cc011223	1.63746	-0.747426	0.143108	-0.993127	-0.633396	0.593381	0.538316	-1.07525	-1.63709	-1.35845	-0.674845	-1.72085e-15	5	0.210546
Cc011478	1.76076	-0.282108	0.18872	-0.939458	-0.928323	0.20041	-0.0372249	-0.925533	-1.82703	-0.762982	-0.378111	-2.35922e-15	5	0.279272
Cc011479	1.71784	-0.345495	0.0779142	-1.04896	-0.810053	0.408753	0.172151	-0.950126	-1.79532	-1.12018	-0.289832	-2.44249e-15	5	0.165225
Cc011480	1.8387	-0.510029	0.0319665	-1.07233	-0.432758	0.144456	0.336106	-0.509454	-1.90191	-0.841027	-0.473257	-3.10862e-15	5	0.541613
Cc011495	1.76504	-0.582545	0.539095	-0.462329	-0.981806	-0.27745	-0.150701	-0.907178	-1.67339	0.15996	-1.06403	-3.18322e-15	5	1.11512
Cc011796	1.72314	-0.637428	0.60933	-0.470568	-0.987795	-0.236679	-0.168197	-0.961764	-1.63032	0.0934872	-1.17754	-3.09995e-15	5	1.12335
Cc011981	1.6728	-0.555059	-0.346969	-0.837459	-0.697993	0.764682	0.946685	-1.17936	-1.6082	-1.42231	0.0693366	-2.44249e-15	5	0.227431
Cc011982	1.53569	-0.555918	0.0177694	-0.928043	-0.891667	0.822168	0.539276	-1.38762	-1.52722	-1.56874	-0.299673	-1.83187e-15	5	0.11206
Cc012199	1.68	-0.648638	0.549826	-0.797076	-0.897925	0.113812	-0.0730413	-1.02914	-1.67647	-0.593118	-1.08601	-2.38698e-15	5	0.529465
Cc012243	1.58693	-0.434822	0.426134	-0.986663	-0.989511	0.397928	-0.120457	-1.16906	-1.65872	-1.07462	-0.719103	-2.05391e-15	5	0.27338
Cc012742	1.21929	-0.767025	0.140713	-0.624916	-1.10523	1.13717	0.712874	-1.94505	-1.08266	-1.77476	-0.498589	-8.88178e-16	5	0.624657
Cc013451	1.19029	-0.546636	0.125764	-0.930448	-1.01262	1.17365	0.478053	-1.75011	-1.18181	-2.04924	-0.321493	-6.66134e-16	5	0.593251
Cc013573	1.44968	-0.838485	1.07031	-0.598016	-0.771093	-0.312398	-0.507793	-0.833149	-1.40393	0.00310627	-1.88832	-2.01922e-15	5	2.04065
Cc013654	0.635903	1.07791	-0.551592	-1.14971	-0.956929	0.944423	-0.42047	-1.03492	-0.885839	-1.94442	1.72067	3.33067e-16	5	3.93023
Cc014129	1.71723	-0.293756	-0.651527	-0.532615	-0.903257	0.66393	1.05178	-1.2546	-1.5726	-1.02624	0.642179	-3.44169e-15	5	0.558392
Cc014413	1.33565	-0.431635	0.0238015	-1.03053	-0.93907	1.04178	0.438868	-1.52338	-1.37228	-1.93708	-0.157714	-9.99201e-16	5	0.377745
Cc014492	1.8546	-0.425579	-0.224586	-0.826259	-0.725136	0.346962	0.60642	-0.889119	-1.82692	-0.864143	-0.0361897	-3.27516e-15	5	0.215332
Cc014604	0.955213	-0.635039	-0.197636	-1.00648	-0.616697	1.50064	0.981928	-1.6529	-0.921485	-2.58824	-0.0235027	0	5	1.45803
Cc014882	1.60032	-0.382602	0.134518	-0.958112	-0.996704	0.602582	0.193283	-1.2735	-1.64259	-1.29329	-0.316196	-2.27596e-15	5	0.091996
Cc014886	1.75122	-0.419399	-0.384001	-0.613358	-0.93461	0.600152	0.853091	-1.27043	-1.63709	-1.00905	0.230766	-3.44169e-15	5	0.22116
Cc015040	1.7029	-0.600048	0.642821	-0.623968	-0.953537	-0.168169	-0.250977	-0.930726	-1.66561	-0.109602	-1.1834	-2.69923e-15	5	0.976794
Cc015888	1.58619	-0.736563	-0.103985	-0.969882	-0.58245	0.806695	0.845854	-1.1607	-1.55457	-1.61201	-0.358574	-1.77636e-15	5	0.272976
Cc016532	1.66294	0.00254147	0.475959	-1.04367	-0.946568	-0.151197	-0.711935	-0.637541	-1.83559	-0.416208	-0.523538	-2.26208e-15	5	1.05554
Cc016557	1.63793	-0.695759	-0.108203	-0.345923	-1.13358	0.645531	0.863203	-1.6433	-1.41763	-0.883334	-0.249362	-2.9976e-15	5	0.30474
Cc016558	1.79809	-0.570676	-0.00386546	-0.634657	-0.952095	0.363207	0.531629	-1.19595	-1.70483	-0.738554	-0.355648	-3.27516e-15	5	0.120834
Cc016688	1.80411	-0.708517	-0.312512	-0.320834	-0.91514	0.452893	1.07155	-1.32484	-1.56289	-0.620903	-0.100181	-3.83027e-15	5	0.407781
Cc016854	1.57957	-0.405114	0.189962	-0.983981	-0.985256	0.604818	0.150894	-1.27207	-1.63099	-1.32202	-0.397511	-1.9984e-15	5	0.112512
Cc017181	1.30617	-0.509984	0.171284	-0.966789	-1.01764	1.01696	0.355813	-1.62434	-1.32309	-1.86257	-0.374995	-4.44089e-16	5	0.377063
Cc017184	1.24424	-0.568284	-0.0817793	-0.906856	-0.904546	1.21723	0.741679	-1.68343	-1.20748	-2.08492	-0.116529	-8.88178e-16	5	0.582726
Cc017380	1.38851	-0.661966	-0.204753	-0.572225	-1.03855	1.08898	0.990732	-1.79989	-1.22525	-1.64358	-0.0512149	-1.77636e-15	5	0.45353
Cc017440	1.4889	-0.389665	0.195409	-0.98123	-1.04587	0.732458	0.154017	-1.40782	-1.53855	-1.48478	-0.357269	-1.60982e-15	5	0.167796
Cc017872	1.01996	-0.765546	-0.175832	-0.718916	-0.824572	1.4649	1.11645	-1.90449	-0.878279	-2.30497	-0.122305	-4.44089e-16	5	1.23752
Cc018735	1.85239	-0.592136	0.0714166	-0.825932	-0.701687	0.195946	0.413547	-0.846403	-1.82711	-0.695135	-0.529154	-3.2474e-15	5	0.26304
Cc018874	0.998175	-0.167538	-0.105847	-1.12694	-0.942063	1.34421	0.371497	-1.64245	-1.0847	-2.42212	0.263323	0	5	1.20428
Cc018925	1.90437	-0.335137	0.0665294	-0.770472	-0.812543	-0.0527461	0.128157	-0.709043	-1.90571	-0.316435	-0.34212	-3.59435e-15	5	0.515522
Cc019054	1.8138	-0.63032	-0.167219	-0.445419	-0.964951	0.394104	0.804039	-1.28013	-1.63736	-0.632579	-0.207669	-3.38618e-15	5	0.243199
Cc019119	1.61	-0.811068	-0.593993	-0.358308	-0.716126	0.869497	1.56092	-1.45308	-1.33107	-1.21391	0.180677	-3.21965e-15	5	0.747497
Cc019149	1.00507	-0.571738	0.147243	-0.93464	-0.985946	1.34001	0.512007	-1.8635	-0.990439	-2.29275	-0.333047	2.22045e-16	5	1.00168
Cc019307	1.4597	-0.642575	1.05736	-0.692561	-0.874023	-0.3079	-0.699573	-0.832028	-1.47253	-0.0496453	-1.70516	-1.99493e-15	5	1.87499
Cc019602	1.04928	-0.454346	-0.8368	-0.230483	-0.952874	1.42522	1.6078	-1.96734	-0.745837	-1.85061	0.896597	-1.66533e-15	5	2.01077
Cc020921	1.20686	-0.437966	0.280076	-1.02104	-1.06998	1.04205	0.162244	-1.6652	-1.25933	-1.94343	-0.424318	-4.44089e-16	5	0.554684
Cc021180	1.81661	-0.361848	0.253373	-0.743654	-0.975535	0.0110593	-0.0386012	-0.917331	-1.81852	-0.376832	-0.534181	-3.19189e-15	5	0.446262
Cc021541	0.960448	-0.909117	-0.801409	0.475044	-0.945373	1.22041	2.08036	-2.16792	-0.370336	-1.11803	0.488177	-2.44249e-15	5	3.13814
Cc021615	1.23044	-0.569776	0.363759	-0.976424	-1.04245	0.994453	0.196006	-1.66771	-1.25699	-1.85887	-0.635174	-4.44089e-16	5	0.518746
Cc021616	1.53103	-0.536189	-0.38099	-0.758572	-0.832457	0.977176	1.01659	-1.44959	-1.43537	-1.63276	0.186057	-2.10942e-15	5	0.337754
Cc021893	0.925056	-0.342829	-0.124016	-1.02162	-0.903398	1.46681	0.60248	-1.77663	-0.94674	-2.51944	0.164781	4.44089e-16	5	1.3513
Cc022119	1.6664	-0.0623725	0.58342	-0.991057	-0.899015	-0.297372	-0.786028	-0.548169	-1.82456	-0.20806	-0.724495	-2.42167e-15	5	1.30223
Cc022122	1.69815	-0.250238	0.608692	-0.822617	-0.967078	-0.266903	-0.601971	-0.720224	-1.77611	-0.117476	-0.884916	-2.83367e-15	5	1.12043
Cc022174	1.87796	-0.424293	-0.184864	-0.754296	-0.785342	0.270836	0.556413	-0.907665	-1.83273	-0.707887	-0.0820264	-3.19189e-15	5	0.230115
Cc022314	1.67448	-0.41482	0.235035	-0.835712	-1.05518	0.396192	0.0913481	-1.23025	-1.68644	-0.934382	-0.479082	-2.33147e-15	5	0.137038
Cc022315	1.21873	-0.841406	-0.390938	-0.184418	-1.04122	1.23925	1.45964	-2.05981	-0.884696	-1.57601	0.0609984	-1.77636e-15	5	1.22017
Cc022334	1.60565	-0.542069	-0.337976	-0.859904	-0.728266	0.862565	0.939236	-1.26381	-1.54811	-1.56662	0.0924116	-2.22045e-15	5	0.254885
Cc022435	1.44255	-0.658023	-0.733373	-0.489648	-0.678618	1.11711	1.59544	-1.5087	-1.20998	-1.63745	0.498471	-2.44249e-15	5	1.01562
Cc022443	1.21575	-0.543177	0.0661299	-0.933537	-0.982413	1.17725	0.541093	-1.71932	-1.20404	-2.05355	-0.257029	-8.88178e-16	5	0.562239
Cc022743	1.92975	-0.478227	-0.496254	-0.485786	-0.71165	0.242162	0.989024	-0.890119	-1.76644	-0.470801	0.215723	-4.41314e-15	5	0.582685
Cc022994	1.48629	-0.510464	0.278203	-1.00157	-0.968239	0.715776	0.175361	-1.37256	-1.53134	-1.49548	-0.561338	-1.05471e-15	5	0.179954
Cc023722	1.32169	-0.3229	1.15044	-0.990398	-0.873544	-0.285289	-1.15224	-0.69433	-1.4833	-0.307656	-1.55248	-1.13971e-15	5	2.14432
Cc023751	0.902821	-0.601315	0.058235	-0.727598	-1.0855	1.45335	0.690833	-2.08337	-0.807041	-2.28556	-0.211849	-1.11022e-16	5	1.30433
Cc023777	1.40877	-0.499854	-0.499441	-0.897577	-0.647941	1.13604	1.12611	-1.36156	-1.34838	-1.96739	0.349016	-1.88738e-15	5	0.693159
Cc023906	1.73111	-0.461553	-0.482425	-0.490129	-0.946362	0.649361	1.03066	-1.3514	-1.56204	-0.980868	0.322319	-3.21965e-15	5	0.353995
Cc023916	1.71944	-0.605802	-0.280261	-0.494197	-0.974649	0.635471	0.943827	-1.42284	-1.54674	-0.976216	-0.0179723	-2.94209e-15	5	0.206859
Cc024139	1.69598	0.0691659	0.367121	-1.07934	-0.89033	-0.162596	-0.663209	-0.544746	-1.88164	-0.423864	-0.360815	-2.22738e-15	5	1.07619
Cc024590	1.22013	-0.472351	-0.0154677	-0.979116	-0.948699	1.1955	0.559573	-1.66452	-1.22654	-2.10764	-0.112368	-4.44089e-16	5	0.589101
Cc024932	0.956658	-0.954806	-0.790743	0.317091	-0.844848	1.31665	2.10918	-2.12182	-0.408668	-1.36631	0.435206	-2.10942e-15	5	2.93778
Cc025026	1.82405	-0.317149	0.14977	-0.896948	-0.85774	0.0980203	0.0278201	-0.816464	-1.87114	-0.603945	-0.390778	-3.05311e-15	5	0.347882
Cc025753	1.74883	-0.477668	-0.517123	-0.486723	-0.899614	0.632295	1.08272	-1.3047	-1.57393	-0.959629	0.338127	-3.4972e-15	5	0.388849
Cc025997	1.48643	-0.544986	-0.324145	-0.87262	-0.765196	1.02051	0.955107	-1.40521	-1.42902	-1.78646	0.110988	-1.9984e-15	5	0.365637
Cc026731	1.83199	-0.544458	-0.267242	-0.764772	-0.701538	0.446021	0.797671	-0.984279	-1.76093	-0.951424	-0.0679203	-3.33067e-15	5	0.194627
Cc026733	1.71878	-0.430813	0.182411	-0.914365	-0.92465	0.368642	0.150114	-1.08426	-1.75005	-0.965024	-0.460968	-2.22045e-15	5	0.124028
Cc026738	1.67319	-0.440806	0.113499	-0.811132	-1.03949	0.504748	0.275246	-1.29204	-1.66103	-1.05013	-0.347608	-2.44249e-15	5	0.0622102
Cc027429	1.84356	-0.674112	-0.294843	-0.146515	-0.985897	0.257805	1.00655	-1.29051	-1.55814	-0.237637	-0.109363	-4.52416e-15	5	0.670818
Cc027562	1.39488	-0.485635	-0.401408	-0.881062	-0.765075	1.1383	1.00467	-1.46469	-1.33927	-1.94867	0.268743	-1.77636e-15	5	0.567331
Cc028480	1.68944	-0.161208	0.636248	-0.844765	-0.915331	-0.404386	-0.746839	-0.562963	-1.79304	0.0310078	-0.873867	-2.67841e-15	5	1.44186
Cc028571	1.73192	-0.531738	-0.375625	-0.463177	-0.985917	0.624537	0.979482	-1.40274	-1.55303	-0.931356	0.148736	-3.27516e-15	5	0.280424
Cc028641	1.60914	-0.86536	-0.175652	-0.362493	-0.96259	0.756953	1.12474	-1.62269	-1.36025	-1.06245	-0.315325	-2.60902e-15	5	0.380097
Cc028793	1.09089	-0.545332	0.0331115	-0.954572	-0.936685	1.31259	0.604263	-1.77575	-1.07864	-2.26102	-0.200564	-1.11022e-16	5	0.848136
Cc028815	1.28182	-0.500335	1.11235	-0.927329	-1.00396	0.0374535	-0.869989	-1.07307	-1.38609	-0.656579	-1.57795	-8.32667e-16	5	1.60869
Cc028933	1.879	-0.601348	-0.319707	-0.196158	-0.962659	0.200875	0.945191	-1.19535	-1.61988	-0.197045	-0.0391157	-4.21885e-15	5	0.660549
Cc029131	0.889959	-0.223071	-0.304366	-0.919073	-0.959868	1.51642	0.709429	-1.83544	-0.880799	-2.49563	0.484688	1.11022e-16	5	1.58046
Cc029242	1.62198	-0.314866	-0.0980894	-0.932082	-0.961054	0.684107	0.404113	-1.2642	-1.64548	-1.36666	0.00677959	-2.38698e-15	5	0.105265
Cc030039	1.6723	-0.748113	-0.0809147	-0.630347	-0.886588	0.673665	0.850798	-1.40317	-1.53657	-1.15148	-0.364484	-2.33147e-15	5	0.119277
Cc030211	1.25921	-0.799754	-0.0603553	-0.752354	-0.858437	1.21169	0.966063	-1.75317	-1.14041	-1.97793	-0.329099	-1.22125e-15	5	0.627979
Cc030217	1.9297	-0.562854	-0.256872	-0.411605	-0.839187	0.140823	0.796435	-0.989402	-1.75192	-0.28638	-0.116176	-4.38538e-15	5	0.497681
Cc030736	1.10521	-0.7674	1.41654	-0.651869	-0.82542	-0.277063	-0.95787	-0.928101	-1.1116	-0.136807	-2.18939	-3.98986e-16	5	2.96224
Cc031019	1.25628	-0.802322	-0.67932	-0.590435	-0.496311	1.31211	1.70319	-1.52906	-1.03235	-2.01064	0.333845	-1.77636e-15	5	1.40532
Cc031657	1.61648	-0.579311	-0.177361	-0.984718	-0.659509	0.784419	0.765742	-1.14815	-1.60806	-1.57325	-0.144858	-2.10942e-15	5	0.201261
Cc031859	1.59205	-0.274533	0.765913	-0.929172	-0.947186	-0.207068	-0.755301	-0.744823	-1.71084	-0.293918	-1.07206	-2.10595e-15	5	1.23373
Cc031932	0.998791	-0.645431	-0.01161	-0.813635	-0.949882	1.42177	0.793557	-1.92995	-0.919622	-2.30927	-0.201449	0	5	1.10569
Cc031946	0.934234	-0.66359	0.0139632	-0.803866	-0.945701	1.46496	0.79338	-1.97128	-0.849738	-2.36796	-0.234548	1.11022e-16	5	1.2628
Cc032012	0.823396	-0.624236	-0.0940777	-0.75547	-0.928054	1.57844	0.904773	-2.03523	-0.716965	-2.48865	-0.0584046	1.11022e-16	5	1.62574
Cc032024	1.45614	-0.504671	0.278502	-0.962854	-1.02368	0.756571	0.182122	-1.45439	-1.48858	-1.51579	-0.539656	-1.4988e-15	5	0.196055
Cc033393	0.959412	-0.467214	0.196588	-0.996	-1.02609	1.33331	0.345103	-1.85253	-0.983829	-2.32931	-0.299564	2.22045e-16	5	1.09045
Cc033394	1.34606	-0.474581	0.103609	-0.940995	-1.03344	0.999346	0.395976	-1.61253	-1.35532	-1.81043	-0.272495	-9.99201e-16	5	0.318991
Cc033495	1.80049	-0.472581	-0.504891	-0.750535	-0.633764	0.561284	1.01588	-0.972278	-1.71335	-1.08729	0.26735	-3.10862e-15	5	0.378464
Cc033523	1.51226	-0.452538	-0.679465	-0.398719	-0.962225	0.980687	1.31776	-1.60615	-1.28986	-1.35151	0.620795	-2.66454e-15	5	0.791127
Cc033977	1.87788	-0.671373	0.0759768	-0.494244	-0.874796	0.0865514	0.511384	-1.0237	-1.73811	-0.297082	-0.580372	-3.52496e-15	5	0.42234
Cc035725	1.51887	-0.285203	0.474584	-0.98616	-1.1204	0.398304	-0.321098	-1.24007	-1.61638	-1.06607	-0.63102	-1.55431e-15	5	0.402786
Cc035728	1.7024	-0.167633	0.317142	-0.99915	-0.97922	0.126465	-0.31356	-0.885272	-1.81652	-0.717991	-0.433769	-2.2482e-15	5	0.473863
Cc036079	1.50107	-0.925506	-0.212221	-0.178478	-1.04013	0.85526	1.26956	-1.82304	-1.17833	-1.05964	-0.283499	-2.77556e-15	5	0.690681
Cc036817	1.50106	-0.604609	-0.214876	-0.691432	-0.958652	0.968512	0.905867	-1.59785	-1.38728	-1.57026	-0.0346983	-1.9984e-15	5	0.25251
Cc037185	0.616485	-0.596095	1.31158	-1.00169	-1.02724	0.69696	-0.877303	-1.60863	-0.725416	-1.64022	-1.73629	1.60982e-15	5	2.70463
Cc037595	1.78811	-0.255453	0.0572193	-0.905382	-0.925404	0.240908	0.0946208	-0.937265	-1.83613	-0.779373	-0.203456	-2.91434e-15	5	0.233621
Cc037596	1.52467	-0.178788	0.526911	-0.998346	-1.13963	0.265188	-0.509539	-1.13941	-1.64936	-0.904918	-0.623503	-1.69309e-15	5	0.58236
Cc037601	1.49998	-0.503363	0.0633699	-0.915088	-0.979307	0.834404	0.440707	-1.46007	-1.49846	-1.56915	-0.291873	-1.4988e-15	5	0.12716
Cc037998	1.35944	-0.788117	1.17242	-0.837694	-0.601415	-0.304631	-0.699798	-0.642664	-1.40487	-0.216879	-1.98879	-1.16226e-15	5	2.29662
Cc037999	1.55331	-0.285353	0.913782	-0.889016	-0.796167	-0.496557	-0.952663	-0.471309	-1.67573	0.0636254	-1.3105	-1.91513e-15	5	1.98266
Cc038001	1.7352	-0.772545	-0.378535	-0.177039	-0.956788	0.549705	1.24658	-1.47957	-1.43034	-0.642671	-0.0473255	-3.83027e-15	5	0.597056
Cc038092	1.79428	-0.547165	-0.493044	-0.660233	-0.678489	0.584647	1.09247	-1.07029	-1.66757	-1.04922	0.207788	-3.16414e-15	5	0.356659
Cc038105	1.91912	-0.568589	-0.381181	-0.563201	-0.676743	0.270598	0.944148	-0.896252	-1.77556	-0.574681	0.0115104	-3.85803e-15	5	0.439627
Cc038309	1.3035	-0.614677	0.171704	-0.948866	-0.953159	1.0415	0.465749	-1.62499	-1.2984	-1.89185	-0.463945	-6.66134e-16	5	0.395389
Cc038310	1.01857	-0.639054	0.0168504	-0.784442	-1.00245	1.39053	0.753171	-1.95752	-0.934291	-2.24052	-0.22583	0	5	1.03661
Cc038399	1.5031	-0.337576	0.428478	-1.12674	-0.963157	0.495896	-0.218862	-1.15377	-1.63137	-1.31079	-0.632206	-1.44329e-15	5	0.357156
Cc038643	1.9051	-0.448086	-0.254946	-0.379693	-0.969077	0.146698	0.686337	-1.07341	-1.73429	-0.254746	-0.00441021	-4.02456e-15	5	0.501339
Cc038646	1.90665	-0.539378	-0.0683323	-0.373753	-0.963295	0.0381068	0.549559	-1.04226	-1.7379	-0.12544	-0.305001	-4.08007e-15	5	0.543283
Cc039046	1.78557	0.137065	0.0776052	-0.794398	-1.06597	-0.139877	-0.366643	-0.722609	-1.86738	-0.198359	0.0521681	-3.25434e-15	5	0.964021
Cc041318	1.65371	-0.496372	0.131213	-0.945307	-0.895892	0.55265	0.301513	-1.19286	-1.67608	-1.22975	-0.428494	-1.94289e-15	5	0.0645979
Cc041340	0.785595	-0.357498	-0.00574371	-1.02685	-0.92614	1.53064	0.498443	-1.86271	-0.813688	-2.62606	0.0411581	6.66134e-16	5	1.65145
Cc041542	1.52366	-0.535386	0.623966	-0.970068	-0.975019	0.332843	-0.249899	-1.17243	-1.59207	-1.0036	-1.0301	-1.77636e-15	5	0.490966
Cc041738	1.53862	-0.509276	-0.242379	-0.874831	-0.835086	0.922952	0.809408	-1.3876	-1.49668	-1.65171	0.0393606	-1.88738e-15	5	0.21937
Cc041753	1.42902	-0.462008	0.134014	-0.995115	-0.983178	0.877266	0.319157	-1.46997	-1.46338	-1.69188	-0.329518	-1.44329e-15	5	0.213434
Cc041756	1.24732	-0.554343	0.364615	-0.967569	-1.06081	0.970787	0.176393	-1.66318	-1.27413	-1.81771	-0.625522	-3.33067e-16	5	0.488614
Cc041959	1.85475	-0.550581	-0.323191	-0.706245	-0.692253	0.417524	0.868879	-0.969624	-1.76037	-0.869721	-0.0150833	-3.33067e-15	5	0.253804
Cc044147	1.19314	-0.689221	1.24691	-0.879101	-0.879618	0.00789051	-0.829693	-1.0449	-1.26439	-0.625196	-1.89624	-4.16334e-16	5	2.01953
Cc044629	1.30434	-0.438701	0.0688398	-1.02135	-0.970112	1.05698	0.399952	-1.56903	-1.34006	-1.95212	-0.205057	-5.55112e-16	5	0.41062
Cc044781	1.73266	-0.52509	-0.711746	-0.43575	-0.745544	0.685467	1.36486	-1.23166	-1.51703	-1.00556	0.507744	-3.55271e-15	5	0.681549
Cc044837	0.933553	-0.491882	-0.988163	-1.07693	0.346655	1.27676	1.68373	-0.631937	-0.883275	-2.45443	0.804964	-5.55112e-16	5	3.49241
Cc045014	1.74449	-0.578849	-0.459811	-0.661122	-0.719558	0.674854	1.10305	-1.17721	-1.61356	-1.16657	0.167935	-2.9976e-15	5	0.308221
Cc045626	1.75237	-0.389962	0.16903	-0.865671	-0.9564	0.290631	0.116914	-1.05607	-1.77524	-0.822133	-0.42119	-2.63678e-15	5	0.163005
Cc045789	1.60566	-0.495604	0.493508	-0.994476	-0.920263	0.311179	-0.152045	-1.07806	-1.67837	-0.982571	-0.868378	-1.77636e-15	5	0.359118
Cc045866	1.80221	-0.500887	-0.397933	-0.71318	-0.73389	0.543683	0.925502	-1.06641	-1.70813	-1.03019	0.137247	-2.9976e-15	5	0.245146
Cc046309	1.92286	-0.485622	-0.4524	-0.616502	-0.639252	0.270915	0.934923	-0.822286	-1.80294	-0.612638	0.150646	-3.94129e-15	5	0.49488
Cc046564	1.37153	-0.514652	0.997592	-0.879076	-1.04014	0.0647509	-0.718712	-1.11738	-1.44915	-0.63344	-1.45444	-7.49401e-16	5	1.29672
Cc046699	1.41079	0.0838586	-0.426294	-1.04748	-0.938741	0.917858	0.408545	-1.24569	-1.49694	-1.75249	0.736522	-1.66533e-15	5	0.764163
Cc047006	1.9276	-0.59815	-0.117188	-0.727871	-0.60669	0.122294	0.629871	-0.730088	-1.85702	-0.526862	-0.348198	-3.60822e-15	5	0.419018
Cc047341	1.30864	-0.553665	0.271652	-0.977502	-1.01209	0.962965	0.275731	-1.60293	-1.33184	-1.8084	-0.532546	-8.88178e-16	5	0.378409
Cc047342	1.88479	-0.46243	-0.452506	-0.150242	-0.988813	0.169199	0.957331	-1.15668	-1.62183	-0.111624	0.22135	-4.19109e-15	5	0.837845
Cc000058	1.98801	0.00774124	-0.335431	-0.653702	-0.528731	-0.477884	0.182006	-0.105773	-1.98082	0.29695	0.275816	-4.39926e-15	6	0.17194
Cc000064	1.94535	-0.630935	-0.414578	-0.290189	-0.738196	0.128549	1.0548	-0.940951	-1.7061	-0.190534	-0.00669299	-4.05231e-15	6	0.547767
Cc000099	1.84004	0.25861	0.0523979	-0.720711	-0.748701	-0.68164	-0.541255	-0.104133	-1.92691	0.50011	0.0465707	-4.16334e-15	6	0.776998
Cc000108	1.872	-0.156617	0.165088	-0.76454	-0.901951	-0.213982	-0.184927	-0.637385	-1.90967	-0.103906	-0.320391	-3.51108e-15	6	0.685804
Cc000124	1.95584	-0.597112	-0.660418	0.149695	-0.428968	-0.419033	1.26391	-0.437888	-1.57338	0.778104	0.180454	-5.48173e-15	6	0.548971
Cc000194	1.99746	-0.562524	-0.160576	-0.519729	-0.615123	-0.139503	0.62469	-0.604901	-1.8688	-0.0373665	-0.307799	-4.17721e-15	6	0.21644
Cc000222	2.04086	-0.413573	-0.420459	-0.416369	-0.369707	-0.420748	0.734613	-0.192049	-1.88688	0.375501	0.0251345	-5.06539e-15	6	0.019394
Cc000259	2.02919	-0.196769	-0.442786	-0.470193	-0.503594	-0.415846	0.538755	-0.222183	-1.92299	0.353037	0.242666	-4.77396e-15	6	0.0422283
Cc000360	2.01016	-0.520892	-0.39513	-0.310878	-0.64501	-0.138252	0.874455	-0.654147	-1.80211	0.126741	-9.3691e-05	-4.91968e-15	6	0.204968
Cc000367	2.00583	-0.365837	-0.289163	-0.1913	-0.738398	-0.421135	0.57001	-0.543285	-1.79793	0.576061	-0.0217897	-5.23193e-15	6	0.191626
Cc000405	1.94075	0.199938	-0.541717	-0.621645	-0.354454	-0.622874	0.205028	0.182037	-1.93802	0.483509	0.617512	-4.57967e-15	6	0.393084
Cc000407	2.04071	-0.377598	-0.427825	-0.422121	-0.383468	-0.429701	0.704965	-0.18455	-1.89358	0.385525	0.0626022	-4.73233e-15	6	0.0149663
Cc000410	1.90484	-0.5156	0.030422	-0.875266	0.0364669	-0.580862	0.246196	0.274435	-1.92069	0.152104	-0.65439	-3.80251e-15	6	0.561055
Cc000628	2.00935	-0.426255	-0.349262	-0.590787	-0.548527	-0.0945162	0.699617	-0.506071	-1.90746	-0.14025	0.00780532	-4.17721e-15	6	0.158192
Cc000636	2.02788	-0.506589	-0.305629	-0.306982	-0.577982	-0.330698	0.72742	-0.480616	-1.83245	0.360016	-0.129945	-4.82947e-15	6	0.0979189
Cc000637	2.00537	-0.570318	-0.367356	-0.216198	-0.659225	-0.192271	0.895793	-0.673749	-1.76314	0.260574	-0.0738743	-5.00641e-15	6	0.239913
Cc000651	2.02589	-0.29198	-0.236162	-0.464737	-0.465365	-0.567642	0.376246	-0.141066	-1.92385	0.529935	-0.0947353	-4.91274e-15	6	0.0380674
Cc000687	1.97564	0.0188934	-0.400074	-0.755077	-0.50335	-0.336035	0.254453	-0.141749	-1.99388	0.0453125	0.373327	-4.17721e-15	6	0.232272
Cc000736	1.98331	-0.270845	-0.12138	-0.231828	-0.658753	-0.700502	0.235835	-0.279339	-1.82226	0.876984	-0.189676	-4.71845e-15	6	0.24592
Cc000737	1.88008	0.28053	-0.173318	-0.593092	-0.825332	-0.568872	-0.274824	-0.242599	-1.90902	0.476606	0.348505	-4.10783e-15	6	0.632599
Cc000751	2.01785	-0.519143	-0.28964	-0.298869	-0.643934	-0.266266	0.734003	-0.581816	-1.81778	0.291717	-0.137538	-4.86156e-15	6	0.149846
Cc000814	2.04047	-0.398297	-0.421071	-0.432086	-0.358504	-0.430508	0.716474	-0.168276	-1.89395	0.375295	0.0344075	-4.94049e-15	6	0.0168248
Cc000819	1.93718	-0.24417	0.0479244	-0.593913	-0.869189	-0.277834	0.0433636	-0.626488	-1.89973	0.105819	-0.271531	-4.04364e-15	6	0.418942
Cc000823	2.01042	-0.10065	-0.328491	-0.467929	-0.529892	-0.58346	0.287743	-0.119569	-1.93085	0.561972	0.169774	-4.77396e-15	6	0.0961943
Cc000828	2.01619	-0.516866	-0.163965	-0.557762	-0.50609	-0.271508	0.555624	-0.408948	-1.90928	0.0897251	-0.306156	-4.19543e-15	6	0.109743
Cc000841	2.03763	-0.334727	-0.410958	-0.506776	-0.424607	-0.360567	0.643979	-0.227132	-1.92377	0.244159	0.0920691	-4.73926e-15	6	0.0149867
Cc000873	2.03772	-0.393626	-0.304609	-0.469471	-0.411536	-0.458479	0.571315	-0.190033	-1.91398	0.385428	-0.0906146	-4.89886e-15	6	0.00887909
Cc000906	2.04084	-0.417145	-0.420012	-0.415402	-0.368467	-0.41981	0.737938	-0.193014	-1.88603	0.37475	0.0217751	-4.96825e-15	6	0.0200854
Cc000907	2.04106	-0.414383	-0.416119	-0.413239	-0.381316	-0.415999	0.731727	-0.205616	-1.88621	0.373184	0.0221138	-4.81559e-15	6	0.0186573
Cc000908	2.0404	-0.412714	-0.430862	-0.415578	-0.352403	-0.428842	0.744239	-0.172476	-1.88561	0.384244	0.0338103	-4.89886e-15	6	0.0224118
Cc000916	1.65658	-0.610309	-0.657768	-0.550705	0.834147	-0.671949	1.15007	0.870576	-1.4976	0.380227	-0.060619	-3.94129e-15	6	1.8773
Cc000933	2.03085	-0.457161	-0.526334	-0.223216	-0.421833	-0.402307	0.925684	-0.302897	-1.79961	0.49915	0.126649	-5.30131e-15	6	0.110813
Cc000963	2.0384	-0.406024	-0.309206	-0.460238	-0.418632	-0.444297	0.59234	-0.210354	-1.90917	0.375269	-0.0918584	-4.80171e-15	6	0.0097706
Cc001047	1.99863	-0.433808	-0.0287674	-0.628414	-0.523307	-0.384333	0.293595	-0.319605	-1.94013	0.176054	-0.408211	-4.25354e-15	6	0.151021
Cc001092	2.01799	-0.368999	-0.128631	-0.468046	-0.559667	-0.49265	0.343975	-0.293915	-1.91256	0.439087	-0.251598	-4.48253e-15	6	0.0763765
Cc001097	2.04049	-0.420004	-0.424495	-0.41759	-0.354239	-0.424168	0.744819	-0.178967	-1.88567	0.3768	0.0217427	-4.95437e-15	6	0.0221511
Cc001131	2.00438	-0.279229	-0.136425	-0.613943	-0.617506	-0.357277	0.267569	-0.360777	-1.95521	0.17412	-0.145522	-4.42008e-15	6	0.119269
Cc001175	2.01222	-0.0955028	-0.358772	-0.472545	-0.522727	-0.562671	0.319512	-0.121868	-1.93197	0.533434	0.209906	-4.88498e-15	6	0.091183
Cc001203	2.02848	-0.552203	-0.43915	-0.482461	-0.298292	-0.256378	0.912347	-0.263042	-1.8694	0.109395	-0.0508139	-4.86216e-15	6	0.0998049
Cc001219	2.02588	-0.558531	-0.461397	-0.382152	-0.435108	-0.188692	0.968143	-0.441521	-1.83061	0.115119	0.00290476	-4.51375e-15	6	0.131759
Cc001364	2.03905	-0.40863	-0.434383	-0.471292	-0.392939	-0.331805	0.753065	-0.249777	-1.9002	0.228835	0.0603029	-4.55885e-15	6	0.026952
Cc001370	2.03985	-0.399932	-0.454816	-0.44665	-0.373898	-0.364556	0.765172	-0.216391	-1.89351	0.285929	0.083135	-4.97519e-15	6	0.0257838
Cc001426	2.04019	-0.34578	-0.418754	-0.430654	-0.412029	-0.432975	0.661538	-0.194097	-1.90139	0.387611	0.081213	-4.92661e-15	6	0.0108306
Cc001438	2.03918	-0.334536	-0.386105	-0.467627	-0.430411	-0.420502	0.61091	-0.205841	-1.91625	0.346862	0.0569383	-4.60743e-15	6	0.00621459
Cc001510	1.97103	-0.684609	-0.222083	-0.520648	-0.570306	0.0266158	0.843468	-0.70904	-1.81532	-0.255551	-0.315303	-4.19109e-15	6	0.375031
Cc001534	2.04061	-0.395075	-0.413506	-0.429327	-0.367015	-0.435686	0.704258	-0.172056	-1.89444	0.38464	0.0289789	-4.95437e-15	6	0.014846
Cc001536	2.0405	-0.438147	-0.425304	-0.404842	-0.413054	-0.359155	0.776228	-0.275392	-1.87741	0.312213	0.0272048	-4.62824e-15	6	0.0296582
Cc001552	1.8989	-0.223936	0.041702	-0.88904	-0.73739	-0.090238	0.0241729	-0.559991	-1.95346	-0.361461	-0.245524	-3.09475e-15	6	0.572884
[truncated: 4,251 more rows]

## Sheet: S2
Supplemental Table S2. The gene list of SOM9 GCN modules from C. campestris tissue type RNA-Seq data.
Gene_ID	Module_ID	TAIR_ID_hit	TAIR_gene_name	TAIR_gene_description
Cc044103	1	AT1G02310.1	MAN1	Glycosyl hydrolase superfamily protein
Cc014521	1	AT1G02800.1	ATCEL2,CEL2	cellulase 2
Cc018401	1	AT1G02800.1	ATCEL2,CEL2	cellulase 2
Cc002110	1	AT1G06650.2	NA	2-oxoglutarate (2OG) and Fe(II)-dependent oxygenase superfamily protein
Cc046982	1	AT1G07570.1	APK1A,APK1	Protein kinase superfamily protein
Cc044980	1	AT1G14890.1	NA	Plant invertase/pectin methylesterase inhibitor superfamily protein
Cc028838	1	AT1G19440.1	KCS4	3-ketoacyl-CoA synthase 4
Cc041909	1	AT1G21860.1	sks7	SKU5 similar 7
Cc011965	1	AT1G22840.1	CYTC-1,ATCYTC-A	CYTOCHROME C-1
Cc032569	1	AT1G25510.1	NA	Eukaryotic aspartyl protease family protein
Cc018094	1	AT1G27100.1	NA	Actin cross-linking protein
Cc002772	1	AT1G28600.2	NA	GDSL-like Lipase/Acylhydrolase superfamily protein
Cc004070	1	AT1G29860.1	WRKY71,ATWRKY71	WRKY DNA-binding protein 71
Cc039908	1	AT1G31130.1	NA	unknown protein; FUNCTIONS IN: molecular_function unknown; INVOLVED IN: biological_process unknown; LOCATED IN: cellular_component unknown; EXPRESSED IN: 23 plant structures; EXPRESSED DURING: 13 growth stages; BEST Arabidopsis thaliana protein match is: unknown protein (TAIR:AT4G19950.1); Has 246 Blast hits to 244 proteins in 29 species: Archae - 2; Bacteria - 16; Metazoa - 0; Fungi - 0; Plants …
Cc017015	1	AT1G31320.1	LBD4	LOB domain-containing protein 4
Cc006481	1	AT1G34210.1	SERK2,ATSERK2	somatic embryogenesis receptor-like kinase 2
Cc006483	1	AT1G35710.1	NA	Protein kinase family protein with leucine-rich repeat domain
Cc034808	1	AT1G62760.1	NA	Plant invertase/pectin methylesterase inhibitor superfamily protein
Cc024145	1	AT1G65680.1	ATEXPB2,EXPB2,ATHEXPBETA1.4	expansin B2
Cc029797	1	AT1G65680.1	ATEXPB2,EXPB2,ATHEXPBETA1.4	expansin B2
Cc019727	1	AT1G67750.1	NA	Pectate lyase family protein
Cc008389	1	AT1G69530.2	ATEXPA1,EXP1,AT-EXP1,ATEXP1,ATHEXPALPHA1.2,EXPA1	expansin A1
Cc009644	1	AT2G12480.1	SCPL43	serine carboxypeptidase-like 43
Cc001290	1	AT2G20340.1	NA	Pyridoxal phosphate (PLP)-dependent transferases superfamily protein
Cc018754	1	AT2G26710.1	BAS1,CYP734A1,CYP72B1	Cytochrome P450 superfamily protein
Cc030810	1	AT2G32990.1	AtGH9B8,GH9B8	glycosyl hydrolase 9B8
Cc030825	1	AT2G36870.1	XTH32	xyloglucan endotransglucosylase/hydrolase 32
Cc015475	1	AT2G38290.2	ATAMT2,AMT2;1,AMT2	ammonium transporter 2
Cc030703	1	AT2G43880.1	NA	Pectin lyase-like superfamily protein
Cc036187	1	AT2G43880.1	NA	Pectin lyase-like superfamily protein
Cc033071	1	AT2G46150.1	NA	Late embryogenesis abundant (LEA) hydroxyproline-rich glycoprotein family
Cc005524	1	AT3G03290.1	NA	Adenine nucleotide alpha hydrolases-like superfamily protein
Cc004942	1	AT3G18490.1	NA	Eukaryotic aspartyl protease family protein
Cc042079	1	AT3G22160.1	NA	VQ motif-containing protein
Cc045668	1	AT3G24460.1	NA	Serinc-domain containing serine and sphingolipid biosynthesis protein
Cc030501	1	AT3G25830.1	ATTPS-CIN,TPS-CIN	terpene synthase-like sequence-1,8-cineole
Cc019141	1	AT3G27650.1	LBD25	LOB domain-containing protein 25
Cc012493	1	AT3G28050.1	NA	nodulin MtN21 /EamA-like transporter family protein
Cc029479	1	AT3G28580.1	NA	P-loop containing nucleoside triphosphate hydrolases superfamily protein
Cc027986	1	AT4G12290.1	NA	Copper amine oxidase family protein
Cc015094	1	AT4G13710.1	NA	Pectin lyase-like superfamily protein
Cc034897	1	AT4G13710.1	NA	Pectin lyase-like superfamily protein
Cc018538	1	AT4G20880.1	NA	ethylene-responsive nuclear protein / ethylene-regulated nuclear protein (ERT2)
Cc000050	1	AT4G23740.1	NA	Leucine-rich repeat protein kinase family protein
Cc044977	1	AT4G25260.1	NA	Plant invertase/pectin methylesterase inhibitor superfamily protein
Cc006484	1	AT4G33430.1	BAK1,RKS10,SERK3,ELG,ATSERK3,ATBAK1	BRI1-associated receptor kinase
Cc009579	1	AT4G33430.1	BAK1,RKS10,SERK3,ELG,ATSERK3,ATBAK1	BRI1-associated receptor kinase
Cc023806	1	AT4G34131.1	UGT73B3	UDP-glucosyl transferase 73B3
Cc019315	1	AT4G37160.1	sks15	SKU5 similar 15
Cc002566	1	AT4G38990.1	AtGH9B16,GH9B16	glycosyl hydrolase 9B16
Cc020981	1	AT4G39700.1	NA	Heavy metal transport/detoxification superfamily protein
Cc046554	1	AT5G01380.1	NA	Homeodomain-like superfamily protein
Cc017657	1	AT5G05290.1	ATEXPA2,EXP2,ATEXP2,ATHEXPALPHA1.12,EXPA2	expansin A2
Cc007654	1	AT5G05600.1	NA	2-oxoglutarate (2OG) and Fe(II)-dependent oxygenase superfamily protein
Cc010244	1	AT5G05600.1	NA	2-oxoglutarate (2OG) and Fe(II)-dependent oxygenase superfamily protein
Cc030199	1	AT5G06720.1	ATPA2,PA2	peroxidase 2
Cc013585	1	AT5G07990.1	TT7,CYP75B1,D501	Cytochrome P450 superfamily protein
Cc004774	1	AT5G10770.1	NA	Eukaryotic aspartyl protease family protein
Cc019201	1	AT5G15230.1	GASA4	GAST1 protein homolog 4
Cc030420	1	AT5G16960.1	NA	Zinc-binding dehydrogenase family protein
Cc034360	1	AT5G36970.1	NHL25	NDR1/HIN1-like 25
Cc004177	1	AT5G44400.1	NA	FAD-binding Berberine family protein
Cc034895	1	AT5G48890.1	NA	C2H2-like zinc finger protein
Cc006707	1	AT5G52605.1	NA	Defensin-like (DEFL) family protein
Cc038093	1	AT5G62350.1	NA	Plant invertase/pectin methylesterase inhibitor superfamily protein
Cc015915	1	AT5G62440.1	NA	Protein of unknown function (DUF3223)
Cc009678	1	AT5G63310.1	NDPK2,NDPK1A,NDPKIAIA,NDPKIA,ATNDPK2	nucleoside diphosphate kinase 2
Cc002971	1	AT5G64120.1	NA	Peroxidase superfamily protein
Cc044101	1	AT5G66460.1	MAN7,AtMAN7	Glycosyl hydrolase superfamily protein
Cc017717	1	AT5G66460.1	MAN7,AtMAN7	Glycosyl hydrolase superfamily protein
Cc009209	1	AT5G67360.1	ARA12	Subtilase family protein
Cc016611	1	AT5G67360.1	ARA12	Subtilase family protein
Cc011499	2	AT1G10370.1	GST30,ATGSTU17,GST30B,ERD9	Glutathione S-transferase family protein
Cc009688	2	AT1G19440.1	KCS4	3-ketoacyl-CoA synthase 4
Cc024640	2	AT1G19715.2	NA	Mannose-binding lectin superfamily protein
Cc044938	2	AT1G24650.1	NA	Leucine-rich repeat protein kinase family protein
Cc037266	2	AT2G01818.1	NA	PLATZ transcription factor family protein
Cc035608	2	AT2G27920.1	SCPL51	serine carboxypeptidase-like 51
Cc018305	2	AT2G31160.1	LSH3	Protein of unknown function (DUF640)
Cc003800	2	AT2G36970.1	NA	UDP-Glycosyltransferase superfamily protein
Cc015187	2	AT2G40260.1	NA	Homeodomain-like superfamily protein
Cc039700	2	AT2G41870.1	NA	Remorin family protein
Cc010683	2	AT3G11840.1	PUB24	plant U-box 24
Cc006184	2	AT3G12500.1	ATHCHIB,PR3,PR-3,CHI-B,B-CHI,HCHIB	basic chitinase
Cc004853	2	AT3G23250.1	MYB15,ATY19,ATMYB15	myb domain protein 15
Cc028249	2	AT4G19950.1	NA	unknown protein; BEST Arabidopsis thaliana protein match is: unknown protein (TAIR:AT5G44860.1); Has 338 Blast hits to 330 proteins in 72 species: Archae - 2; Bacteria - 94; Metazoa - 7; Fungi - 0; Plants - 232; Viruses - 0; Other Eukaryotes - 3 (source: NCBI BLink).
Cc002835	2	AT4G21380.1	ARK3,RK3	receptor kinase 3
Cc044811	2	AT4G23190.1	CRK11,AT-RLK3	cysteine-rich RLK (RECEPTOR-like protein kinase) 11
Cc025008	2	AT4G23550.1	WRKY29,ATWRKY29	WRKY family transcription factor
Cc028764	2	AT5G05390.1	LAC12	laccase 12
Cc010436	2	AT5G12010.1	NA	unknown protein; INVOLVED IN: response to salt stress; LOCATED IN: chloroplast, plasma membrane, membrane; EXPRESSED IN: 23 plant structures; EXPRESSED DURING: 13 growth stages; BEST Arabidopsis thaliana protein match is: unknown protein (TAIR:AT4G29780.1); Has 1807 Blast hits to 1807 proteins in 277 species: Archae - 0; Bacteria - 0; Metazoa - 736; Fungi - 347; Plants - 385; Viruses - 0; Other E…
Cc027112	2	AT5G14650.1	NA	Pectin lyase-like superfamily protein
Cc046275	2	AT5G16120.2	NA	alpha/beta-Hydrolases superfamily protein
Cc025216	2	AT5G42650.1	AOS,CYP74A,DDE2	allene oxide synthase
Cc035511	2	AT5G48290.1	NA	Heavy metal transport/detoxification superfamily protein
Cc035510	2	AT5G52750.1	NA	Heavy metal transport/detoxification superfamily protein
Cc017260	3	AT1G09970.2	LRRXI-23,RLK7	Leucine-rich receptor-like protein kinase family protein
Cc003549	3	AT1G11770.1	NA	FAD-binding Berberine family protein
Cc044068	3	AT1G19300.1	GATL1,PARVUS,GLZ1,ATGATL1	Nucleotide-diphospho-sugar transferases superfamily protein
Cc003612	3	AT1G30900.1	VSR6,VSR3;3,BP80-3;3	VACUOLAR SORTING RECEPTOR 6
Cc000804	3	AT1G32450.1	NRT1.5	nitrate transporter 1.5
Cc016291	3	AT1G32640.1	ATMYC2,RD22BP1,JAI1,JIN1,MYC2,ZBF1	Basic helix-loop-helix (bHLH) DNA-binding family protein
Cc001611	3	AT1G34210.1	SERK2,ATSERK2	somatic embryogenesis receptor-like kinase 2
Cc027718	3	AT1G44750.3	ATPUP11,PUP11	purine permease 11
Cc044077	3	AT1G47740.2	NA	PPPDE putative thiol peptidase family protein
Cc017743	3	AT1G47740.2	NA	PPPDE putative thiol peptidase family protein
Cc021965	3	AT1G53390.1	NA	P-loop containing nucleoside triphosphate hydrolases superfamily protein
Cc021343	3	AT1G54115.1	ATCCX4,CCX4	cation calcium exchanger 4
Cc036502	3	AT1G64260.1	NA	MuDR family transposase
Cc034291	3	AT1G66230.1	MYB20,AtMYB20	myb domain protein 20
Cc008976	3	AT1G70170.1	MMP	matrix metalloproteinase
Cc012500	3	AT1G70300.1	KUP6	K+ uptake permease 6
Cc014666	3	AT1G72500.1	NA	LOCATED IN: plasma membrane; EXPRESSED IN: 23 plant structures; EXPRESSED DURING: 13 growth stages; CONTAINS InterPro DOMAIN/s: von Willebrand factor, type A (InterPro:IPR002035); BEST Arabidopsis thaliana protein match is: inter-alpha-trypsin inhibitor heavy chain-related (TAIR:AT1G19110.1); Has 1407 Blast hits to 1406 proteins in 307 species: Archae - 6; Bacteria - 522; Metazoa - 484; Fungi - 5…
Cc034373	3	AT1G76520.2	NA	Auxin efflux carrier family protein
Cc012789	3	AT2G01050.1	NA	zinc ion binding;nucleic acid binding
Cc044981	3	AT2G01610.1	NA	Plant invertase/pectin methylesterase inhibitor superfamily protein
Cc017311	3	AT2G01910.1	ATMAP65-6,MAP65-6	Microtubule associated protein (MAP65/ASE1) family protein
Cc039886	3	AT2G05920.1	NA	Subtilase family protein
Cc034406	3	AT2G17220.1	NA	Protein kinase superfamily protein
Cc047148	3	AT2G17500.4	NA	Auxin efflux carrier family protein
Cc047571	3	AT2G17820.1	ATHK1,AHK1,HK1	histidine kinase 1
Cc025430	3	AT2G22570.1	ATNIC1,NIC1	nicotinamidase 1
Cc025976	3	AT2G29100.1	ATGLR2.9,GLR2.9	glutamate receptor 2.9
Cc021875	3	AT2G29120.1	ATGLR2.7,GLR2.7	glutamate receptor 2.7
Cc029724	3	AT2G31050.1	NA	Cupredoxin superfamily protein
Cc002802	3	AT2G33770.1	UBC24,ATUBC24,PHO2	phosphate 2
Cc012240	3	AT2G36870.1	XTH32	xyloglucan endotransglucosylase/hydrolase 32
Cc022318	3	AT2G36870.1	XTH32	xyloglucan endotransglucosylase/hydrolase 32
Cc006835	3	AT2G38152.1	NA	alpha 1,4-glycosyltransferase family protein
Cc002397	3	AT2G39710.1	NA	Eukaryotic aspartyl protease family protein
Cc002432	3	AT2G39980.1	NA	HXXXD-type acyl-transferase family protein
Cc008066	3	AT2G41870.1	NA	Remorin family protein
Cc024410	3	AT2G43120.1	NA	RmlC-like cupins superfamily protein
Cc006529	3	AT2G44480.1	BGLU17	beta glucosidase 17
Cc026089	3	AT2G44740.1	CYCP4;1	cyclin p4;1
Cc012945	3	AT3G03480.1	CHAT	acetyl CoA:(Z)-3-hexen-1-ol acetyltransferase
Cc035423	3	AT3G05420.2	ACBP4	acyl-CoA binding protein 4
Cc044815	3	AT3G06240.1	NA	F-box family protein
Cc017499	3	AT3G11920.1	NA	glutaredoxin-related
Cc016495	3	AT3G12160.1	ATRABA4D,RABA4D	RAB GTPase homolog A4D
Cc014023	3	AT3G16150.1	NA	N-terminal nucleophile aminohydrolases (Ntn hydrolases) superfamily protein
Cc045457	3	AT3G21250.2	MRP6,ABCC8	multidrug resistance-associated protein 6
Cc023090	3	AT3G23820.1	GAE6	UDP-D-glucuronate 4-epimerase 6
Cc026578	3	AT3G24255.1	NA	RNA-directed DNA polymerase (reverse transcriptase)-related family protein
Cc013085	3	AT3G24503.1	ALDH2C4,ALDH1A,REF1	aldehyde dehydrogenase 2C4
Cc021572	3	AT3G24630.1	NA	unknown protein; Has 5348 Blast hits to 3182 proteins in 353 species: Archae - 0; Bacteria - 481; Metazoa - 1959; Fungi - 405; Plants - 180; Viruses - 10; Other Eukaryotes - 2313 (source: NCBI BLink).
Cc017579	3	AT3G25620.2	NA	ABC-2 type transporter family protein
Cc002570	3	AT3G47380.1	NA	Plant invertase/pectin methylesterase inhibitor superfamily protein
Cc039015	3	AT3G48740.1	SWEET11,AtSWEET11	Nodulin MtN3 family protein
Cc014784	3	AT3G52440.1	NA	Dof-type zinc finger DNA-binding family protein
Cc007625	3	AT3G56290.1	NA	unknown protein; Has 39 Blast hits to 39 proteins in 15 species: Archae - 0; Bacteria - 0; Metazoa - 0; Fungi - 0; Plants - 39; Viruses - 0; Other Eukaryotes - 0 (source: NCBI BLink).
Cc005778	3	AT3G63380.1	NA	ATPase E1-E2 type family protein / haloacid dehalogenase-like hydrolase family protein
Cc009646	3	AT3G63470.1	scpl40	serine carboxypeptidase-like 40
Cc001903	3	AT4G14130.1	XTR7,XTH15	xyloglucan endotransglucosylase/hydrolase 15
Cc042012	3	AT4G17280.1	NA	Auxin-responsive family protein
Cc021676	3	AT4G19380.1	NA	Long-chain fatty alcohol dehydrogenase family protein
Cc041640	3	AT4G24540.1	AGL24	AGAMOUS-like 24
Cc012088	3	AT4G24540.1	AGL24	AGAMOUS-like 24
Cc009645	3	AT4G30610.1	BRS1,SCPL24	alpha/beta-Hydrolases superfamily protein
Cc001692	3	AT4G34131.1	UGT73B3	UDP-glucosyl transferase 73B3
Cc047366	3	AT4G37370.1	CYP81D8	cytochrome P450, family 81, subfamily D, polypeptide 8
Cc018953	3	AT4G37990.1	ELI3-2,ELI3,ATCAD8,CAD-B2	elicitor-activated gene 3-2
Cc008347	3	AT4G38620.1	ATMYB4,MYB4	myb domain protein 4
Cc012363	3	AT4G39410.1	WRKY13,ATWRKY13	WRKY DNA-binding protein 13
Cc031898	3	AT4G39830.1	NA	Cupredoxin superfamily protein
Cc033109	3	AT5G03380.2	NA	Heavy metal transport/detoxification superfamily protein
Cc017795	3	AT5G03840.1	TFL1,TFL-1	PEBP (phosphatidylethanolamine-binding protein) family protein
Cc028688	3	AT5G05260.1	CYP79A2	cytochrome p450 79a2
Cc001342	3	AT5G05340.1	NA	Peroxidase superfamily protein
Cc000985	3	AT5G06870.1	PGIP2,ATPGIP2	polygalacturonase inhibiting protein 2
Cc014294	3	AT5G13580.1	NA	ABC-2 type transporter family protein
Cc034652	3	AT5G25610.1	RD22,ATRD22	BURP domain-containing protein
Cc014288	3	AT5G28910.2	NA	unknown protein; FUNCTIONS IN: molecular_function unknown; INVOLVED IN: biological_process unknown; BEST Arabidopsis thaliana protein match is: unknown protein (TAIR:AT5G28960.1); Has 82 Blast hits to 80 proteins in 14 species: Archae - 0; Bacteria - 0; Metazoa - 1; Fungi - 0; Plants - 78; Viruses - 0; Other Eukaryotes - 3 (source: NCBI BLink).
Cc020264	3	AT5G39950.1	ATTRX2,ATH2,ATTRXH2,TRXH2,TRX2	thioredoxin 2
Cc029645	3	AT5G40230.1	NA	nodulin MtN21 /EamA-like transporter family protein
Cc044063	3	AT5G42650.1	AOS,CYP74A,DDE2	allene oxide synthase
Cc030942	3	AT5G43190.1	NA	Galactose oxidase/kelch repeat superfamily protein
Cc044192	3	AT5G45380.1	ATDUR3,DUR3	solute:sodium symporters;urea transmembrane transporters
Cc043940	3	AT5G49110.2	NA	unknown protein; INVOLVED IN: biological_process unknown; LOCATED IN: cellular_component unknown; EXPRESSED IN: cultured cell; Has 30201 Blast hits to 17322 proteins in 780 species: Archae - 12; Bacteria - 1396; Metazoa - 17338; Fungi - 3422; Plants - 5037; Viruses - 0; Other Eukaryotes - 2996 (source: NCBI BLink).
Cc004270	3	AT5G58630.1	NA	unknown protein; Has 1807 Blast hits to 1807 proteins in 277 species: Archae - 0; Bacteria - 0; Metazoa - 736; Fungi - 347; Plants - 385; Viruses - 0; Other Eukaryotes - 339 (source: NCBI BLink).
Cc046100	3	AT5G59010.2	NA	Protein kinase protein with tetratricopeptide repeat domain
Cc033441	3	AT5G59320.1	LTP3	lipid transfer protein 3
Cc012208	3	AT5G60900.1	RLK1	receptor-like protein kinase 1
Cc018893	3	AT5G60910.1	AGL8,FUL	AGAMOUS-like 8
Cc020282	4	AT1G68360.1	NA	C2H2 and C2HC zinc fingers superfamily protein
Cc026561	4	AT1G68360.1	NA	C2H2 and C2HC zinc fingers superfamily protein

## Sheet: S3
Supplemental Table S3. Combined annotation of C. campestris genes and transcriptome.
C.campestris_gene_ID	Contig_id	Trinity_id	Blast2GO_sequence_desc.	Blast2GO_hit_desc.	TAIR_ID_hit	TAIR_gene_name	TAIR_gene_description
Cc000002	Cpent_contig_104389	comp69209_c1_seq13	spindle and kinetochore-associated protein 1 homolog	gi|460388804|ref|XP_004240054.1|PREDICTED: spindle and kinetochore-associated protein 1 homolog [Solanum lycopersicum]	AT3G60660.1	NA	unknown protein; CONTAINS InterPro DOMAIN/s: Protein of unknown function DUF1395 (InterPro:IPR009829); Has 131 Blast hits to 131 proteins in 44 species: Archae - 0; Bacteria - 0; Metazoa - 83; Fungi - 0; Plants - 45; Viruses - 0; Other Eukaryotes - 3 (source: NCBI BLink).
Cc000009	Cpent_contig_136221	comp71568_c7_seq1	NA	NA	NA	NA	NA
Cc000010	Cpent_contig_45856	comp76576_c1_seq1	nac domain protein	gi|21358787|gb|AAM47025.1|nam-like protein 1 [Petunia x hybrida]	AT3G49530.1	ANAC062,NTL6,NAC062	NAC domain containing protein 62
Cc000013	Cpent_contig_201077	comp72578_c1_seq1	uncharacterized calcium-binding protein at1g02270-like	gi|460378555|ref|XP_004235036.1|PREDICTED: uncharacterized calcium-binding protein At1g02270-like [Solanum lycopersicum]	AT5G54130.2	NA	Calcium-binding endonuclease/exonuclease/phosphatase family
Cc000014	Cpent_contig_138550	comp71398_c1_seq4	NA	NA	NA	NA	NA
Cc000020	Cpent_contig_245781	comp78233_c1_seq71	upf0614 protein c14orf102-like	gi|460379458|ref|XP_004235479.1|PREDICTED: protein NRDE2 homolog [Solanum lycopersicum]	AT3G17740.1	NA	unknown protein; FUNCTIONS IN: molecular_function unknown; INVOLVED IN: biological_process unknown; LOCATED IN: cellular_component unknown; EXPRESSED IN: 23 plant structures; EXPRESSED DURING: 13 growth stages; CONTAINS InterPro DOMAIN/s: Protein of unknown function DUF1740 (InterPro:IPR013633); BEST Arabidopsis thaliana protein match is: unknown protein (TAIR:AT3G17712.1); Has 409 Blast hits to …
Cc000022	Cpent_contig_141884	comp70211_c0_seq25	protein iq-domain 14-like	gi|470146983|ref|XP_004309097.1|PREDICTED: protein IQ-DOMAIN 14-like [Fragaria vesca subsp. vesca]	AT1G01110.2	IQD18	IQ-domain 18
Cc000023	Cpent_contig_114063	comp295223_c0_seq1	NA	NA	NA	NA	NA
Cc000026	Cpent_contig_106004	comp69802_c0_seq1	major facilitator superfamily domain-containing protein 5-like	gi|460378479|ref|XP_004234998.1|PREDICTED: major facilitator superfamily domain-containing protein 5-like [Solanum lycopersicum]	AT4G27720.1	NA	Major facilitator superfamily protein
Cc000031	Cpent_contig_138576	comp71398_c1_seq30	NA	NA	NA	NA	NA
Cc000034	Cpent_contig_254842	comp78364_c1_seq5	NA	NA	NA	NA	NA
Cc000035	Cpent_contig_271067	comp64753_c0_seq1	e3 ubiquitin-protein ligase sinat3-like	gi|225455376|ref|XP_002277712.1|PREDICTED: E3 ubiquitin-protein ligase SINAT3 [Vitis vinifera]	AT3G61790.1	NA	Protein with RING/U-box and TRAF-like domains
Cc000036	Cpent_contig_215603	comp73252_c0_seq1	pentatricopeptide repeat-containing protein at3g49240-like	gi|460378411|ref|XP_004234966.1|PREDICTED: pentatricopeptide repeat-containing protein At3g49240-like [Solanum lycopersicum]	AT3G49240.1	emb1796	Pentatricopeptide repeat (PPR) superfamily protein
Cc000037	Cpent_contig_171338	comp74999_c0_seq1	probable pectinesterase pectinesterase inhibitor 34-like	gi|460378399|ref|XP_004234960.1|PREDICTED: probable pectinesterase/pectinesterase inhibitor 61-like [Solanum lycopersicum]	AT3G49220.1	NA	Plant invertase/pectin methylesterase inhibitor superfamily
Cc000038	Cpent_contig_215604	comp73252_c1_seq1	pentatricopeptide repeat-containing protein at3g49240-like	gi|460378411|ref|XP_004234966.1|PREDICTED: pentatricopeptide repeat-containing protein At3g49240-like [Solanum lycopersicum]	AT3G49240.1	emb1796	Pentatricopeptide repeat (PPR) superfamily protein
Cc000039	Cpent_contig_66939	comp36591_c0_seq1	NA	NA	NA	NA	NA
Cc000040	Cpent_contig_154423	comp61937_c3_seq1	NA	NA	NA	NA	NA
Cc000041	Cpent_contig_217848	comp72613_c0_seq1	pentatricopeptide repeat-containing protein chloroplastic-like	gi|460370799|ref|XP_004231236.1|PREDICTED: pentatricopeptide repeat-containing protein At3g49170, chloroplastic-like [Solanum lycopersicum]	AT3G49170.1	EMB2261	Tetratricopeptide repeat (TPR)-like superfamily protein
Cc000042	Cpent_contig_122984	comp71513_c0_seq3	mitochondrial substrate carrier	gi|460384134|ref|XP_004237769.1|PREDICTED: protein MITOFERRINLIKE 1, chloroplastic-like isoform 1 [Solanum lycopersicum] >gi|460384136|ref|XP_004237770.1| PREDICTED: protein MITOFERRINLIKE 1, chloroplastic-like isoform 2 [Solanum lycopersicum]	AT5G42130.1	NA	Mitochondrial substrate carrier family protein
Cc000043	Cpent_contig_102695	comp69727_c0_seq1	spermine synthase	gi|470144671|ref|XP_004307972.1|PREDICTED: spermine synthase-like [Fragaria vesca subsp. vesca]	AT5G53120.5	SPDS3,SPMS	spermidine synthase 3
Cc000046	Cpent_contig_129815	comp70997_c1_seq1	polypyrimidine tract-binding protein homolog 2-like	gi|460376784|ref|XP_004234176.1|PREDICTED: polypyrimidine tract-binding protein homolog 2-like [Solanum lycopersicum]	AT5G53180.2	ATPTB2,PTB2	polypyrimidine tract-binding protein 2
Cc000047	Cpent_contig_107078	comp69019_c0_seq4	NA	NA	NA	NA	NA
Cc000050	Cpent_contig_45839	comp77544_c0_seq8	probable inactive receptor kinase at4g23740-like	gi|255537699|ref|XP_002509916.1|ATP binding protein, putative [Ricinus communis] >gi|223549815|gb|EEF51303.1| ATP binding protein, putative [Ricinus communis]	AT4G23740.1	NA	Leucine-rich repeat protein kinase family protein
Cc000052	Cpent_contig_32732	comp77207_c0_seq2	protein dimerization	gi|460376988|ref|XP_004234278.1|PREDICTED: uncharacterized protein LOC101256946 [Solanum lycopersicum]	AT1G79740.1	NA	hAT transposon superfamily
Cc000053	Cpent_contig_266764	comp65191_c0_seq2	NA	NA	NA	NA	NA
Cc000055	Cpent_contig_133006	comp70285_c4_seq1	probable beta- -galactosyltransferase 11-like	gi|449456353|ref|XP_004145914.1|PREDICTED: probable beta-1,3-galactosyltransferase 11-like [Cucumis sativus] >gi|449497292|ref|XP_004160363.1| PREDICTED: probable beta-1,3-galactosyltransferase 11-like [Cucumis sativus]	AT5G53340.2	NA	Galactosyltransferase family protein
Cc000056	Cpent_contig_24648	comp77504_c2_seq8	g-type lectin s-receptor-like serine threonine-protein kinase at5g24080-like	gi|460376852|ref|XP_004234210.1|PREDICTED: G-type lectin S-receptor-like serine/threonine-protein kinase At5g24080-like [Solanum lycopersicum]	AT5G24080.1	NA	Protein kinase superfamily protein
Cc000058	Cpent_contig_182547	comp74688_c2_seq1	atp binding	gi|460376844|ref|XP_004234206.1|PREDICTED: uncharacterized protein LOC101260609 [Solanum lycopersicum]	AT4G28000.1	NA	P-loop containing nucleoside triphosphate hydrolases superfamily protein
Cc000059	Cpent_contig_106026	comp68887_c0_seq1	probable rna-binding protein 18-like	gi|255545196|ref|XP_002513659.1|conserved hypothetical protein [Ricinus communis] >gi|223547567|gb|EEF49062.1| conserved hypothetical protein [Ricinus communis]	AT5G52545.1	NA	unknown protein; FUNCTIONS IN: molecular_function unknown; INVOLVED IN: biological_process unknown; LOCATED IN: cellular_component unknown; EXPRESSED IN: cultured cell; Has 16 Blast hits to 16 proteins in 8 species: Archae - 0; Bacteria - 0; Metazoa - 0; Fungi - 0; Plants - 16; Viruses - 0; Other Eukaryotes - 0 (source: NCBI BLink).
Cc000060	Cpent_contig_185990	comp75650_c1_seq1	desi-like protein at4g17486-like	gi|462417467|gb|EMJ22204.1|hypothetical protein PRUPE_ppa010466mg [Prunus persica]	AT4G25680.1	NA	PPPDE putative thiol peptidase family protein
Cc000061	Cpent_contig_141248	comp71419_c0_seq1	septum site-determining protein mind chloroplastic-like	gi|460376882|ref|XP_004234225.1|PREDICTED: putative septum site-determining protein minD homolog, chloroplastic-like [Solanum lycopersicum]	AT5G24020.1	MIND,ARC11,ATMIND1	septum site-determining protein (MIND)
Cc000062	Cpent_contig_100277	comp69145_c1_seq12	beta-carotene hydroxylase	gi|262036878|dbj|BAI47580.1|beta-carotene hydroxylase [Ipomoea nil]	AT5G52570.1	BETA-OHASE2,B2,CHY2,BCH2	beta-carotene hydroxylase 2
Cc000064	Cpent_contig_135332	comp71559_c0_seq4	NA	NA	NA	NA	NA
Cc000065	Cpent_contig_192793	comp74795_c8_seq1	no-associated protein chloroplastic mitochondrial-like	gi|159885612|dbj|BAF93184.1|nitric oxide associated 1 [Nicotiana benthamiana]	AT3G47450.1	ATNOS1,NOS1,ATNOA1,NOA1,RIF1	P-loop containing nucleoside triphosphate hydrolases superfamily protein
Cc000068	Cpent_contig_100622	comp69614_c0_seq1	translocation protein sec63 homolog	gi|460376824|ref|XP_004234196.1|PREDICTED: translocation protein SEC63 homolog [Solanum lycopersicum]	AT1G79940.3	ATERDJ2A	DnaJ / Sec63 Brl domains-containing protein
Cc000070	Cpent_contig_164460	comp74539_c0_seq1	pentatricopeptide repeat-containing protein at3g47530-like	gi|460380507|ref|XP_004235997.1|PREDICTED: pentatricopeptide repeat-containing protein At3g47530-like [Solanum lycopersicum]	AT3G47530.1	NA	Pentatricopeptide repeat (PPR) superfamily protein
Cc000073	Cpent_contig_269871	comp65854_c0_seq1	probable nadh dehydrogenase	gi|460390169|ref|XP_004240712.1|PREDICTED: probable NADH dehydrogenase [ubiquinone] 1 alpha subcomplex subunit 5, mitochondrial-like [Solanum lycopersicum]	AT5G52840.1	NA	NADH-ubiquinone oxidoreductase-related
Cc000074	Cpent_contig_164461	comp74539_c1_seq1	pentatricopeptide repeat-containing protein at3g47530-like	gi|224074129|ref|XP_002304264.1|predicted protein [Populus trichocarpa] >gi|222841696|gb|EEE79243.1| predicted protein [Populus trichocarpa]	AT3G47530.1	NA	Pentatricopeptide repeat (PPR) superfamily protein
Cc000075	Cpent_contig_74094	comp67522_c0_seq1	protein sgt1 homolog	gi|29468339|gb|AAO85509.1|SGT1 [Nicotiana benthamiana]	AT4G11260.1	ATSGT1B,ETA3,RPR1,EDM1,SGT1B	phosphatase-related
Cc000076	Cpent_contig_67901	comp226260_c0_seq1	PREDICTED: uncharacterized protein LOC101295333	gi|470125708|ref|XP_004298842.1|PREDICTED: uncharacterized protein LOC101295333 [Fragaria vesca subsp. vesca]	AT4G23930.1	NA	Late embryogenesis abundant (LEA) hydroxyproline-rich glycoprotein family
Cc000077	Cpent_contig_28431	comp77948_c1_seq6	PREDICTED: uncharacterized protein LOC101247498	gi|460377366|ref|XP_004234464.1|PREDICTED: uncharacterized protein LOC101247498 [Solanum lycopersicum]	NA	NA	NA
Cc000078	Cpent_contig_144307	comp70635_c1_seq2	sec-independent protein translocase protein chloroplastic-like	gi|255545224|ref|XP_002513673.1|conserved hypothetical protein [Ricinus communis] >gi|223547581|gb|EEF49076.1| conserved hypothetical protein [Ricinus communis]	AT5G52440.1	HCF106	Bacterial sec-independent translocation protein mttA/Hcf106
Cc000079	Cpent_contig_211085	comp72498_c0_seq1	hydroxyproline-rich glycoprotein family protein	gi|460377294|ref|XP_004234428.1|PREDICTED: uncharacterized protein LOC101260903 [Solanum lycopersicum]	AT4G25620.1	NA	hydroxyproline-rich glycoprotein family protein
Cc000081	Cpent_contig_209459	comp72061_c0_seq1	c2h2-like zinc finger protein	gi|460377262|ref|XP_004234412.1|PREDICTED: uncharacterized protein LOC101256560 [Solanum lycopersicum]	AT4G25610.1	NA	C2H2-like zinc finger protein
Cc000082	Cpent_contig_110828	comp69218_c1_seq3	kinesin-like protein kif22-like	gi|460377260|ref|XP_004234411.1|PREDICTED: kinesin-like protein KIF22-like [Solanum lycopersicum]	AT5G23910.1	NA	ATP binding microtubule motor family protein
Cc000083	Cpent_contig_133858	comp70009_c0_seq2	inactive rhomboid protein 1-like	gi|460410302|ref|XP_004250569.1|PREDICTED: uncharacterized protein LOC101255455 [Solanum lycopersicum]	AT2G29050.1	ATRBL1,RBL1	RHOMBOID-like 1
Cc000085	Cpent_contig_9085	comp77337_c0_seq2	4-coumarate-- ligase-like 10-like	gi|224137016|ref|XP_002322473.1|acyl:coa ligase [Populus trichocarpa] >gi|222869469|gb|EEF06600.1| acyl:coa ligase [Populus trichocarpa]	AT3G48990.1	NA	AMP-dependent synthetase and ligase family protein
Cc000086	Cpent_contig_9084	comp77337_c0_seq1	4-coumarate-- ligase-like 10-like	gi|224137016|ref|XP_002322473.1|acyl:coa ligase [Populus trichocarpa] >gi|222869469|gb|EEF06600.1| acyl:coa ligase [Populus trichocarpa]	AT3G48990.1	NA	AMP-dependent synthetase and ligase family protein
Cc000087	Cpent_contig_116693	comp41664_c0_seq2	kda vesicle transport	gi|460377214|ref|XP_004234389.1|PREDICTED: 25.3 kDa vesicle transport protein-like [Solanum lycopersicum]	AT5G52270.1	NA	SNARE-like superfamily protein
Cc000088	Cpent_contig_159300	comp75791_c0_seq1	NA	NA	NA	NA	NA
Cc000089	Cpent_contig_159301	comp75791_c0_seq2	NA	NA	NA	NA	NA
Cc000090	Cpent_contig_157191	comp74489_c2_seq3	flap endonuclease gen-like 2-like	gi|460377208|ref|XP_004234386.1|PREDICTED: flap endonuclease GEN-like 2-like [Solanum lycopersicum]	AT3G48900.2	NA	single-stranded DNA endonuclease family protein
Cc000094	Cpent_contig_157193	comp74489_c2_seq5	NA	NA	NA	NA	NA
Cc000095	Cpent_contig_97741	comp68394_c0_seq12	NA	NA	AT5G52220.2	NA	FUNCTIONS IN: molecular_function unknown; INVOLVED IN: biological_process unknown; LOCATED IN: cellular_component unknown; EXPRESSED IN: 18 plant structures; EXPRESSED DURING: 13 growth stages; CONTAINS InterPro DOMAIN/s: Chromosome transmission fidelity protein 8 (InterPro:IPR018607).
Cc000096	Cpent_contig_89451	comp54683_c0_seq1	NA	NA	NA	NA	NA
Cc000097	Cpent_contig_256066	comp78318_c0_seq1	pre-mrna-splicing factor atp-dependent rna helicase dhx16-like	gi|460381506|ref|XP_004236490.1|PREDICTED: putative pre-mRNA-splicing factor ATP-dependent RNA helicase DHX16-like [Solanum lycopersicum]	AT1G32490.1	EMB2733,ESP3	RNA helicase family protein
Cc000098	Cpent_contig_32012	comp76695_c0_seq1	PREDICTED: uncharacterized protein LOC101244458	gi|460377179|ref|XP_004234372.1|PREDICTED: uncharacterized protein LOC101244458 [Solanum lycopersicum]	AT5G52180.1	NA	LOCATED IN: endomembrane system; EXPRESSED IN: 22 plant structures; EXPRESSED DURING: 13 growth stages; CONTAINS InterPro DOMAIN/s: Transmembrane protein 161AB, predicted (InterPro:IPR019395); Has 82 Blast hits to 82 proteins in 35 species: Archae - 0; Bacteria - 0; Metazoa - 47; Fungi - 0; Plants - 33; Viruses - 0; Other Eukaryotes - 2 (source: NCBI BLink).
Cc000100	Cpent_contig_218013	comp73155_c0_seq1	1-phosphatidylinositol- -bisphosphate	gi|255570769|ref|XP_002526337.1|1-phosphatidylinositol-4,5-bisphosphate phosphodiesterase, putative [Ricinus communis] >gi|223534296|gb|EEF36008.1| 1-phosphatidylinositol-4,5-bisphosphate phosphodiesterase, putative [Ricinus communis]	AT2G40116.1	NA	Phosphoinositide-specific phospholipase C family protein
Cc000101	Cpent_contig_86923	comp57483_c0_seq1	molybdopterin synthase sulfur carrier subunit	gi|502127319|ref|XP_004499653.1|PREDICTED: molybdopterin synthase sulfur carrier subunit-like [Cicer arietinum]	AT4G10100.3	CNX7,SIR5	co-factor for nitrate, reductase and xanthine dehydrogenase 7
Cc000102	Cpent_contig_84671	comp45569_c0_seq1	inactive rhomboid protein 1-like	gi|460377171|ref|XP_004234368.1|PREDICTED: inactive rhomboid protein 1-like [Solanum lycopersicum]	AT1G63120.1	ATRBL2,RBL2	RHOMBOID-like 2
Cc000103	Cpent_contig_170758	comp75749_c0_seq3	protein transport protein sec61 subunit alpha-like	gi|357158091|ref|XP_003578013.1|PREDICTED: protein transport protein Sec61 subunit alpha-like [Brachypodium distachyon]	AT1G78720.1	NA	SecY protein transport family protein
Cc000106	Cpent_contig_50206	comp77590_c0_seq19	NA	NA	NA	NA	NA
Cc000107	Cpent_contig_21348	comp77642_c0_seq1	leucine-rich repeat receptor-like serine threonine-protein kinase bam1-like	gi|460377726|ref|XP_004234641.1|PREDICTED: leucine-rich repeat receptor-like serine/threonine-protein kinase BAM1-like [Solanum lycopersicum]	AT5G65700.2	BAM1	Leucine-rich receptor-like protein kinase family protein
Cc000108	Cpent_contig_268108	comp64191_c0_seq1	NA	NA	NA	NA	NA
Cc000110	Cpent_contig_175769	comp74329_c0_seq5	dentin sialophospho	gi|359496668|ref|XP_002263304.2|PREDICTED: uncharacterized protein LOC100249180 [Vitis vinifera]	AT4G33740.3	NA	unknown protein; FUNCTIONS IN: molecular_function unknown; INVOLVED IN: biological_process unknown; LOCATED IN: cellular_component unknown; BEST Arabidopsis thaliana protein match is: unknown protein (TAIR:AT4G37820.1); Has 138092 Blast hits to 73110 proteins in 2951 species: Archae - 732; Bacteria - 17903; Metazoa - 48520; Fungi - 16808; Plants - 7078; Viruses - 1044; Other Eukaryotes - 46007 (s…
Cc000111	Cpent_contig_202006	comp72011_c2_seq1	cysteine desulfurase mitochondrial-like	gi|460372277|ref|XP_004231957.1|PREDICTED: cysteine desulfurase 1, mitochondrial-like [Solanum lycopersicum]	AT5G65720.2	ATNIFS1,NIFS1,NFS1,ATNFS1	nitrogen fixation S (NIFS)-like 1
Cc000112	Cpent_contig_223524	comp72295_c3_seq49	PREDICTED: uncharacterized protein LOC101248080	gi|460377906|ref|XP_004234727.1|PREDICTED: uncharacterized protein LOC101248080 [Solanum lycopersicum]	NA	NA	NA
Cc000116	Cpent_contig_118550	comp53090_c0_seq1	cbl-interacting serine threonine-protein kinase 1-like	gi|470105986|ref|XP_004289358.1|PREDICTED: CBL-interacting serine/threonine-protein kinase 1-like [Fragaria vesca subsp. vesca]	NA	NA	NA
Cc000117	Cpent_contig_102050	comp68502_c0_seq6	galactomannan galactosyltransferase 1-like	gi|147858960|emb|CAN80825.1|hypothetical protein VITISV_015452 [Vitis vinifera]	AT1G18690.1	NA	Galactosyl transferase GMA12/MNN10 family protein
Cc000120	Cpent_contig_102049	comp68502_c0_seq5	glycosyltransferase 7-like	gi|55956978|emb|CAI11453.1|alpha-6-galactosyltransferase [Nicotiana benthamiana]	AT4G37690.1	NA	Galactosyl transferase GMA12/MNN10 family protein
Cc000121	Cpent_contig_159709	comp75306_c0_seq31	n-acetyl-glutamate synthase	gi|350535106|ref|NP_001234432.1|N-acetyl-glutamate synthase [Solanum lycopersicum] >gi|237780684|gb|ACR19334.1| N-acetyl-glutamate synthase [Solanum lycopersicum] >gi|449076253|gb|AGE83531.1| calcium-dependent protein kinase 2, partial [Solanum melongena]	AT4G37670.2	NAGS2	N-acetyl-l-glutamate synthase 2
Cc000123	Cpent_contig_159685	comp75306_c0_seq7	amino-acid acetyltransferase-like	gi|460372227|ref|XP_004231933.1|PREDICTED: amino-acid acetyltransferase-like [Solanum lycopersicum]	AT2G22910.1	NAGS1	N-acetyl-l-glutamate synthase 1
Cc000126	Cpent_contig_159682	comp75306_c0_seq4	amino-acid acetyltransferase-like	gi|350535106|ref|NP_001234432.1|N-acetyl-glutamate synthase [Solanum lycopersicum] >gi|237780684|gb|ACR19334.1| N-acetyl-glutamate synthase [Solanum lycopersicum] >gi|449076253|gb|AGE83531.1| calcium-dependent protein kinase 2, partial [Solanum melongena]	AT4G37670.1	NAGS2	N-acetyl-l-glutamate synthase 2
Cc000127	Cpent_contig_159679	comp75306_c0_seq1	mitochondrial outer membrane protein porin 2-like	gi|460372203|ref|XP_004231921.1|PREDICTED: mitochondrial outer membrane protein porin 2-like isoform 2 [Solanum lycopersicum]	AT5G67500.1	VDAC2,ATVDAC2	voltage dependent anion channel 2
Cc000129	Cpent_contig_141836	comp71786_c0_seq3	probable n-acetyltransferase hookless 1	gi|460372189|ref|XP_004231914.1|PREDICTED: uncharacterized protein LOC101259010 [Solanum lycopersicum]	AT2G23060.2	NA	Acyl-CoA N-acyltransferases (NAT) superfamily protein
Cc000130	Cpent_contig_133283	comp71476_c6_seq6	casein kinase ii subunit chloroplastic-like	gi|482562972|gb|EOA27162.1|hypothetical protein CARUB_v10023262mg [Capsella rubella]	AT2G23070.1	NA	Protein kinase superfamily protein
Cc000132	Cpent_contig_150167	comp91235_c0_seq1	NA	NA	NA	NA	NA
Cc000133	Cpent_contig_187139	comp75508_c1_seq3	btb poz domain-containing protein at5g67385-like	gi|359480578|ref|XP_002284242.2|PREDICTED: BTB/POZ domain-containing protein At5g67385-like isoform 1 [Vitis vinifera]	AT5G67385.1	NA	Phototropic-responsive NPH3 family protein
Cc000135	Cpent_contig_38597	comp77399_c1_seq1	NA	NA	NA	NA	NA
Cc000136	Cpent_contig_41453	comp76057_c5_seq7	chaperone protein dnaj	gi|460375311|ref|XP_004233450.1|PREDICTED: uncharacterized protein LOC101244737 isoform 1 [Solanum lycopersicum] >gi|460375313|ref|XP_004233451.1| PREDICTED: uncharacterized protein LOC101244737 isoform 2 [Solanum lycopersicum]	AT4G37480.1	NA	Chaperone DnaJ-domain superfamily protein
Cc000137	Cpent_contig_109422	comp69542_c4_seq1	NA	NA	NA	NA	NA
Cc000141	Cpent_contig_104269	comp69269_c0_seq1	NA	NA	AT4G37470.1	NA	alpha/beta-Hydrolases superfamily protein
Cc000142	Cpent_contig_104271	comp69269_c1_seq1	sigma factor sigb regulation protein rsbq	gi|460372148|ref|XP_004231894.1|PREDICTED: sigma factor SigB regulation protein RsbQ-like [Solanum lycopersicum]	AT4G37470.1	NA	alpha/beta-Hydrolases superfamily protein
Cc000143	Cpent_contig_103480	comp69794_c1_seq1	NA	NA	NA	NA	NA
Cc000144	Cpent_contig_15136	comp76885_c9_seq9	NA	NA	NA	NA	NA
Cc000150	Cpent_contig_157157	comp74337_c1_seq10	NA	NA	NA	NA	NA
Cc000151	Cpent_contig_123675	comp71650_c1_seq1	tyrosine-protein phosphatase tpte-like	gi|460372112|ref|XP_004231876.1|PREDICTED: putative tyrosine-protein phosphatase TPTE-like isoform 1 [Solanum lycopersicum]	AT3G19420.1	ATPEN2,PEN2	PTEN 2
Cc000152	Cpent_contig_221297	comp72041_c3_seq1	probable wrky transcription factor 15-like	gi|460372102|ref|XP_004231871.1|PREDICTED: probable WRKY transcription factor 7 [Solanum lycopersicum]	AT4G31550.1	WRKY11,ATWRKY11	WRKY DNA-binding protein 11
Cc000154	Cpent_contig_194165	comp73964_c0_seq2	NA	NA	NA	NA	NA
Cc000155	Cpent_contig_22989	comp77234_c0_seq4	NA	NA	NA	NA	NA
Cc000156	Cpent_contig_22987	comp77234_c0_seq2	dna polymerase alpha catalytic subunit-like	gi|460372061|ref|XP_004231852.1|PREDICTED: DNA polymerase alpha catalytic subunit [Solanum lycopersicum] >gi|380710181|gb|AFD98849.1| DNA polymerase alpha catalytic subunit [Solanum lycopersicum]	AT5G67100.1	ICU2	DNA-directed DNA polymerases
Cc000158	Cpent_contig_126825	comp70327_c0_seq7	pi-plc x domain-containing protein at5g67130-like	gi|359480853|ref|XP_002277922.2|PREDICTED: PI-PLC X domain-containing protein At5g67130-like [Vitis vinifera] >gi|296082409|emb|CBI21414.3| unnamed protein product [Vitis vinifera]	AT1G49740.1	NA	PLC-like phosphodiesterases superfamily protein
Cc000159	Cpent_contig_265540	comp64973_c0_seq1	protein ralf-like 34-like	gi|357482877|ref|XP_003611725.1|hypothetical protein MTR_5g017160 [Medicago truncatula] >gi|355513060|gb|AES94683.1| hypothetical protein MTR_5g017160 [Medicago truncatula] >gi|388498130|gb|AFK37131.1| unknown [Medicago truncatula]	AT5G67070.1	RALFL34	ralf-like 34
Cc000160	Cpent_contig_122858	comp70047_c0_seq1	zeaxanthin epoxidase	gi|323690555|gb|ADX99209.1|zeaxanthin epoxidase [Ipomoea nil]	AT5G67030.1	ABA1,LOS6,NPQ2,ATABA1,ZEP,IBS3,ATZEP	zeaxanthin epoxidase (ZEP) (ABA1)
Cc000161	Cpent_contig_215828	comp73048_c1_seq2	uncharacterized loc101213140	gi|460372423|ref|XP_004232030.1|PREDICTED: uncharacterized protein LOC101268531 [Solanum lycopersicum]	AT3G50340.1	NA	unknown protein; BEST Arabidopsis thaliana protein match is: unknown protein (TAIR:AT5G67020.1); Has 128 Blast hits to 128 proteins in 39 species: Archae - 0; Bacteria - 46; Metazoa - 0; Fungi - 3; Plants - 76; Viruses - 0; Other Eukaryotes - 3 (source: NCBI BLink).
Cc000162	Cpent_contig_176840	comp75854_c0_seq2	splicing arginine serine-rich 16	gi|460372427|ref|XP_004232032.1|PREDICTED: uncharacterized protein LOC101243842 [Solanum lycopersicum]	AT4G36980.4	NA	FUNCTIONS IN: molecular_function unknown; INVOLVED IN: biological_process unknown; EXPRESSED IN: 22 plant structures; EXPRESSED DURING: 13 growth stages; CONTAINS InterPro DOMAIN/s: Splicing factor, suppressor of white apricot (InterPro:IPR019147).
Cc000164	Cpent_contig_260248	comp78612_c0_seq1	hypothetical protein RCOM_1407450	gi|255565158|ref|XP_002523571.1|hypothetical protein RCOM_1407450 [Ricinus communis] >gi|223537133|gb|EEF38766.1| hypothetical protein RCOM_1407450 [Ricinus communis]	AT3G50370.1	NA	unknown protein; FUNCTIONS IN: molecular_function unknown; INVOLVED IN: biological_process unknown; LOCATED IN: cellular_component unknown; EXPRESSED IN: 26 plant structures; EXPRESSED DURING: 15 growth stages; Has 27734 Blast hits to 16708 proteins in 1259 species: Archae - 81; Bacteria - 3434; Metazoa - 10876; Fungi - 2514; Plants - 987; Viruses - 212; Other Eukaryotes - 9630 (source: NCBI BLin…
Cc000165	Cpent_contig_99515	comp69407_c0_seq2	atp-dependent rna helicase fal1-like	gi|460375684|ref|XP_004233634.1|PREDICTED: ATP-dependent RNA helicase fal1-like [Solanum lycopersicum]	AT4G37020.1	NA	BEST Arabidopsis thaliana protein match is: eukaryotic initiation factor 4A-III (TAIR:AT3G19760.1); Has 30201 Blast hits to 17322 proteins in 780 species: Archae - 12; Bacteria - 1396; Metazoa - 17338; Fungi - 3422; Plants - 5037; Viruses - 0; Other Eukaryotes - 2996 (source: NCBI BLink).
Cc000166	Cpent_contig_103438	comp68023_c2_seq1	valine--trna ligase-like	gi|359490404|ref|XP_002275092.2|PREDICTED: valyl-tRNA synthetase-like [Vitis vinifera]	AT1G14610.1	TWN2,VALRS	valyl-tRNA synthetase / valine--tRNA ligase (VALRS)
Cc000168	Cpent_contig_18803	comp77523_c0_seq1	transmembrane protein 131-like protein	gi|460377788|ref|XP_004234670.1|PREDICTED: uncharacterized protein LOC101249796 [Solanum lycopersicum]	AT5G66820.1	NA	unknown protein; Has 35333 Blast hits to 34131 proteins in 2444 species: Archae - 798; Bacteria - 22429; Metazoa - 974; Fungi - 991; Plants - 531; Viruses - 0; Other Eukaryotes - 9610 (source: NCBI BLink).
Cc000169	Cpent_contig_173518	comp74512_c1_seq8	zinc finger ccch domain-containing protein 62-like	gi|460372458|ref|XP_004232047.1|PREDICTED: uncharacterized protein LOC101248532 [Solanum lycopersicum]	AT5G66840.1	NA	SAP domain-containing protein
Cc000172	Cpent_contig_212095	comp72300_c0_seq1	cdpk-related kinase 5-like	gi|460375277|ref|XP_004233433.1|PREDICTED: CDPK-related kinase 5-like [Solanum lycopersicum]	AT3G50530.1	CRK	CDPK-related kinase
Cc000173	Cpent_contig_210483	comp72766_c4_seq33	50s ribosomal protein l25-like	gi|460372471|ref|XP_004232053.1|PREDICTED: 50S ribosomal protein L25-like [Solanum lycopersicum]	AT5G66860.1	NA	Ribosomal protein L25/Gln-tRNA synthetase, anti-codon-binding domain
Cc000177	Cpent_contig_51743	comp76151_c0_seq2	pentatricopeptide repeat-containing protein	gi|460372496|ref|XP_004232065.1|PREDICTED: pentatricopeptide repeat-containing protein At3g50420-like [Solanum lycopersicum]	AT3G50420.1	NA	Pentatricopeptide repeat (PPR) superfamily protein
Cc000178	Cpent_contig_73343	comp66193_c0_seq1	uncharacterized loc101216800	gi|449520758|ref|XP_004167400.1|PREDICTED: uncharacterized protein LOC101226019, partial [Cucumis sativus]	NA	NA	NA
Cc000179	Cpent_contig_123351	comp70597_c0_seq2	geraniol 8-hydroxylase-like	gi|403399733|sp|D1MI46.1|C76BA_SWEMURecName: Full=Geraniol 8-hydroxylase; AltName: Full=Cytochrome P450 76B10; AltName: Full=Geraniol 10-hydroxylase; Short=SmG10H >gi|269838629|gb|ACZ48680.1| geraniol 10-hydroxylase [Swertia mussotii]	AT2G45550.1	CYP76C4	cytochrome P450, family 76, subfamily C, polypeptide 4
Cc000180	Cpent_contig_93827	comp62278_c0_seq1	dnase i-like superfamily protein	gi|224118926|ref|XP_002331338.1|predicted protein [Populus trichocarpa] >gi|222873371|gb|EEF10502.1| predicted protein [Populus trichocarpa]	AT1G43760.1	NA	DNAse I-like superfamily protein
Cc000181	Cpent_contig_93830	comp62278_c2_seq2	non-ltr retroelement reverse transcriptase-like protein	gi|332322090|emb|CCA65981.1|hypothetical protein [Beta vulgaris subsp. vulgaris]	AT3G24255.1	NA	RNA-directed DNA polymerase (reverse transcriptase)-related family protein
Cc000186	Cpent_contig_99826	comp68161_c1_seq13	hypothetical protein VITISV_026093	gi|147805292|emb|CAN64872.1|hypothetical protein VITISV_026093 [Vitis vinifera]	AT4G31620.1	NA	Transcriptional factor B3 family protein
Cc000187	Cpent_contig_99820	comp68161_c1_seq7	NA	NA	NA	NA	NA
Cc000190	Cpent_contig_137299	comp70403_c0_seq1	tetratricopeptide repeat domain-containing protein	gi|462399409|gb|EMJ05077.1|hypothetical protein PRUPE_ppa005090mg [Prunus persica]	AT4G37210.1	NA	Tetratricopeptide repeat (TPR)-like superfamily protein
Cc000191	Cpent_contig_186446	comp75328_c1_seq6	btb poz domain-containing protein at5g66560-like	gi|460372518|ref|XP_004232076.1|PREDICTED: BTB/POZ domain-containing protein At5g66560-like [Solanum lycopersicum]	AT5G66560.1	NA	Phototropic-responsive NPH3 family protein
Cc000193	Cpent_contig_87695	comp57117_c0_seq1	NA	NA	NA	NA	NA
Cc000195	Cpent_contig_10121	comp76054_c1_seq1	btb poz domain-containing protein at3g50780-like	gi|460372538|ref|XP_004232086.1|PREDICTED: BTB/POZ domain-containing protein At3g50780-like [Solanum lycopersicum]	AT3G50780.1	NA	BEST Arabidopsis thaliana protein match is: BTB/POZ domain-containing protein (TAIR:AT1G63850.1); Has 298 Blast hits to 298 proteins in 22 species: Archae - 0; Bacteria - 0; Metazoa - 10; Fungi - 0; Plants - 287; Viruses - 0; Other Eukaryotes - 1 (source: NCBI BLink).
Cc000198	Cpent_contig_106120	comp69411_c3_seq21	nad dependent epimerase	gi|460372546|ref|XP_004232090.1|PREDICTED: protein YeeZ-like [Solanum lycopersicum]	AT1G19690.1	NA	NAD(P)-binding Rossmann-fold superfamily protein
Cc000199	Cpent_contig_134061	comp70202_c0_seq1	translation initiation factor eif-2b subunit delta-like	gi|460372558|ref|XP_004232096.1|PREDICTED: translation initiation factor eIF-2B subunit delta-like [Solanum lycopersicum]	AT5G38640.1	NA	NagB/RpiA/CoA transferase-like superfamily protein
Cc000201	Cpent_contig_250252	comp78150_c0_seq2	histone acetyltransferase hac1-like	gi|255570015|ref|XP_002525970.1|conserved hypothetical protein [Ricinus communis] >gi|223534702|gb|EEF36394.1| conserved hypothetical protein [Ricinus communis]	AT1G79000.1	HAC1,PCAT2,ATHPCAT2,ATHAC1	histone acetyltransferase of the CBP family 1
Cc000202	Cpent_contig_156740	comp74922_c0_seq4	nucleic acid binding	gi|460377826|ref|XP_004234688.1|PREDICTED: uncharacterized protein LOC101255771 [Solanum lycopersicum]	AT5G38600.1	NA	Proline-rich spliceosome-associated (PSP) family protein / zinc knuckle (CCHC-type) family protein
Cc000203	Cpent_contig_144777	comp70003_c1_seq1	NA	NA	NA	NA	NA
Cc000204	Cpent_contig_168687	comp75967_c3_seq9	NA	NA	NA	NA	NA
Cc000205	Cpent_contig_127255	comp70340_c0_seq1	prenylcysteine methylesterase	gi|460375222|ref|XP_004233406.1|PREDICTED: probable isoprenylcysteine alpha-carbonyl methylesterase ICMEL2-like [Solanum lycopersicum]	AT5G15860.2	ATPCME,PCME	prenylcysteine methylesterase
Cc000207	Cpent_contig_11913	comp76094_c2_seq6	NA	NA	NA	NA	NA
Cc000208	Cpent_contig_11907	comp76094_c0_seq1	NA	NA	NA	NA	NA
Cc000209	Cpent_contig_174585	comp74145_c0_seq1	beta-glucan-binding protein	gi|460372572|ref|XP_004232103.1|PREDICTED: putative endo-1,3(4)-beta-glucanase 2-like [Solanum lycopersicum]	AT5G15870.1	NA	glycosyl hydrolase family 81 protein
Cc000211	Cpent_contig_189329	comp74846_c2_seq1	NA	NA	NA	NA	NA
Cc000212	Cpent_contig_135267	comp70546_c3_seq1	NA	NA	NA	NA	NA
Cc000214	Cpent_contig_208718	comp73999_c3_seq1	NA	NA	NA	NA	NA
Cc000218	Cpent_contig_124590	comp71809_c0_seq1	PREDICTED: uncharacterized protein LOC101255058	gi|460375214|ref|XP_004233402.1|PREDICTED: uncharacterized protein LOC101255058 [Solanum lycopersicum]	NA	NA	NA
Cc000223	Cpent_contig_79481	comp67643_c0_seq1	protein	gi|15237209|ref|NP_197092.1|uncharacterized protein [Arabidopsis thaliana] >gi|9755634|emb|CAC01787.1| putative protein [Arabidopsis thaliana] >gi|20466278|gb|AAM20456.1| putative protein [Arabidopsis thaliana] >gi|31711832|gb|AAP68272.1| At5g15880 [Arabidopsis thaliana] >gi|332004837|gb|AED92220.1| uncharacterized protein AT5G15880 [Arabidopsis thaliana]	AT5G15880.1	NA	unknown protein; Has 1807 Blast hits to 1807 proteins in 277 species: Archae - 0; Bacteria - 0; Metazoa - 736; Fungi - 347; Plants - 385; Viruses - 0; Other Eukaryotes - 339 (source: NCBI BLink).
Cc000225	Cpent_contig_273082	comp95304_c0_seq1	NA	NA	NA	NA	NA
Cc000226	Cpent_contig_221355	comp73490_c2_seq20	NA	NA	NA	NA	NA
Cc000227	Cpent_contig_132157	comp71599_c3_seq59	NA	NA	NA	NA	NA
Cc000229	Cpent_contig_135168	comp70424_c0_seq2	protein nsp-interacting kinase 1-like	gi|460372603|ref|XP_004232118.1|PREDICTED: protein NSP-INTERACTING KINASE 1-like [Solanum lycopersicum]	AT5G16000.1	NIK1	NSP-interacting kinase 1
Cc000232	Cpent_contig_208914	comp72049_c1_seq1	transcription factor gte1-like	gi|460404558|ref|XP_004247748.1|PREDICTED: transcription factor GTE1-like isoform 2 [Solanum lycopersicum]	AT2G34900.1	GTE01,IMB1,GTE1	Transcription factor GTE6
Cc000233	Cpent_contig_50213	comp76241_c0_seq1	protein furry homolog-like	gi|460372616|ref|XP_004232124.1|PREDICTED: protein furry homolog-like [Solanum lycopersicum]	AT5G15680.1	NA	ARM repeat superfamily protein
Cc000234	Cpent_contig_207818	comp73306_c0_seq1	adaptor protein kanadaptin	gi|460372618|ref|XP_004232125.1|PREDICTED: uncharacterized protein LOC101247975 [Solanum lycopersicum]	AT5G38840.1	NA	SMAD/FHA domain-containing protein
Cc000237	Cpent_contig_47095	comp77675_c0_seq1	PREDICTED: uncharacterized protein LOC101310668	gi|470111777|ref|XP_004292121.1|PREDICTED: uncharacterized protein LOC101310668 [Fragaria vesca subsp. vesca]	NA	NA	NA
Cc000238	Cpent_contig_134500	comp70579_c3_seq82	NA	NA	NA	NA	NA
Cc000239	Cpent_contig_156200	comp74436_c7_seq1	u3 small nucleolar ribonucleoprotein protein imp3-like	gi|460372632|ref|XP_004232132.1|PREDICTED: U3 small nucleolar ribonucleoprotein protein IMP3-like [Solanum lycopersicum]	AT5G15750.1	NA	Alpha-L RNA-binding motif/Ribosomal protein S4 family protein
Cc000241	Cpent_contig_161531	comp74106_c1_seq1	imp dehydrogenase gmp	gi|460377859|ref|XP_004234704.1|PREDICTED: uncharacterized protein LOC101260906 [Solanum lycopersicum]	AT5G38880.1	NA	unknown protein; Has 474 Blast hits to 433 proteins in 138 species: Archae - 6; Bacteria - 80; Metazoa - 195; Fungi - 44; Plants - 59; Viruses - 0; Other Eukaryotes - 90 (source: NCBI BLink).
Cc000242	Cpent_contig_171474	comp74678_c2_seq3	probable e3 ubiquitin-protein ligase herc4-like isoform 2	gi|460372640|ref|XP_004232136.1|PREDICTED: probable E3 ubiquitin-protein ligase HERC2-like [Solanum lycopersicum]	AT3G02300.1	NA	Regulator of chromosome condensation (RCC1) family protein
Cc000244	Cpent_contig_48823	comp77085_c1_seq15	NA	NA	NA	NA	NA
Cc000248	Cpent_contig_205424	comp72703_c0_seq10	NA	NA	NA	NA	NA
Cc000249	Cpent_contig_205417	comp72703_c0_seq3	post-gpi attachment to proteins factor 3-like	gi|225462155|ref|XP_002266197.1|PREDICTED: post-GPI attachment to proteins factor 3 isoform 1 [Vitis vinifera] >gi|296082755|emb|CBI21760.3| unnamed protein product [Vitis vinifera]	AT1G16560.3	NA	Per1-like family protein
Cc000250	Cpent_contig_70549	comp66201_c0_seq1	uncharacterized fcp1 homology domain-containing	gi|460375190|ref|XP_004233390.1|PREDICTED: uncharacterized protein LOC101251060 [Solanum lycopersicum]	AT4G26190.1	NA	Haloacid dehalogenase-like hydrolase (HAD) superfamily protein
Cc000251	Cpent_contig_169663	comp75992_c0_seq2	protein longifolia 1-like	gi|460375736|ref|XP_004233660.1|PREDICTED: protein LONGIFOLIA 2-like [Solanum lycopersicum]	AT5G15580.1	LNG1	longifolia1
Cc000252	Cpent_contig_49548	comp77433_c0_seq1	lrr receptor-like serine threonine-protein kinase rpk2-like	gi|339790483|dbj|BAK52398.1|leucine rich repeat receptor protein kinase 2 [Solanum peruvianum]	AT3G02130.1	RPK2,TOAD2,CLI1	receptor-like protein kinase 2
Cc000253	Cpent_contig_33600	comp76673_c3_seq1	NA	NA	NA	NA	NA
Cc000254	Cpent_contig_154135	comp61192_c0_seq5	mitochondral 37s ribosomal protein s27-like	gi|460395300|ref|XP_004243222.1|PREDICTED: mitochondral 37S ribosomal protein S27-like [Solanum lycopersicum]	AT5G44710.1	NA	CONTAINS InterPro DOMAIN/s: Ribosomal protein S27/S33, mitochondrial (InterPro:IPR013219); Has 101 Blast hits to 101 proteins in 55 species: Archae - 0; Bacteria - 0; Metazoa - 8; Fungi - 59; Plants - 26; Viruses - 0; Other Eukaryotes - 8 (source: NCBI BLink).
Cc000255	Cpent_contig_112053	comp69215_c3_seq13	NA	NA	NA	NA	NA
Cc000256	Cpent_contig_162513	comp75758_c0_seq1	myb family transcription factor	gi|297733917|emb|CBI15164.3|unnamed protein product [Vitis vinifera]	AT1G26580.1	NA	FUNCTIONS IN: molecular_function unknown; INVOLVED IN: biological_process unknown; LOCATED IN: cellular_component unknown; EXPRESSED IN: 24 plant structures; EXPRESSED DURING: 15 growth stages; BEST Arabidopsis thaliana protein match is: ELM2 domain-containing protein (TAIR:AT2G03470.1); Has 161 Blast hits to 161 proteins in 17 species: Archae - 0; Bacteria - 0; Metazoa - 1; Fungi - 4; Plants - 1…
Cc000257	Cpent_contig_71168	comp66969_c2_seq2	conserved hypothetical protein	gi|255570300|ref|XP_002526110.1|conserved hypothetical protein [Ricinus communis] >gi|223534607|gb|EEF36304.1| conserved hypothetical protein [Ricinus communis]	AT3G29370.1	NA	unknown protein; BEST Arabidopsis thaliana protein match is: unknown protein (TAIR:AT5G39240.1); Has 16 Blast hits to 16 proteins in 5 species: Archae - 0; Bacteria - 0; Metazoa - 0; Fungi - 0; Plants - 16; Viruses - 0; Other Eukaryotes - 0 (source: NCBI BLink).
Cc000258	Cpent_contig_241737	comp78323_c0_seq20	4-coumarate-- ligase-like 1-like	gi|147807239|emb|CAN77428.1|hypothetical protein VITISV_001737 [Vitis vinifera]	AT1G62940.1	ACOS5	acyl-CoA synthetase 5
Cc000259	Cpent_contig_241721	comp78323_c0_seq4	4-coumarate-- ligase-like 1-like	gi|460372723|ref|XP_004232175.1|PREDICTED: 4-coumarate--CoA ligase-like 1-like [Solanum lycopersicum]	AT1G62940.1	ACOS5	acyl-CoA synthetase 5
Cc000260	Cpent_contig_135713	comp70511_c0_seq3	probable mitochondrial-processing peptidase subunit beta-like	gi|147765656|emb|CAN71501.1|hypothetical protein VITISV_006460 [Vitis vinifera]	AT3G02090.1	MPPBETA	Insulinase (Peptidase family M16) protein
Cc000261	Cpent_contig_93127	comp62836_c0_seq2	40s ribosomal protein s19	gi|356551154|ref|XP_003543943.1|PREDICTED: 40S ribosomal protein S19-1-like [Glycine max]	AT3G02080.1	NA	Ribosomal protein S19e family protein
Cc000262	Cpent_contig_142190	comp71314_c1_seq1	tpx2 (targeting protein for xklp2) family protein	gi|356523604|ref|XP_003530427.1|PREDICTED: uncharacterized protein LOC100789065 [Glycine max]	AT5G15510.1	NA	TPX2 (targeting protein for Xklp2) protein family
Cc000263	Cpent_contig_139178	comp71192_c1_seq2	udp-glucose dehydrogenase	gi|255542070|ref|XP_002512099.1|UDP-glucose 6-dehydrogenase, putative [Ricinus communis] >gi|223549279|gb|EEF50768.1| UDP-glucose 6-dehydrogenase, putative [Ricinus communis]	AT5G39320.1	NA	UDP-glucose 6-dehydrogenase family protein
Cc000264	Cpent_contig_135178	comp70863_c3_seq2	histidine triad nucleotide-binding protein 3-like	gi|460398037|ref|XP_004244571.1|PREDICTED: histidine triad nucleotide-binding protein 3-like [Solanum lycopersicum]	AT4G16566.1	HINT4	histidine triad nucleotide-binding 4
Cc000265	Cpent_contig_246558	comp78209_c6_seq2	alpha- glucan phosphorylase l chloroplastic amyloplastic-like	gi|130172|sp|P27598.1|PHSL_IPOBARecName: Full=Alpha-1,4 glucan phosphorylase L isozyme, chloroplastic/amyloplastic; AltName: Full=Starch phosphorylase L; Flags: Precursor >gi|168276|gb|AAA63271.1| starch phosphorylase [Ipomoea batatas]	AT3G29320.1	NA	Glycosyl transferase, family 35
Cc000266	Cpent_contig_246549	comp78209_c0_seq1	alpha- glucan phosphorylase l chloroplastic amyloplastic-like	gi|130172|sp|P27598.1|PHSL_IPOBARecName: Full=Alpha-1,4 glucan phosphorylase L isozyme, chloroplastic/amyloplastic; AltName: Full=Starch phosphorylase L; Flags: Precursor >gi|168276|gb|AAA63271.1| starch phosphorylase [Ipomoea batatas]	AT3G29320.1	NA	Glycosyl transferase, family 35
Cc000267	Cpent_contig_109438	comp69450_c0_seq4	NA	NA	NA	NA	NA
Cc000268	Cpent_contig_104703	comp68987_c0_seq1	membrane-anchored ubiquitin-fold protein 1-like	gi|296082984|emb|CBI22285.3|unnamed protein product [Vitis vinifera]	AT3G01050.1	MUB1	membrane-anchored ubiquitin-fold protein 1 precursor
Cc000269	Cpent_contig_185052	comp75677_c0_seq1	chaperone protein chloroplastic-like	gi|296082983|emb|CBI22284.3|unnamed protein product [Vitis vinifera]	AT5G15450.1	APG6,CLPB3,CLPB-P	casein lytic proteinase B3
Cc000273	Cpent_contig_158500	comp75643_c1_seq1	uncharacterized loc101222648	gi|147818710|emb|CAN65039.1|hypothetical protein VITISV_009459 [Vitis vinifera]	AT1G13940.1	NA	Plant protein of unknown function (DUF863)
Cc000274	Cpent_contig_32606	comp76594_c0_seq14	ribosomal protein l15	gi|460403219|ref|XP_004247091.1|PREDICTED: uncharacterized protein LOC101258693 [Solanum lycopersicum]	AT3G07060.1	emb1974	NHL domain-containing protein
Cc000275	Cpent_contig_4157	comp116690_c0_seq1	retrotransposon unclassified	gi|482551205|gb|EOA15398.1|hypothetical protein CARUB_v10006743mg, partial [Capsella rubella]	AT5G48050.1	NA	CONTAINS InterPro DOMAIN/s: Retrotransposon gag protein (InterPro:IPR005162); BEST Arabidopsis thaliana protein match is: unknown protein (TAIR:AT1G34070.1); Has 1807 Blast hits to 1807 proteins in 277 species: Archae - 0; Bacteria - 0; Metazoa - 736; Fungi - 347; Plants - 385; Viruses - 0; Other Eukaryotes - 339 (source: NCBI BLink).
Cc000276	Cpent_contig_159849	comp74218_c0_seq3	pentatricopeptide repeat-containing protein at3g29230-like	gi|460372755|ref|XP_004232191.1|PREDICTED: pentatricopeptide repeat-containing protein At3g29230-like [Solanum lycopersicum]	AT3G29230.1	NA	Tetratricopeptide repeat (TPR)-like superfamily protein
Cc000277	Cpent_contig_97548	comp69092_c0_seq1	uncharacterized loc101202842	gi|460372764|ref|XP_004232195.1|PREDICTED: uncharacterized protein LOC101245219 isoform 1 [Solanum lycopersicum]	AT3G29185.1	NA	Domain of unknown function (DUF3598)
Cc000279	Cpent_contig_205135	comp72409_c0_seq3	snf1-related protein kinase catalytic subunit alpha kin10	gi|350535933|ref|NP_001233965.1|SNF1 protein [Solanum lycopersicum] >gi|7672782|gb|AAF66639.1|AF143743_1 SNF1 [Solanum lycopersicum]	AT3G01090.2	AKIN10,KIN10	SNF1 kinase homolog 10
Cc000280	Cpent_contig_177108	comp75998_c1_seq10	uncharacterized membrane protein ylr241w-like	gi|460372774|ref|XP_004232200.1|PREDICTED: uncharacterized membrane protein YLR241W-like [Solanum lycopersicum]	AT3G01100.2	HYP1,ATHYP1	hypothetical protein 1
Cc000285	Cpent_contig_171721	comp75849_c0_seq1	myb transcription factor	gi|414870446|tpg|DAA49003.1|TPA: putative MYB DNA-binding domain superfamily protein [Zea mays]	AT5G15310.2	ATMYB16,ATMIXTA,MYB16	myb domain protein 16
Cc000286	Cpent_contig_99480	comp69027_c0_seq10	exosome complex component rrp42-like	gi|462411913|gb|EMJ16962.1|hypothetical protein PRUPE_ppa009546mg [Prunus persica]	AT3G07750.2	NA	3'-5'-exoribonuclease family protein
Cc000287	Cpent_contig_154008	comp61609_c1_seq2	NA	NA	NA	NA	NA
Cc000291	Cpent_contig_259661	comp78546_c1_seq4	polypyrimidine tract-binding protein homolog 1-like	gi|54290862|dbj|BAD61523.1|polypyrimidine tract-binding protein 1-like [Oryza sativa Japonica Group] >gi|125571201|gb|EAZ12716.1| hypothetical protein OsJ_02633 [Oryza sativa Japonica Group] >gi|215740848|dbj|BAG97004.1| unnamed protein product [Oryza sativa Japonica Group]	AT3G01150.1	PTB,ATPTB1,PTB1	polypyrimidine tract-binding protein 1
Cc000292	Cpent_contig_140733	comp70339_c0_seq1	expansin	gi|105671579|gb|ABF74687.1|expansin [Ipomoea batatas]	AT2G03090.1	ATEXPA15,EXP15,ATEXP15,ATHEXPALPHA1.3,EXPA15	expansin A15
Cc000295	Cpent_contig_249341	comp78462_c1_seq4	NA	NA	NA	NA	NA
Cc000296	Cpent_contig_208606	comp73809_c0_seq1	cullin-3a-like	gi|460372826|ref|XP_004232225.1|PREDICTED: cullin-3A-like [Solanum lycopersicum]	AT1G69670.1	CUL3B,ATCUL3B	cullin 3B
Cc000297	Cpent_contig_131799	comp70310_c0_seq1	alpha-tubulin	gi|460372829|ref|XP_004232226.1|PREDICTED: tubulin alpha chain-like [Solanum lycopersicum]	AT4G14960.2	TUA6	Tubulin/FtsZ family protein
Cc000298	Cpent_contig_257754	comp78199_c1_seq1	NA	NA	NA	NA	NA
Cc000300	Cpent_contig_208919	comp72815_c1_seq4	protein	gi|462408126|gb|EMJ13460.1|hypothetical protein PRUPE_ppa006635mg [Prunus persica]	AT4G38540.1	NA	FAD/NAD(P)-binding oxidoreductase family protein
Cc000301	Cpent_contig_65188	comp84687_c0_seq1	conserved hypothetical protein	gi|255573121|ref|XP_002527490.1|conserved hypothetical protein [Ricinus communis] >gi|223533130|gb|EEF34888.1| conserved hypothetical protein [Ricinus communis]	AT1G49700.2	NA	Plant protein 1589 of unknown function
Cc000302	Cpent_contig_132096	comp71599_c0_seq1	probable xyloglucan glycosyltransferase 6-like	gi|460372585|ref|XP_004232109.1|PREDICTED: xyloglucan glycosyltransferase 4-like [Solanum lycopersicum]	AT3G07330.1	ATCSLC06,CSLC06,ATCSLC6,CSLC6	Cellulose-synthase-like C6
Cc000303	Cpent_contig_41146	comp76668_c1_seq6	hop-interacting protein thi034	gi|460372937|ref|XP_004232279.1|PREDICTED: uncharacterized protein LOC101245603 isoform 2 [Solanum lycopersicum]	AT3G01410.2	NA	Polynucleotidyl transferase, ribonuclease H-like superfamily protein
Cc000306	Cpent_contig_179603	comp75608_c1_seq1	ferredoxin-thioredoxin reductase catalytic chloroplastic-like	gi|481112420|gb|AGK06902.1|chloroplast ferredoxin-thioredoxin reductase catalytic chain [Nicotiana benthamiana]	AT2G04700.1	NA	ferredoxin thioredoxin reductase catalytic beta chain family protein
Cc000307	Cpent_contig_11747	comp77799_c0_seq36	NA	NA	NA	NA	NA
Cc000308	Cpent_contig_213890	comp73457_c0_seq1	pentatricopeptide repeat-containing protein at5g06540-like	gi|460375587|ref|XP_004233586.1|PREDICTED: pentatricopeptide repeat-containing protein At5g56310-like [Solanum lycopersicum]	AT5G56310.1	NA	Pentatricopeptide repeat (PPR) superfamily protein
Cc000310	Cpent_contig_193900	comp73430_c4_seq2	NA	NA	AT3G62150.1	PGP21	P-glycoprotein 21
Cc000311	Cpent_contig_193995	comp73430_c4_seq97	NA	NA	NA	NA	NA
Cc000312	Cpent_contig_251792	comp78078_c2_seq2	mannose-1-phosphate guanyltransferase alpha-like	gi|255540799|ref|XP_002511464.1|mannose-1-phosphate guanyltransferase, putative [Ricinus communis] >gi|223550579|gb|EEF52066.1| mannose-1-phosphate guanyltransferase, putative [Ricinus communis]	AT1G74910.2	NA	ADP-glucose pyrophosphorylase family protein
Cc000313	Cpent_contig_223636	comp73169_c0_seq1	probable peptide nitrate transporter at5g14940-like	gi|460372905|ref|XP_004232263.1|PREDICTED: probable peptide/nitrate transporter At5g14940-like [Solanum lycopersicum]	AT5G14940.1	NA	Major facilitator superfamily protein
Cc000314	Cpent_contig_74548	comp67585_c0_seq2	protein sec13 homolog	gi|83283979|gb|ABC01897.1|protein transport SEC13-like protein [Solanum tuberosum]	AT2G30050.1	NA	transducin family protein / WD-40 repeat family protein
Cc000316	Cpent_contig_9194	comp76378_c2_seq1	probable inactive receptor kinase at1g27190-like	gi|460372883|ref|XP_004232252.1|PREDICTED: probable inactive receptor kinase At1g27190-like [Solanum lycopersicum]	AT1G27190.1	NA	Leucine-rich repeat protein kinase family protein
Cc000317	Cpent_contig_129526	comp70523_c0_seq1	rrna methyltransferase -like	gi|224060033|ref|XP_002300031.1|predicted protein [Populus trichocarpa] >gi|222847289|gb|EEE84836.1| predicted protein [Populus trichocarpa]	AT3G28460.1	NA	methyltransferases
Cc000318	Cpent_contig_160211	comp75607_c3_seq8	NA	NA	NA	NA	NA
Cc000319	Cpent_contig_62197	comp215491_c0_seq1	NA	NA	NA	NA	NA
Cc000320	Cpent_contig_199602	comp72860_c1_seq1	NA	NA	NA	NA	NA
Cc000321	Cpent_contig_111185	comp68839_c0_seq2	at1g59710 t30e16_31	gi|460375098|ref|XP_004233345.1|PREDICTED: uncharacterized protein LOC101262984 [Solanum lycopersicum]	AT1G59710.1	NA	Protein of unknown function (DUF569)
Cc000323	Cpent_contig_27132	comp77546_c0_seq48	f-box family protein	gi|296082861|emb|CBI22162.3|unnamed protein product [Vitis vinifera]	AT1G48630.1	RACK1B_AT	receptor for activated C kinase 1B
Cc000324	Cpent_contig_27154	comp77546_c0_seq70	NA	NA	NA	NA	NA
Cc000325	Cpent_contig_133929	comp70990_c1_seq12	2-aminoethanethiol dioxygenase-like	gi|460372852|ref|XP_004232237.1|PREDICTED: 2-aminoethanethiol dioxygenase-like [Solanum lycopersicum]	AT5G39890.1	NA	Protein of unknown function (DUF1637)
Cc000327	Cpent_contig_203466	comp72524_c2_seq5	NA	NA	NA	NA	NA
Cc000328	Cpent_contig_163791	comp75402_c0_seq1	s-adenosylmethionine-dependent methyltransferase domain-containing protein	gi|224131386|ref|XP_002328526.1|predicted protein [Populus trichocarpa] >gi|222838241|gb|EEE76606.1| predicted protein [Populus trichocarpa]	AT3G05100.1	NA	S-adenosyl-L-methionine-dependent methyltransferases superfamily protein
Cc000329	Cpent_contig_200237	comp73167_c2_seq4	mediator of rna polymerase ii transcription subunit 30-like	gi|255540207|ref|XP_002511168.1|conserved hypothetical protein [Ricinus communis] >gi|223550283|gb|EEF51770.1| conserved hypothetical protein [Ricinus communis]	AT5G63480.1	NA	unknown protein; Has 30201 Blast hits to 17322 proteins in 780 species: Archae - 12; Bacteria - 1396; Metazoa - 17338; Fungi - 3422; Plants - 5037; Viruses - 0; Other Eukaryotes - 2996 (source: NCBI BLink).
Cc000330	Cpent_contig_161363	comp75384_c3_seq3	NA	NA	NA	NA	NA
Cc000331	Cpent_contig_240939	comp78286_c1_seq8	protein farnesyltransferase subunit beta-like	gi|2182815|gb|AAB69757.1|farnesyl-protein transferase beta subunit [Solanum lycopersicum]	AT5G40280.1	ERA1,ATFTB,WIG	Prenyltransferase family protein
Cc000334	Cpent_contig_112611	comp68926_c0_seq2	NA	NA	NA	NA	NA
Cc000335	Cpent_contig_185996	comp74254_c0_seq1	protein kinase	gi|460372975|ref|XP_004232298.1|PREDICTED: uncharacterized protein LOC101251534 [Solanum lycopersicum]	AT5G14720.1	NA	Protein kinase superfamily protein
Cc000336	Cpent_contig_93782	comp63631_c0_seq1	proteasome assembly chaperone 3-like	gi|462413333|gb|EMJ18382.1|hypothetical protein PRUPE_ppa013486mg [Prunus persica]	AT5G14710.1	NA	CONTAINS InterPro DOMAIN/s: Proteasome assembly chaperone 3 (InterPro:IPR018788); Has 120 Blast hits to 120 proteins in 47 species: Archae - 0; Bacteria - 0; Metazoa - 62; Fungi - 2; Plants - 49; Viruses - 0; Other Eukaryotes - 7 (source: NCBI BLink).
Cc000337	Cpent_contig_184517	comp74463_c4_seq1	NA	NA	NA	NA	NA
Cc000338	Cpent_contig_190885	comp75862_c6_seq3	50s ribosomal protein chloroplastic-like	gi|548746|sp|P36688.1|RK12_NICSYRecName: Full=50S ribosomal protein L12, chloroplastic; AltName: Full=CL12; Flags: Precursor >gi|248303|gb|AAB21989.1| ribosomal protein L12 [Nicotiana sylvestris]	AT3G27830.1	RPL12-A,RPL12	ribosomal protein L12-A
Cc000340	Cpent_contig_210688	comp73705_c0_seq1	dead-box atp-dependent rna helicase 14	gi|296087640|emb|CBI34896.3|unnamed protein product [Vitis vinifera]	AT3G01540.4	DRH1,ATDRH1	DEAD box RNA helicase 1
Cc000342	Cpent_contig_176176	comp74506_c0_seq20	NA	NA	AT5G17990.1	TRP1,pat1	tryptophan biosynthesis 1
Cc000344	Cpent_contig_164236	comp74650_c0_seq1	pentatricopeptide repeat-containing	gi|460375822|ref|XP_004233703.1|PREDICTED: uncharacterized protein LOC101251951 [Solanum lycopersicum]	AT4G14050.1	NA	Pentatricopeptide repeat (PPR) superfamily protein
Cc000345	Cpent_contig_197034	comp72066_c3_seq8	uncharacterized loc101216879 isoform 1	gi|255567367|ref|XP_002524663.1|conserved hypothetical protein [Ricinus communis] >gi|223536024|gb|EEF37682.1| conserved hypothetical protein [Ricinus communis]	NA	NA	NA
Cc000346	Cpent_contig_101588	comp69905_c1_seq4	PREDICTED: uncharacterized protein LOC101264102	gi|460377971|ref|XP_004234759.1|PREDICTED: uncharacterized protein LOC101264102 [Solanum lycopersicum]	AT2G41950.1	NA	unknown protein; FUNCTIONS IN: molecular_function unknown; INVOLVED IN: biological_process unknown; LOCATED IN: chloroplast, plant-type cell wall; EXPRESSED IN: 22 plant structures; EXPRESSED DURING: 13 growth stages; Has 53 Blast hits to 53 proteins in 24 species: Archae - 0; Bacteria - 27; Metazoa - 0; Fungi - 0; Plants - 26; Viruses - 0; Other Eukaryotes - 0 (source: NCBI BLink).
Cc000347	Cpent_contig_196598	comp72967_c1_seq3	bc10 protein	gi|460373015|ref|XP_004232318.1|PREDICTED: uncharacterized protein LOC101257325 [Solanum lycopersicum]	AT5G14550.1	NA	Core-2/I-branching beta-1,6-N-acetylglucosaminyltransferase family protein
Cc000348	Cpent_contig_78533	comp67606_c2_seq1	oleosin 2	gi|460412845|ref|XP_004251808.1|PREDICTED: oleosin 5-like [Solanum lycopersicum]	AT3G01570.1	NA	Oleosin family protein
Cc000350	Cpent_contig_101664	comp69848_c0_seq3	NA	NA	NA	NA	NA
Cc000352	Cpent_contig_104948	comp69033_c0_seq2	cytochrome p450	gi|225445696|ref|XP_002268967.1|PREDICTED: cytochrome P450 716B2 [Vitis vinifera]	AT5G36140.1	CYP716A2	cytochrome P450, family 716, subfamily A, polypeptide 2
Cc000354	Cpent_contig_130832	comp71615_c0_seq1	uncharacterized loc101219968	gi|225452298|ref|XP_002272341.1|PREDICTED: uncharacterized protein LOC100264636 [Vitis vinifera]	AT3G27470.2	NA	Protein of unknown function (DUF707)
Cc000355	Cpent_contig_223641	comp73169_c0_seq6	NA	NA	NA	NA	NA
Cc000357	Cpent_contig_220195	comp73311_c1_seq3	NA	NA	NA	NA	NA
Cc000358	Cpent_contig_107002	comp68952_c1_seq4	transcription factor gte6	gi|359488794|ref|XP_002271988.2|PREDICTED: uncharacterized protein LOC100255968 [Vitis vinifera]	AT3G27420.1	NA	unknown protein; BEST Arabidopsis thaliana protein match is: unknown protein (TAIR:AT5G40600.1); Has 43 Blast hits to 43 proteins in 15 species: Archae - 0; Bacteria - 0; Metazoa - 3; Fungi - 0; Plants - 39; Viruses - 0; Other Eukaryotes - 1 (source: NCBI BLink).
Cc000359	Cpent_contig_103998	comp68375_c2_seq4	uncharacterized endoplasmic reticulum membrane	gi|460380572|ref|XP_004236029.1|PREDICTED: uncharacterized endoplasmic reticulum membrane protein C16E8.02-like isoform 1 [Solanum lycopersicum]	AT1G18720.1	NA	Protein of unknown function (DUF962)
Cc000361	Cpent_contig_271724	comp64727_c2_seq1	cct motif family protein	gi|225452242|ref|XP_002268929.1|PREDICTED: uncharacterized protein LOC100254358 [Vitis vinifera]	AT5G14370.1	NA	CCT motif family protein
Cc000362	Cpent_contig_13205	comp76458_c1_seq3	NA	NA	NA	NA	NA
Cc000363	Cpent_contig_168546	comp74823_c0_seq1	pentatricopeptide repeat-containing protein at3g46610-like	gi|460372004|ref|XP_004231824.1|PREDICTED: pentatricopeptide repeat-containing protein At3g46610-like [Solanum lycopersicum]	AT3G46610.1	NA	Pentatricopeptide repeat (PPR-like) superfamily protein
Cc000364	Cpent_contig_106425	comp68691_c0_seq1	very-long-chain 3-oxoacyl- reductase 1-like	gi|62956018|gb|AAY23354.1|3-ketoacyl-CoA reductase 1 [Gossypium hirsutum]	AT1G67730.1	YBR159,KCR1,ATKCR1	beta-ketoacyl reductase 1
Cc000365	Cpent_contig_212971	comp73545_c2_seq28	kinesin like protein	gi|255587118|ref|XP_002534144.1|conserved hypothetical protein [Ricinus communis] >gi|223525790|gb|EEF28237.1| conserved hypothetical protein [Ricinus communis]	AT4G14145.1	NA	unknown protein; FUNCTIONS IN: molecular_function unknown; INVOLVED IN: biological_process unknown; LOCATED IN: chloroplast; Has 30201 Blast hits to 17322 proteins in 780 species: Archae - 12; Bacteria - 1396; Metazoa - 17338; Fungi - 3422; Plants - 5037; Viruses - 0; Other Eukaryotes - 2996 (source: NCBI BLink).
Cc000366	Cpent_contig_212943	comp73545_c1_seq1	NA	NA	NA	NA	NA
Cc000367	Cpent_contig_107440	comp69645_c0_seq1	very-long-chain 3-oxoacyl- reductase 1-like	gi|460372000|ref|XP_004231822.1|PREDICTED: very-long-chain 3-oxoacyl-CoA reductase 1-like [Solanum lycopersicum]	AT1G67730.1	YBR159,KCR1,ATKCR1	beta-ketoacyl reductase 1
Cc000368	Cpent_contig_75553	comp66881_c2_seq1	very-long-chain 3-oxoacyl- reductase 1-like	gi|462419696|gb|EMJ23959.1|hypothetical protein PRUPE_ppa008746mg [Prunus persica]	AT1G67730.1	YBR159,KCR1,ATKCR1	beta-ketoacyl reductase 1
Cc000370	Cpent_contig_76592	comp67136_c0_seq1	succinate dehydrogenase	gi|449455896|ref|XP_004145686.1|PREDICTED: succinate dehydrogenase [ubiquinone] iron-sulfur subunit 2, mitochondrial-like [Cucumis sativus] >gi|449492901|ref|XP_004159135.1| PREDICTED: succinate dehydrogenase [ubiquinone] iron-sulfur subunit 2, mitochondrial-like [Cucumis sativus]	AT5G40650.1	SDH2-2	succinate dehydrogenase 2-2
Cc000371	Cpent_contig_177568	comp75575_c0_seq1	peptidyl serine alpha-galactosyltransferase	gi|460386330|ref|XP_004238851.1|PREDICTED: uncharacterized protein LOC101257369 [Solanum lycopersicum]	AT3G01720.1	NA	unknown protein; FUNCTIONS IN: molecular_function unknown; INVOLVED IN: biological_process unknown; LOCATED IN: endomembrane system; EXPRESSED IN: 24 plant structures; EXPRESSED DURING: 13 growth stages; BEST Arabidopsis thaliana protein match is: unknown protein (TAIR:AT5G25265.1); Has 374 Blast hits to 211 proteins in 23 species: Archae - 0; Bacteria - 0; Metazoa - 0; Fungi - 0; Plants - 316; V…
Cc000372	Cpent_contig_145202	comp71747_c0_seq1	probable carboxylesterase 11-like	gi|460371974|ref|XP_004231809.1|PREDICTED: probable carboxylesterase 16-like [Solanum lycopersicum]	AT5G14310.1	AtCXE16,CXE16	carboxyesterase 16
Cc000373	Cpent_contig_244182	comp78075_c0_seq1	choline transporter-like protein 2-like	gi|460397334|ref|XP_004244222.1|PREDICTED: choline transporter-like protein 2-like [Solanum lycopersicum]	AT3G15380.1	NA	Plasma-membrane choline transporter family protein
Cc000375	Cpent_contig_128812	comp70902_c0_seq2	protochlorophyllide reductase b	gi|359493870|ref|XP_002284769.2|PREDICTED: protochlorophyllide reductase, chloroplastic-like [Vitis vinifera] >gi|302143044|emb|CBI20339.3| unnamed protein product [Vitis vinifera]	AT5G54190.2	PORA	protochlorophyllide oxidoreductase A
Cc000376	Cpent_contig_33520	comp77319_c0_seq1	wd repeat-containing protein 44-like	gi|462410485|gb|EMJ15819.1|hypothetical protein PRUPE_ppa001338mg [Prunus persica]	AT3G15470.1	NA	Transducin/WD40 repeat-like superfamily protein
Cc000377	Cpent_contig_129661	comp71206_c5_seq1	fiber protein fb34	gi|460397304|ref|XP_004244207.1|PREDICTED: uncharacterized protein LOC101249190 isoform 1 [Solanum lycopersicum]	AT3G15480.1	NA	Protein of unknown function (DUF1218)
Cc000378	Cpent_contig_133462	comp71610_c0_seq4	beta-glucosidase 18-like	gi|460397300|ref|XP_004244205.1|PREDICTED: beta-glucosidase 18-like [Solanum lycopersicum]	AT4G21760.1	BGLU47	beta-glucosidase 47
Cc000379	Cpent_contig_131503	comp71558_c0_seq4	nac domain-containing protein 72-like	gi|225461361|ref|XP_002284668.1|PREDICTED: NAC domain-containing protein 72 [Vitis vinifera] >gi|302143055|emb|CBI20350.3| unnamed protein product [Vitis vinifera]	AT3G15500.1	ATNAC3,ANAC055,NAC055,NAC3	NAC domain containing protein 3
Cc000380	Cpent_contig_69958	comp66770_c0_seq1	at4g27390 m4i22_200	gi|460397271|ref|XP_004244191.1|PREDICTED: uncharacterized protein LOC101244304 [Solanum lycopersicum]	AT4G27390.1	NA	unknown protein; INVOLVED IN: biological_process unknown; LOCATED IN: chloroplast; EXPRESSED IN: 22 plant structures; EXPRESSED DURING: 13 growth stages; Has 30201 Blast hits to 17322 proteins in 780 species: Archae - 12; Bacteria - 1396; Metazoa - 17338; Fungi - 3422; Plants - 5037; Viruses - 0; Other Eukaryotes - 2996 (source: NCBI BLink).
Cc000381	Cpent_contig_200496	comp72012_c0_seq1	transmembrane protein 184c-like isoform 2	gi|295824575|gb|ADG37658.1|DUF300 family protein [Nicotiana tabacum]	AT4G21570.1	NA	Protein of unknown function (DUF300)
Cc000382	Cpent_contig_200505	comp72012_c1_seq8	transmembrane protein 184c-like	gi|295824575|gb|ADG37658.1|DUF300 family protein [Nicotiana tabacum]	AT4G21570.1	NA	Protein of unknown function (DUF300)
Cc000384	Cpent_contig_201476	comp73774_c1_seq1	PREDICTED: uncharacterized protein LOC101245434	gi|460412918|ref|XP_004251843.1|PREDICTED: uncharacterized protein LOC101245434 [Solanum lycopersicum]	NA	NA	NA
Cc000385	Cpent_contig_161040	comp75986_c0_seq1	pentatricopeptide repeat-containing protein mitochondrial-like	gi|460370711|ref|XP_004231193.1|PREDICTED: pentatricopeptide repeat-containing protein At3g61520, mitochondrial-like [Solanum lycopersicum]	AT5G28460.1	NA	Pentatricopeptide repeat (PPR) superfamily protein
Cc000386	Cpent_contig_168716	comp75049_c0_seq6	arf-gap with coiled- ank repeat and ph domain-containing protein	gi|460405627|ref|XP_004248277.1|PREDICTED: B3 domain-containing protein Os07g0563300-like [Solanum lycopersicum]	AT4G21550.1	VAL3	VP1/ABI3-like 3
Cc000387	Cpent_contig_168718	comp75049_c0_seq8	b3 domain-containing protein os07g0563300-like	gi|460405627|ref|XP_004248277.1|PREDICTED: B3 domain-containing protein Os07g0563300-like [Solanum lycopersicum]	AT4G21550.1	VAL3	VP1/ABI3-like 3
Cc000388	Cpent_contig_182126	comp75476_c3_seq4	NA	NA	NA	NA	NA
Cc000389	Cpent_contig_23285	comp77145_c0_seq1	NA	NA	NA	NA	NA
Cc000390	Cpent_contig_23293	comp77145_c1_seq8	NA	NA	NA	NA	NA
Cc000397	Cpent_contig_131101	comp70742_c0_seq3	at hook motif-containing protein	gi|460397136|ref|XP_004244124.1|PREDICTED: uncharacterized protein LOC101249564 [Solanum lycopersicum]	AT5G54930.1	NA	AT hook motif-containing protein
Cc000398	Cpent_contig_169788	comp74533_c1_seq7	at4g26990 f10m23_330	gi|460397140|ref|XP_004244126.1|PREDICTED: uncharacterized protein LOC101250136 [Solanum lycopersicum]	AT4G26990.1	NA	unknown protein; BEST Arabidopsis thaliana protein match is: unknown protein (TAIR:AT5G54920.1); Has 30201 Blast hits to 17322 proteins in 780 species: Archae - 12; Bacteria - 1396; Metazoa - 17338; Fungi - 3422; Plants - 5037; Viruses - 0; Other Eukaryotes - 2996 (source: NCBI BLink).
Cc000400	Cpent_contig_77021	comp67476_c0_seq1	dtw domain containing protein	gi|460397590|ref|XP_004244350.1|PREDICTED: uncharacterized protein LOC101266741 [Solanum lycopersicum]	AT5G54880.1	NA	DTW domain-containing protein
Cc000402	Cpent_contig_110939	comp69400_c0_seq1	tryptophan synthase beta chain chloroplastic-like	gi|462407269|gb|EMJ12603.1|hypothetical protein PRUPE_ppa005257mg [Prunus persica]	AT5G54810.1	TSB1,TRPB,TRP2,ATTSB1	tryptophan synthase beta-subunit 1
Cc000403	Cpent_contig_108043	comp68224_c0_seq3	electron transfer flavoprotein subunit mitochondrial-like	gi|460412170|ref|XP_004251475.1|PREDICTED: electron transfer flavoprotein subunit alpha, mitochondrial-like [Solanum lycopersicum]	AT1G50940.1	ETFALPHA	electron transfer flavoprotein alpha
Cc000404	Cpent_contig_97249	comp68077_c0_seq5	protein disulfide-isomerase 5-4-like	gi|460397170|ref|XP_004244141.1|PREDICTED: protein disulfide-isomerase 5-3-like [Solanum lycopersicum]	AT3G20560.1	ATPDIL5-3,PDI12,ATPDI12,PDIL5-3	PDI-like 5-3
Cc000405	Cpent_contig_170460	comp75016_c0_seq1	cobra-like protein 10-like	gi|449533534|ref|XP_004173729.1|PREDICTED: LOW QUALITY PROTEIN: COBRA-like protein 10-like, partial [Cucumis sativus]	AT3G20580.1	COBL10	COBRA-like protein 10 precursor
Cc000406	Cpent_contig_272158	comp65472_c0_seq2	NA	NA	NA	NA	NA
Cc000407	Cpent_contig_36389	comp76497_c2_seq19	pectin methylesterase	gi|255563715|ref|XP_002522859.1|Pectinesterase-2 precursor, putative [Ricinus communis] >gi|223537943|gb|EEF39557.1| Pectinesterase-2 precursor, putative [Ricinus communis]	AT1G11580.1	ATPMEPCRA,PMEPCRA	methylesterase PCR A
Cc000408	Cpent_contig_160114	comp74950_c0_seq1	NA	NA	NA	NA	NA
Cc000409	Cpent_contig_111337	comp68267_c1_seq5	fertilization-independent endosperm protein	gi|409127977|gb|AFV15391.1|fertilization independent endosperm 1 protein [Nicotiana benthamiana]	AT3G20740.1	FIE,FIS3,FIE1	Transducin/WD40 repeat-like superfamily protein
Cc000411	Cpent_contig_45857	comp76576_c2_seq1	kinesin 1	gi|470116325|ref|XP_004294333.1|PREDICTED: kinesin-3-like [Fragaria vesca subsp. vesca]	AT4G21270.1	ATK1,KATA,KATAP	kinesin 1
Cc000413	Cpent_contig_154712	comp61175_c0_seq1	histone h2a	gi|460405812|ref|XP_004248368.1|PREDICTED: probable histone H2A.1-like [Solanum lycopersicum]	AT4G27230.2	HTA2	histone H2A 2
Cc000414	Cpent_contig_135486	comp70357_c1_seq2	NA	NA	NA	NA	NA
Cc000415	Cpent_contig_169650	comp74056_c1_seq1	chitin-inducible gibberellin-responsive protein 1-like	gi|170676238|gb|ACB30358.1|putative scarecrow protein [Capsicum annuum]	AT1G21450.1	SCL1	SCARECROW-like 1
Cc000416	Cpent_contig_215147	comp72508_c0_seq1	organic cation carnitine transporter 4-like	gi|460397226|ref|XP_004244169.1|PREDICTED: organic cation/carnitine transporter 4-like [Solanum lycopersicum]	AT3G20660.1	AtOCT4,4-Oct	organic cation/carnitine transporter4
Cc000417	Cpent_contig_173820	comp75240_c2_seq1	rna recognition motif-containing protein	gi|460397236|ref|XP_004244174.1|PREDICTED: nucleolin-like isoform 1 [Solanum lycopersicum]	AT5G54580.1	NA	RNA-binding (RRM/RBD/RNP motifs) family protein
Cc000419	Cpent_contig_24685	comp76877_c5_seq12	PREDICTED: uncharacterized protein LOC101244097	gi|460397606|ref|XP_004244358.1|PREDICTED: uncharacterized protein LOC101244097 [Solanum lycopersicum]	AT5G54530.1	NA	Protein of unknown function, DUF538
Cc000420	Cpent_contig_75249	comp67980_c1_seq2	thermosensitive gluconokinase-like	gi|460405810|ref|XP_004248367.1|PREDICTED: thermosensitive gluconokinase-like [Solanum lycopersicum]	AT2G16790.1	NA	P-loop containing nucleoside triphosphate hydrolases superfamily protein
Cc000427	Cpent_contig_105763	comp69833_c0_seq2	NA	NA	NA	NA	NA
Cc000428	Cpent_contig_105762	comp69833_c0_seq1	NA	NA	NA	NA	NA
Cc000430	Cpent_contig_106315	comp69894_c1_seq1	cyclic nucleotide-gated channel	gi|470116642|ref|XP_004294487.1|PREDICTED: uncharacterized protein LOC101291124 [Fragaria vesca subsp. vesca]	NA	NA	NA
Cc000431	Cpent_contig_134871	comp70847_c0_seq2	PREDICTED: uncharacterized protein LOC101248992	gi|460397132|ref|XP_004244122.1|PREDICTED: uncharacterized protein LOC101248992 [Solanum lycopersicum]	AT1G50660.1	NA	unknown protein; INVOLVED IN: biological_process unknown; LOCATED IN: chloroplast; EXPRESSED IN: 22 plant structures; EXPRESSED DURING: 13 growth stages; BEST Arabidopsis thaliana protein match is: unknown protein (TAIR:AT3G20350.1); Has 21445 Blast hits to 15134 proteins in 1325 species: Archae - 461; Bacteria - 2309; Metazoa - 11052; Fungi - 1737; Plants - 1035; Viruses - 42; Other Eukaryotes -…
Cc000432	Cpent_contig_49997	comp77244_c3_seq12	ubiquitin thioesterase otu1	gi|297852772|ref|XP_002894267.1|hypothetical protein ARALYDRAFT_474199 [Arabidopsis lyrata subsp. lyrata] >gi|297340109|gb|EFH70526.1| hypothetical protein ARALYDRAFT_474199 [Arabidopsis lyrata subsp. lyrata]	AT1G50670.1	NA	OTU-like cysteine protease family protein
Cc000434	Cpent_contig_75137	comp67247_c0_seq1	ring finger family protein	gi|460412141|ref|XP_004251461.1|PREDICTED: NEP1-interacting protein-like 1-like [Solanum lycopersicum]	AT4G35840.1	NA	RING/U-box superfamily protein
Cc000435	Cpent_contig_216601	comp72878_c0_seq1	calcium-dependent protein kinase	gi|1552214|dbj|BAA13440.1|calcium dependent protein kinase [Ipomoea batatas]	AT4G21940.1	CPK15	calcium-dependent protein kinase 15
Cc000436	Cpent_contig_145457	comp70595_c5_seq22	NA	NA	NA	NA	NA
Cc000437	Cpent_contig_106931	comp68248_c0_seq1	uncharacterized loc101209587	gi|297737444|emb|CBI26645.3|unnamed protein product [Vitis vinifera]	AT4G04630.1	NA	Protein of unknown function, DUF584
Cc000438	Cpent_contig_21074	comp77100_c2_seq16	pra1 family protein e-like	gi|147787959|emb|CAN73850.1|hypothetical protein VITISV_021777 [Vitis vinifera]	AT1G55190.1	PRA1.F2,PRA7	PRA1 (Prenylated rab acceptor) family protein
Cc000440	Cpent_contig_260888	comp78275_c1_seq2	g-type lectin s-receptor-like serine threonine-protein kinase sd2-5-like	gi|460412150|ref|XP_004251465.1|PREDICTED: CASP-like protein VIT_19s0090g00570-like [Solanum lycopersicum]	AT4G32300.1	SD2-5	S-domain-2 5
Cc000442	Cpent_contig_223578	comp73495_c0_seq7	tetraacyldisaccharide 4 -kinase-like	gi|460397098|ref|XP_004244105.1|PREDICTED: tetraacyldisaccharide 4'-kinase-like [Solanum lycopersicum]	AT3G20480.1	NA	tetraacyldisaccharide 4'-kinase family protein
Cc000443	Cpent_contig_110775	comp68372_c4_seq5	iron-sulfur assembly mitochondrial-like	gi|460368899|ref|XP_004230302.1|PREDICTED: iron-sulfur assembly protein IscA-like 2, mitochondrial-like [Solanum lycopersicum]	AT5G03905.1	NA	Iron-sulphur cluster biosynthesis family protein
Cc000444	Cpent_contig_218973	comp73335_c4_seq1	swap surp domain-containing protein	gi|462409523|gb|EMJ14857.1|hypothetical protein PRUPE_ppa001104mg [Prunus persica]	AT5G55100.2	NA	SWAP (Suppressor-of-White-APricot)/surp domain-containing protein
Cc000447	Cpent_contig_110980	comp68304_c1_seq1	ethylene-responsive transcription factor 3-like	gi|460405824|ref|XP_004248374.1|PREDICTED: ethylene-responsive transcription factor 3-like [Solanum lycopersicum]	AT1G50640.1	ERF3,ATERF3	ethylene responsive element binding factor 3
Cc000448	Cpent_contig_169537	comp74282_c1_seq1	at3g20300 mqc12_5	gi|460405773|ref|XP_004248349.1|PREDICTED: uncharacterized protein LOC101267356 [Solanum lycopersicum]	AT3G20300.1	NA	Protein of unknown function (DUF3537)
Cc000449	Cpent_contig_73133	comp67600_c1_seq2	eh domain-containing protein 1-like	gi|460413037|ref|XP_004251902.1|PREDICTED: EH domain-containing protein 1-like [Solanum lycopersicum]	AT3G20290.2	ATEHD1,EHD1	EPS15 homology domain 1
Cc000450	Cpent_contig_111440	comp68114_c0_seq7	swib mdm2 domain-containing protein	gi|470119496|ref|XP_004295850.1|PREDICTED: upstream activation factor subunit UAF30-like [Fragaria vesca subsp. vesca]	AT4G26810.2	NA	SWIB/MDM2 domain superfamily protein
Cc000451	Cpent_contig_78587	comp67602_c0_seq1	thioredoxin-like protein chloroplastic-like	gi|460397066|ref|XP_004244089.1|PREDICTED: thioredoxin-like protein HCF164, chloroplastic-like [Solanum lycopersicum]	AT4G37200.1	HCF164	Thioredoxin superfamily protein
Cc000452	Cpent_contig_191029	comp75406_c0_seq10	bpi lbp family protein at1g04970-like	gi|462407692|gb|EMJ13026.1|hypothetical protein PRUPE_ppa004478mg [Prunus persica]	AT1G04970.1	NA	lipid-binding serum glycoprotein family protein
Cc000453	Cpent_contig_48910	comp76313_c2_seq1	cell division protein homolog chloroplastic-like	gi|7672161|emb|CAB89287.1|chloroplast FtsZ-like protein [Nicotiana tabacum]	AT5G55280.1	FTSZ1-1,ATFTSZ1-1,CPFTSZ	homolog of bacterial cytokinesis Z-ring protein FTSZ 1-1
Cc000454	Cpent_contig_270243	comp64904_c1_seq1	v-type proton atpase subunit e-like	gi|350538935|ref|NP_001234110.1|V-type proton ATPase subunit e-like precursor [Solanum lycopersicum] >gi|62751089|dbj|BAD95792.1| similar to ATP synthase subunit H protein [Solanum lycopersicum]	AT5G55290.2	NA	ATPase, V0 complex, subunit E
Cc000455	Cpent_contig_41234	comp77661_c0_seq1	enhanced downy mildew 2	gi|460405649|ref|XP_004248288.1|PREDICTED: uncharacterized protein LOC101249403 [Solanum lycopersicum]	AT5G55390.2	EDM2	ENHANCED DOWNY MILDEW 2
Cc000456	Cpent_contig_47703	comp77430_c1_seq2	fimbrin-like protein 2-like	gi|460397046|ref|XP_004244079.1|PREDICTED: fimbrin-like protein 2-like [Solanum lycopersicum]	AT4G26700.2	ATFIM1,FIM1	fimbrin 1
Cc000457	Cpent_contig_213872	comp73410_c0_seq2	probable glycerophosphoryl diester phosphodiesterase 2-like	gi|460397570|ref|XP_004244340.1|PREDICTED: uncharacterized protein LOC101262834 [Solanum lycopersicum]	AT4G26690.1	SHV3,MRH5,GPDL2	PLC-like phosphodiesterase family protein
Cc000458	Cpent_contig_167833	comp75571_c0_seq1	beta-( )-xylosyltransferase-like	gi|72388789|gb|AAZ68035.1|putative beta 1,2-xylosyltransferase [Nicotiana tabacum] >gi|77540265|gb|ABA86987.1| putative beta(1,2)-xylosyltransferase [Nicotiana tabacum]	AT5G55500.1	ATXYLT,XYLT	beta-1,2-xylosyltransferase
Cc000459	Cpent_contig_138404	comp70610_c0_seq6	proteasome subunit beta type	gi|351726646|ref|NP_001235342.1|uncharacterized protein LOC100499738 [Glycine max] >gi|255626205|gb|ACU13447.1| unknown [Glycine max]	AT3G22630.1	PBD1,PRCGB	20S proteasome beta subunit D1
Cc000460	Cpent_contig_138403	comp70610_c0_seq5	NA	NA	NA	NA	NA
Cc000461	Cpent_contig_105135	comp69073_c9_seq5	NA	NA	NA	NA	NA
Cc000462	Cpent_contig_70603	comp66482_c1_seq2	mitochondrial import inner membrane translocase subunit tim22	gi|460397011|ref|XP_004244062.1|PREDICTED: mitochondrial import inner membrane translocase subunit TIM22-2-like [Solanum lycopersicum]	AT4G26670.1	NA	Mitochondrial import inner membrane translocase subunit Tim17/Tim22/Tim23 family protein
Cc000463	Cpent_contig_253554	comp78644_c0_seq10	kinesin-like protein kif15	gi|350535000|ref|NP_001234426.1|kinesin related protein [Solanum lycopersicum] >gi|27462172|gb|AAO15358.1|AF242356_1 kinesin related protein [Solanum lycopersicum]	AT3G20150.1	NA	Kinesin motor family protein
Cc000464	Cpent_contig_126596	comp71987_c3_seq1	probable serine threonine-protein kinase wnk11-like	gi|460397013|ref|XP_004244063.1|PREDICTED: probable serine/threonine-protein kinase WNK11-like [Solanum lycopersicum]	AT5G55560.1	NA	Protein kinase superfamily protein
Cc000465	Cpent_contig_151742	comp61613_c0_seq1	uncharacterized loc101217651	gi|357447995|ref|XP_003594273.1|hypothetical protein MTR_2g026500 [Medicago truncatula] >gi|355483321|gb|AES64524.1| hypothetical protein MTR_2g026500 [Medicago truncatula] >gi|388504652|gb|AFK40392.1| unknown [Medicago truncatula]	AT4G16450.2	NA	unknown protein; FUNCTIONS IN: molecular_function unknown; INVOLVED IN: photorespiration; LOCATED IN: mitochondrion, mitochondrial membrane, mitochondrial respiratory chain complex I, respiratory chain complex I; EXPRESSED IN: 25 plant structures; EXPRESSED DURING: 15 growth stages.
Cc000466	Cpent_contig_271422	comp64950_c0_seq1	NA	NA	NA	NA	NA
Cc000467	Cpent_contig_18780	comp76913_c2_seq4	cytochrome p450	gi|460407756|ref|XP_004249316.1|PREDICTED: cytochrome P450 86B1-like isoform 1 [Solanum lycopersicum] >gi|460407758|ref|XP_004249317.1| PREDICTED: cytochrome P450 86B1-like isoform 2 [Solanum lycopersicum]	AT5G52320.1	CYP96A4	cytochrome P450, family 96, subfamily A, polypeptide 4
Cc000469	Cpent_contig_18775	comp76913_c1_seq2	cytochrome p450	gi|460407750|ref|XP_004249313.1|PREDICTED: cytochrome P450 86B1-like [Solanum lycopersicum]	AT2G23180.1	CYP96A1	cytochrome P450, family 96, subfamily A, polypeptide 1
Cc000470	Cpent_contig_109627	comp69389_c1_seq1	NA	NA	NA	NA	NA
Cc000472	Cpent_contig_208409	comp73945_c1_seq20	NA	NA	NA	NA	NA
Cc000474	Cpent_contig_76347	comp66466_c0_seq1	transmembrane emp24 domain-containing protein	gi|460396961|ref|XP_004244038.1|PREDICTED: cellulose synthase-like protein E1-like [Solanum lycopersicum]	AT3G07680.1	NA	emp24/gp25L/p24 family/GOLD family protein
Cc000475	Cpent_contig_263750	comp49823_c0_seq3	alcohol dehydrogenase 1	gi|356508983|ref|XP_003523232.1|PREDICTED: alcohol dehydrogenase-like [Glycine max]	AT1G77120.1	ADH1,ADH,ATADH,ATADH1	alcohol dehydrogenase 1
Cc000476	Cpent_contig_103331	comp69852_c0_seq2	protein gpr107-like	gi|502134274|ref|XP_004502059.1|PREDICTED: protein GPR107-like [Cicer arietinum]	AT5G42090.1	NA	Lung seven transmembrane receptor family protein
Cc000482	Cpent_contig_97982	comp69608_c0_seq1	sucrase-like protein	gi|460396957|ref|XP_004244036.1|PREDICTED: uncharacterized protein LOC101248594 [Solanum lycopersicum]	AT4G26620.1	NA	Sucrase/ferredoxin-like family protein
Cc000483	Cpent_contig_47221	comp77080_c3_seq1	protein kinase g11a-like	gi|460405726|ref|XP_004248326.1|PREDICTED: protein kinase G11A-like [Solanum lycopersicum]	AT5G47750.1	D6PKL2,PK5	D6 protein kinase like 2
Cc000484	Cpent_contig_160074	comp75715_c0_seq2	uncharacterized membrane protein at1g06890-like	gi|460413116|ref|XP_004251941.1|PREDICTED: uncharacterized membrane protein At1g06890-like [Solanum lycopersicum]	AT5G55950.1	NA	Nucleotide/sugar transporter family protein
Cc000485	Cpent_contig_160082	comp75715_c1_seq2	uncharacterized membrane protein at1g06890-like	gi|449461057|ref|XP_004148260.1|PREDICTED: uncharacterized membrane protein At1g06890-like isoform 2 [Cucumis sativus] >gi|449515195|ref|XP_004164635.1| PREDICTED: uncharacterized membrane protein At1g06890-like isoform 2 [Cucumis sativus]	AT5G55950.1	NA	Nucleotide/sugar transporter family protein
Cc000487	Cpent_contig_172308	comp75357_c1_seq3	heat shock protein	gi|356552478|ref|XP_003544594.1|PREDICTED: heat shock cognate protein 80-like [Glycine max]	AT5G56030.2	HSP81-2	heat shock protein 81-2
Cc000488	Cpent_contig_107847	comp69669_c0_seq1	protein transport protein sft2-like	gi|460396932|ref|XP_004244024.1|PREDICTED: protein transport protein SFT2-like [Solanum lycopersicum]	AT4G26550.1	NA	Got1/Sft2-like vescicle transport protein family
Cc000490	Cpent_contig_126164	comp70103_c0_seq6	uridine kinase-like protein 4-like	gi|460396926|ref|XP_004244021.1|PREDICTED: uridine kinase-like protein 3-like [Solanum lycopersicum]	AT1G55810.3	UKL3	uridine kinase-like 3
Cc000491	Cpent_contig_73896	comp67707_c0_seq1	threonine dehydratase chloroplastic-like	gi|12539611|gb|AAG59585.1|AF229927_1threonine deaminase [Nicotiana attenuata] >gi|60502212|gb|AAX22214.1| threonine deaminase [Nicotiana attenuata]	AT3G10050.1	OMR1	L-O-methylthreonine resistant 1
Cc000492	Cpent_contig_108612	comp69912_c0_seq1	PREDICTED: uncharacterized protein LOC100853612	gi|359494355|ref|XP_003634763.1|PREDICTED: uncharacterized protein LOC100853612 [Vitis vinifera]	AT5G56075.1	NA	Domain of unknown function (DUF2431)
Cc000493	Cpent_contig_216658	comp72454_c0_seq3	zinc finger ccch domain-containing protein 37-like	gi|255575514|ref|XP_002528658.1|conserved hypothetical protein [Ricinus communis] >gi|223531909|gb|EEF33724.1| conserved hypothetical protein [Ricinus communis]	AT3G12680.1	HUA1	floral homeotic protein (HUA1)
Cc000494	Cpent_contig_259126	comp78590_c0_seq35	probable amino acid permease 7-like	gi|460396908|ref|XP_004244012.1|PREDICTED: probable amino acid permease 7-like [Solanum lycopersicum]	AT5G23810.2	AAP7	amino acid permease 7
Cc000496	Cpent_contig_106064	comp69864_c0_seq1	probable calcium-binding protein cml21-like	gi|225462035|ref|XP_002268527.1|PREDICTED: probable calcium-binding protein CML21 [Vitis vinifera] >gi|296089985|emb|CBI39804.3| unnamed protein product [Vitis vinifera]	AT4G26470.1	NA	Calcium-binding EF-hand family protein
Cc000497	Cpent_contig_151400	comp60910_c1_seq1	ubiquitin-conjugating enzyme	gi|460405216|ref|XP_004248072.1|PREDICTED: ubiquitin-conjugating enzyme E2 28-like [Solanum lycopersicum]	AT1G64230.2	UBC28	ubiquitin-conjugating enzyme 28
Cc000499	Cpent_contig_155892	comp74837_c1_seq1	#NAME?	gi|225462023|ref|XP_002268040.1|PREDICTED: uncharacterized protein LOC100263435 [Vitis vinifera] >gi|296089980|emb|CBI39799.3| unnamed protein product [Vitis vinifera]	AT1G55690.2	NA	Sec14p-like phosphatidylinositol transfer family protein
Cc000500	Cpent_contig_78279	comp66661_c0_seq2	gpi-anchored protein	gi|124484379|dbj|BAF46300.1|GPI-anchored protein [Ipomoea nil]	AT5G56170.1	LLG1	LORELEI-LIKE-GPI-ANCHORED PROTEIN 1
Cc000504	Cpent_contig_248188	comp78063_c1_seq2	NA	NA	NA	NA	NA
Cc000509	Cpent_contig_160071	comp75297_c0_seq3	f-box protein at-b-like	gi|296090049|emb|CBI39868.3|unnamed protein product [Vitis vinifera]	AT1G55590.1	NA	RNI-like superfamily protein
Cc000511	Cpent_contig_231423	comp4354_c1_seq1	NA	NA	NA	NA	NA
Cc000512	Cpent_contig_131083	comp71103_c0_seq1	probable protein phosphatase 2c 6-like	gi|460396880|ref|XP_004243998.1|PREDICTED: probable protein phosphatase 2C 6-like [Solanum lycopersicum]	AT1G16220.1	NA	Protein phosphatase 2C family protein
Cc000514	Cpent_contig_183309	comp74236_c0_seq1	dna repair protein reca homolog chloroplastic-like	gi|225462225|ref|XP_002271727.1|PREDICTED: DNA repair protein recA homolog 1, chloroplastic-like [Vitis vinifera]	AT1G79050.2	NA	recA DNA recombination family protein
Cc000515	Cpent_contig_124374	comp70495_c4_seq1	yela protein gb	gi|225462211|ref|XP_002270778.1|PREDICTED: uncharacterized protein LOC100259352 [Vitis vinifera]	AT1G56020.1	NA	unknown protein; BEST Arabidopsis thaliana protein match is: unknown protein (TAIR:AT3G12970.1); Has 3011 Blast hits to 958 proteins in 192 species: Archae - 0; Bacteria - 193; Metazoa - 479; Fungi - 286; Plants - 158; Viruses - 8; Other Eukaryotes - 1887 (source: NCBI BLink).
Cc000516	Cpent_contig_73353	comp66102_c0_seq1	snare-associated like protein	gi|225462195|ref|XP_002269358.1|PREDICTED: uncharacterized protein LOC100257623 [Vitis vinifera]	AT1G79070.1	NA	SNARE-associated protein-related
Cc000517	Cpent_contig_35724	comp77151_c0_seq1	PREDICTED: uncharacterized protein LOC101253667 isoform 1	gi|460413144|ref|XP_004251955.1|PREDICTED: uncharacterized protein LOC101253667 isoform 1 [Solanum lycopersicum] >gi|460413146|ref|XP_004251956.1| PREDICTED: uncharacterized protein LOC101253667 isoform 2 [Solanum lycopersicum]	AT1G79090.2	NA	FUNCTIONS IN: molecular_function unknown; INVOLVED IN: biological_process unknown; LOCATED IN: cellular_component unknown; EXPRESSED IN: 25 plant structures; EXPRESSED DURING: 15 growth stages; CONTAINS InterPro DOMAIN/s: Topoisomerase II-associated protein PAT1 (InterPro:IPR019167); BEST Arabidopsis thaliana protein match is: Topoisomerase II-associated protein PAT1 (TAIR:AT3G22270.1); Has 1260 …
Cc000518	Cpent_contig_257971	comp78537_c4_seq3	dioxygenase-like protein	gi|460396848|ref|XP_004243982.1|PREDICTED: uncharacterized protein LOC101257983 [Solanum lycopersicum]	AT3G12940.1	NA	2-oxoglutarate (2OG) and Fe(II)-dependent oxygenase superfamily protein
Cc000519	Cpent_contig_108906	comp69051_c1_seq1	s-rnase binding protein	gi|255544694|ref|XP_002513408.1|conserved hypothetical protein [Ricinus communis] >gi|223547316|gb|EEF48811.1| conserved hypothetical protein [Ricinus communis]	AT3G12920.1	NA	SBP (S-ribonuclease binding protein) family protein
Cc000520	Cpent_contig_205539	comp72204_c1_seq11	mitotic spindle assembly checkpoint protein mad2b-like	gi|225462166|ref|XP_002266198.1|PREDICTED: mitotic spindle assembly checkpoint protein MAD2B [Vitis vinifera]	AT1G16590.1	REV7,ATREV7	DNA-binding HORMA family protein
Cc000521	Cpent_contig_21482	comp77176_c0_seq64	molybdenum cofactor sulfurase	gi|350534510|ref|NP_001234144.1|molybdenum cofactor sulfurase [Solanum lycopersicum] >gi|75156113|sp|Q8LGM7.1|MOCOS_SOLLC RecName: Full=Molybdenum cofactor sulfurase; Short=MOS; Short=MoCo sulfurase; AltName: Full=Molybdenum cofactor sulfurtransferase >gi|22128583|gb|AAL71858.1| molybdenum cofactor sulfurase [Solanum lycopersicum]	AT1G16540.1	SIR3,LOS5,ABA3,ATABA3,ACI2	molybdenum cofactor sulfurase (LOS5) (ABA3)
Cc000522	Cpent_contig_21548	comp77176_c0_seq130	molybdenum cofactor sulfurase	gi|350534510|ref|NP_001234144.1|molybdenum cofactor sulfurase [Solanum lycopersicum] >gi|75156113|sp|Q8LGM7.1|MOCOS_SOLLC RecName: Full=Molybdenum cofactor sulfurase; Short=MOS; Short=MoCo sulfurase; AltName: Full=Molybdenum cofactor sulfurtransferase >gi|22128583|gb|AAL71858.1| molybdenum cofactor sulfurase [Solanum lycopersicum]	AT1G16540.1	SIR3,LOS5,ABA3,ATABA3,ACI2	molybdenum cofactor sulfurase (LOS5) (ABA3)
Cc000523	Cpent_contig_169275	comp75372_c2_seq5	dna rna-binding protein kin17-like	gi|241632461|ref|XP_002408603.1|conserved hypothetical protein [Ixodes scapularis] >gi|215501205|gb|EEC10699.1| conserved hypothetical protein [Ixodes scapularis]	AT1G55460.1	NA	DNA/RNA-binding protein Kin17, conserved region
Cc000524	Cpent_contig_169279	comp75372_c2_seq9	dna rna-binding protein kin17-like	gi|241632461|ref|XP_002408603.1|conserved hypothetical protein [Ixodes scapularis] >gi|215501205|gb|EEC10699.1| conserved hypothetical protein [Ixodes scapularis]	AT1G55460.1	NA	DNA/RNA-binding protein Kin17, conserved region
Cc000525	Cpent_contig_127058	comp71038_c0_seq1	protein activator of spomin::luc2	gi|460396840|ref|XP_004243978.1|PREDICTED: zinc finger protein CONSTANS-LIKE 4-like [Solanum lycopersicum]	AT3G12890.1	ASML2	activator of spomin::LUC2
Cc000526	Cpent_contig_78015	comp67379_c1_seq1	ac006341_31 ests gb	gi|460405730|ref|XP_004248328.1|PREDICTED: uncharacterized protein LOC101261167 [Solanum lycopersicum]	AT1G56080.1	NA	unknown protein; FUNCTIONS IN: molecular_function unknown; INVOLVED IN: biological_process unknown; LOCATED IN: plasma membrane; EXPRESSED IN: 12 plant structures; EXPRESSED DURING: 6 growth stages; BEST Arabidopsis thaliana protein match is: unknown protein (TAIR:AT1G16520.1); Has 196 Blast hits to 193 proteins in 50 species: Archae - 2; Bacteria - 0; Metazoa - 9; Fungi - 2; Plants - 132; Viruse…
Cc000527	Cpent_contig_186867	comp74423_c0_seq1	uracil phosphoribosyltransferase	gi|460392406|ref|XP_004241807.1|PREDICTED: uridine kinase-like protein 1, chloroplastic-like [Solanum lycopersicum]	AT5G40870.1	ATUK/UPRT1,UKL1,UK/UPRT1	uridine kinase/uracil phosphoribosyltransferase 1
Cc000529	Cpent_contig_228043	comp58740_c0_seq1	retrotransposon unclassified	gi|125577229|gb|EAZ18451.1|hypothetical protein OsJ_33978 [Oryza sativa Japonica Group]	AT5G48050.1	NA	CONTAINS InterPro DOMAIN/s: Retrotransposon gag protein (InterPro:IPR005162); BEST Arabidopsis thaliana protein match is: unknown protein (TAIR:AT1G34070.1); Has 1807 Blast hits to 1807 proteins in 277 species: Archae - 0; Bacteria - 0; Metazoa - 736; Fungi - 347; Plants - 385; Viruses - 0; Other Eukaryotes - 339 (source: NCBI BLink).
Cc000530	Cpent_contig_15028	comp77475_c0_seq5	cytochrome p450	gi|124484371|dbj|BAF46296.1|cytochrome P450 [Ipomoea nil]	AT4G39490.1	CYP96A10	cytochrome P450, family 96, subfamily A, polypeptide 10
Cc000531	Cpent_contig_203556	comp72885_c0_seq1	cytochrome p450	gi|124484371|dbj|BAF46296.1|cytochrome P450 [Ipomoea nil]	AT4G39490.1	CYP96A10	cytochrome P450, family 96, subfamily A, polypeptide 10
Cc000533	Cpent_contig_169523	comp74055_c2_seq1	auxin-responsive family protein	gi|460396830|ref|XP_004243973.1|PREDICTED: auxin-induced protein 10A5-like [Solanum lycopersicum]	AT1G56150.1	NA	SAUR-like auxin-responsive protein family
Cc000534	Cpent_contig_104040	comp69371_c0_seq1	uncharacterized loc101202760	gi|225465032|ref|XP_002264774.1|PREDICTED: uncharacterized protein LOC100249643 [Vitis vinifera]	AT1G79160.1	NA	unknown protein; BEST Arabidopsis thaliana protein match is: unknown protein (TAIR:AT1G16500.1); Has 104 Blast hits to 102 proteins in 13 species: Archae - 0; Bacteria - 0; Metazoa - 0; Fungi - 0; Plants - 104; Viruses - 0; Other Eukaryotes - 0 (source: NCBI BLink).
Cc000535	Cpent_contig_104468	comp69473_c0_seq1	thiosulfate sulfurtransferase	gi|225465012|ref|XP_002264748.1|PREDICTED: 3-mercaptopyruvate sulfurtransferase [Vitis vinifera] >gi|147820684|emb|CAN69823.1| hypothetical protein VITISV_030676 [Vitis vinifera] >gi|297736153|emb|CBI24191.3| unnamed protein product [Vitis vinifera]	AT1G79230.1	ST1,ATMST1,MST1,ATRDH1,STR1	mercaptopyruvate sulfurtransferase 1
Cc000537	Cpent_contig_45722	comp76341_c1_seq1	atp-dependent zinc metalloprotease ftsh chloroplastic-like	gi|460374021|ref|XP_004232810.1|PREDICTED: ATP-dependent zinc metalloprotease FTSH 12, chloroplastic-like [Solanum lycopersicum]	AT1G79560.1	EMB156,EMB36,EMB1047,FTSH12	FTSH protease 12
Cc000538	Cpent_contig_16427	comp77775_c3_seq6	PREDICTED: uncharacterized protein LOC101264023	gi|460393892|ref|XP_004242542.1|PREDICTED: uncharacterized protein LOC101264023 [Solanum lycopersicum]	AT3G07350.1	NA	Protein of unknown function (DUF506)
Cc000539	Cpent_contig_231749	comp5137_c0_seq1	NA	NA	NA	NA	NA
Cc000541	Cpent_contig_4446	comp32152_c0_seq1	NA	NA	NA	NA	NA
Cc000543	Cpent_contig_105871	comp68885_c2_seq6	NA	NA	NA	NA	NA
Cc000545	Cpent_contig_158923	comp75367_c3_seq4	NA	NA	AT3G20870.1	ZTP29	ZIP metal ion transporter family
Cc000546	Cpent_contig_256408	comp78623_c0_seq6	hypothetical retrotransposon	gi|56407681|gb|AAV88069.1|hypothetical retrotransposon [Ipomoea batatas]	NA	NA	NA
Cc000547	Cpent_contig_205608	comp73047_c3_seq15	NA	NA	NA	NA	NA
Cc000548	Cpent_contig_170471	comp74861_c0_seq6	NA	NA	NA	NA	NA
Cc000551	Cpent_contig_179467	comp75866_c1_seq2	ribosomal rna large subunit methyltransferase i-like	gi|359494626|ref|XP_002265047.2|PREDICTED: ribosomal RNA large subunit methyltransferase I-like [Vitis vinifera]	AT1G54310.2	NA	S-adenosyl-L-methionine-dependent methyltransferases superfamily protein
Cc000552	Cpent_contig_44129	comp76479_c0_seq1	protein strawberry notch-like	gi|460405645|ref|XP_004248286.1|PREDICTED: protein strawberry notch-like [Solanum lycopersicum]	AT1G79350.1	EMB1135	RING/FYVE/PHD zinc finger superfamily protein
Cc000553	Cpent_contig_260091	comp78482_c1_seq1	nuclear-pore anchor-like	gi|460390791|ref|XP_004241008.1|PREDICTED: nuclear-pore anchor-like [Solanum lycopersicum]	AT1G79280.1	NUA,AtTPR	nuclear pore anchor
Cc000555	Cpent_contig_151863	comp61950_c0_seq2	NA	NA	NA	NA	NA
Cc000556	Cpent_contig_200550	comp72125_c0_seq1	non-ltr retroelement reverse transcriptase-like protein	gi|12321503|gb|AAG50806.1|AC079281_8unknown protein [Arabidopsis thaliana]	AT1G43760.1	NA	DNAse I-like superfamily protein
Cc000558	Cpent_contig_127453	comp70509_c1_seq3	hypothetical protein PRUPE_ppa001968mg	gi|462399789|gb|EMJ05457.1|hypothetical protein PRUPE_ppa001968mg [Prunus persica]	NA	NA	NA
Cc000561	Cpent_contig_253753	comp78509_c1_seq1	nucleotide binding	gi|460370773|ref|XP_004231224.1|PREDICTED: uncharacterized protein LOC101249217 [Solanum lycopersicum]	AT2G46560.1	NA	transducin family protein / WD-40 repeat family protein
Cc000563	Cpent_contig_32294	comp76116_c1_seq5	transcription factor bhlh13-like	gi|460368271|ref|XP_004229991.1|PREDICTED: transcription factor bHLH13-like [Solanum lycopersicum]	AT1G01260.3	NA	basic helix-loop-helix (bHLH) DNA-binding superfamily protein
Cc000564	Cpent_contig_32337	comp76116_c1_seq48	band 7 family protein	gi|225442194|ref|XP_002276800.1|PREDICTED: stomatin-like protein 2 [Vitis vinifera] >gi|297743035|emb|CBI35902.3| unnamed protein product [Vitis vinifera]	AT4G27585.1	NA	SPFH/Band 7/PHB domain-containing membrane-associated protein family
Cc000565	Cpent_contig_21675	comp77972_c2_seq34	stomatin-like protein	gi|502136677|ref|XP_004502783.1|PREDICTED: stomatin-like protein 2, mitochondrial-like [Cicer arietinum]	AT5G54100.1	NA	SPFH/Band 7/PHB domain-containing membrane-associated protein family
Cc000567	Cpent_contig_133789	comp70596_c0_seq1	protein aspartic protease in guard cell 1-like	gi|460368269|ref|XP_004229990.1|PREDICTED: protein ASPARTIC PROTEASE IN GUARD CELL 1-like [Solanum lycopersicum]	AT1G01300.1	NA	Eukaryotic aspartyl protease family protein
Cc000569	Cpent_contig_258910	comp78312_c0_seq1	protein embryo defective 1703	gi|460368263|ref|XP_004229987.1|PREDICTED: uncharacterized protein LOC101253533 [Solanum lycopersicum]	AT3G61780.1	emb1703	embryo defective 1703
Cc000571	Cpent_contig_205165	comp72953_c0_seq1	dynamin-related protein 5a-like	gi|460368253|ref|XP_004229982.1|PREDICTED: dynamin-related protein 5A-like [Solanum lycopersicum]	AT3G61760.1	ADL1B,DL1B	DYNAMIN-like 1B
Cc000572	Cpent_contig_12611	comp77572_c0_seq1	histone-lysine n-methyltransferase atx3	gi|460370769|ref|XP_004231222.1|PREDICTED: histone-lysine N-methyltransferase ATX4-like [Solanum lycopersicum]	AT3G61740.2	SDG14,ATX3	SET domain protein 14
Cc000573	Cpent_contig_108912	comp69629_c0_seq1	ring-h2 finger protein atl21a-like	gi|470141929|ref|XP_004306676.1|PREDICTED: putative RING-H2 finger protein ATL21A-like [Fragaria vesca subsp. vesca]	AT2G46495.1	NA	RING/U-box superfamily protein
Cc000576	Cpent_contig_27495	comp77014_c4_seq1	protein	gi|462414950|gb|EMJ19687.1|hypothetical protein PRUPE_ppa012114mg [Prunus persica]	AT5G53160.1	RCAR3,PYL8	regulatory components of ABA receptor 3
Cc000580	Cpent_contig_38449	comp77855_c7_seq2	probable wrky transcription factor 53-like	gi|356516015|ref|XP_003526692.1|PREDICTED: probable WRKY transcription factor 53-like [Glycine max]	AT2G46400.1	WRKY46,ATWRKY46	WRKY DNA-binding protein 46
Cc000581	Cpent_contig_38435	comp77855_c1_seq1	anthocyanidin reductase-like	gi|297745411|emb|CBI40491.3|unnamed protein product [Vitis vinifera]	AT2G45400.1	BEN1	NAD(P)-binding Rossmann-fold superfamily protein
Cc000582	Cpent_contig_38436	comp77855_c1_seq2	anthocyanidin reductase-like	gi|297745411|emb|CBI40491.3|unnamed protein product [Vitis vinifera]	AT5G42800.1	DFR,TT3,M318	dihydroflavonol 4-reductase
Cc000583	Cpent_contig_197472	comp72603_c0_seq1	hydroquinone glucosyltransferase-like	gi|209954731|dbj|BAG80556.1|UDP-glucose:glucosyltransferase [Lycium barbarum]	AT4G01070.1	GT72B1,UGT72B1	UDP-Glycosyltransferase superfamily protein
Cc000584	Cpent_contig_219477	comp73009_c2_seq2	NA	NA	AT1G01430.1	TBL25	TRICHOME BIREFRINGENCE-LIKE 25
Cc000585	Cpent_contig_172754	comp75293_c1_seq1	uncharacterized loc101208193	gi|255586545|ref|XP_002533909.1|hypothetical protein RCOM_0237030 [Ricinus communis] >gi|223526130|gb|EEF28474.1| hypothetical protein RCOM_0237030 [Ricinus communis]	AT3G61670.1	NA	Protein of unknown function (DUF3133)
Cc000586	Cpent_contig_35227	comp76960_c0_seq1	protein kinase-like protein	gi|460370729|ref|XP_004231202.1|PREDICTED: uncharacterized protein LOC101268041 [Solanum lycopersicum]	AT5G41730.1	NA	Protein kinase family protein
Cc000588	Cpent_contig_211833	comp73151_c7_seq1	NA	NA	NA	NA	NA
Cc000589	Cpent_contig_175667	comp74716_c0_seq1	NA	NA	NA	NA	NA
Cc000590	Cpent_contig_143727	comp70662_c1_seq1	NA	NA	NA	NA	NA
Cc000591	Cpent_contig_159070	comp74641_c0_seq1	btb poz domain-containing protein pob1-like	gi|229368448|gb|ACQ59090.1|BTB/POZ protein [Nicotiana benthamiana]	AT3G61600.2	ATPOB1,POB1	POZ/BTB containin G-protein 1
Cc000592	Cpent_contig_28319	comp76165_c1_seq2	protein	gi|297745383|emb|CBI40463.3|unnamed protein product [Vitis vinifera]	AT5G41620.1	NA	FUNCTIONS IN: molecular_function unknown; INVOLVED IN: biological_process unknown; LOCATED IN: chloroplast, plasma membrane; EXPRESSED IN: 9 plant structures; EXPRESSED DURING: 6 growth stages; BEST Arabidopsis thaliana protein match is: intracellular protein transport protein USO1-related (TAIR:AT1G64180.1); Has 30201 Blast hits to 17322 proteins in 780 species: Archae - 12; Bacteria - 1396; Met…
Cc000593	Cpent_contig_178027	comp75489_c3_seq7	NA	NA	NA	NA	NA
Cc000597	Cpent_contig_269087	comp65192_c0_seq1	desiccation related protein	gi|304435369|gb|ADM33676.1|late embryogenesis abundant protein 14 [Ipomoea batatas]	AT2G46140.1	NA	Late embryogenesis abundant protein
Cc000599	Cpent_contig_135764	comp70801_c1_seq2	fk506-binding protein 4-like isoform x1	gi|388513605|gb|AFK44864.1|unknown [Lotus japonicus]	AT1G01490.2	NA	Heavy metal transport/detoxification superfamily protein
Cc000600	Cpent_contig_170841	comp75720_c3_seq2	c-terminal binding protein an-like	gi|28804252|dbj|BAC58020.1|angustifolia [Ipomoea nil] >gi|28804254|dbj|BAC58021.1| angustifolia [Ipomoea nil]	AT1G01510.1	AN	NAD(P)-binding Rossmann-fold superfamily protein
Cc000603	Cpent_contig_70530	comp66219_c0_seq1	50s ribosomal protein chloroplastic-like	gi|460402337|ref|XP_004246669.1|PREDICTED: 50S ribosomal protein L5, chloroplastic-like [Solanum lycopersicum]	AT4G01310.1	NA	Ribosomal L5P family protein
Cc000604	Cpent_contig_167692	comp74022_c2_seq1	protein chloroplastic-like	gi|124484403|dbj|BAF46312.1|hypothetical protein [Ipomoea nil]	AT2G46080.1	NA	CONTAINS InterPro DOMAIN/s: Protein BYPASS related (InterPro:IPR008511); BEST Arabidopsis thaliana protein match is: Protein of unknown function (DUF793) (TAIR:AT1G01550.2); Has 153 Blast hits to 139 proteins in 20 species: Archae - 0; Bacteria - 2; Metazoa - 1; Fungi - 0; Plants - 150; Viruses - 0; Other Eukaryotes - 0 (source: NCBI BLink).
Cc000605	Cpent_contig_135691	comp70701_c1_seq1	c-1-tetrahydrofolate cytoplasmic-like	gi|460407774|ref|XP_004249325.1|PREDICTED: bifunctional protein FolD-like [Solanum lycopersicum]	AT3G12290.1	NA	Amino acid dehydrogenase family protein
Cc000606	Cpent_contig_29017	comp76736_c1_seq1	alkylated dna repair protein alkb homolog 8-like	gi|225437314|ref|XP_002263866.1|PREDICTED: alkylated DNA repair protein alkB homolog 8 [Vitis vinifera] >gi|297743861|emb|CBI36831.3| unnamed protein product [Vitis vinifera]	AT4G02485.1	NA	2-oxoglutarate (2OG) and Fe(II)-dependent oxygenase superfamily protein
Cc000607	Cpent_contig_130794	comp71329_c0_seq1	PREDICTED: uncharacterized protein LOC101250127	gi|460391587|ref|XP_004241402.1|PREDICTED: uncharacterized protein LOC101250127 [Solanum lycopersicum]	AT5G62575.1	NA	unknown protein; FUNCTIONS IN: molecular_function unknown; INVOLVED IN: biological_process unknown; LOCATED IN: mitochondrion; EXPRESSED IN: 25 plant structures; EXPRESSED DURING: 15 growth stages; BEST Arabidopsis thaliana protein match is: unknown protein (TAIR:AT3G47833.1); Has 30201 Blast hits to 17322 proteins in 780 species: Archae - 12; Bacteria - 1396; Metazoa - 17338; Fungi - 3422; Plant…
Cc000608	Cpent_contig_116865	comp41473_c0_seq1	NA	NA	NA	NA	NA
Cc000609	Cpent_contig_60484	comp38231_c0_seq1	NA	NA	NA	NA	NA
Cc000610	Cpent_contig_215616	comp72010_c3_seq2	probable serine threonine-protein kinase at1g01540-like isoform 1	gi|460368073|ref|XP_004229894.1|PREDICTED: probable serine/threonine-protein kinase At1g01540-like isoform 1 [Solanum lycopersicum]	NA	NA	NA
Cc000614	Cpent_contig_98590	comp69465_c0_seq19	PREDICTED: uncharacterized protein LOC101255928	gi|460405182|ref|XP_004248055.1|PREDICTED: uncharacterized protein LOC101255928 [Solanum lycopersicum]	AT1G63830.3	NA	PLAC8 family protein
Cc000616	Cpent_contig_167238	comp74179_c1_seq17	ubiquitin-conjugating enzyme e2 5-like	gi|388491920|gb|AFK34026.1|unknown [Medicago truncatula]	AT1G63800.1	UBC5	ubiquitin-conjugating enzyme 5
Cc000617	Cpent_contig_118744	comp53288_c0_seq1	transposon mutator sub-class	gi|31432298|gb|AAP53948.1|transposon protein, putative, Mutator sub-class [Oryza sativa Japonica Group]	AT1G64260.1	NA	MuDR family transposase
Cc000618	Cpent_contig_141385	comp70409_c0_seq1	uncharacterized loc101221896 isoform 2	gi|460368144|ref|XP_004229929.1|PREDICTED: uncharacterized protein LOC101260970 isoform 1 [Solanum lycopersicum]	AT4G00355.2	NA	unknown protein; BEST Arabidopsis thaliana protein match is: unknown protein (TAIR:AT2G45980.1); Has 100 Blast hits to 97 proteins in 16 species: Archae - 0; Bacteria - 0; Metazoa - 0; Fungi - 0; Plants - 100; Viruses - 0; Other Eukaryotes - 0 (source: NCBI BLink).
Cc000620	Cpent_contig_260939	comp78104_c0_seq1	cytochrome p450 86a2-like	gi|147844260|emb|CAN80040.1|hypothetical protein VITISV_037194 [Vitis vinifera]	AT4G00360.1	CYP86A2,ATT1	cytochrome P450, family 86, subfamily A, polypeptide 2
Cc000621	Cpent_contig_99708	comp69142_c1_seq1	skp1-like protein 21-like	gi|356531993|ref|XP_003534559.1|PREDICTED: SKP1-like protein 21-like [Glycine max]	AT3G61415.1	ASK21,SK21	SKP1-like 21
Cc000626	Cpent_contig_13891	comp77340_c0_seq3	protein	gi|460368065|ref|XP_004229890.1|PREDICTED: uncharacterized protein LOC101249582 [Solanum lycopersicum]	AT4G00440.3	NA	Protein of unknown function (DUF3741)
Cc000627	Cpent_contig_246278	comp78472_c0_seq4	mediator of rna polymerase ii transcription subunit 12-like	gi|460368041|ref|XP_004229878.1|PREDICTED: mediator of RNA polymerase II transcription subunit 12-like [Solanum lycopersicum]	AT4G00450.1	CRP,CCT	RNA polymerase II transcription mediators
Cc000628	Cpent_contig_69661	comp67051_c1_seq4	NA	NA	NA	NA	NA
Cc000630	Cpent_contig_110816	comp68959_c1_seq1	beta-amylase chloroplastic-like	gi|462414520|gb|EMJ19257.1|hypothetical protein PRUPE_ppa006189mg [Prunus persica]	AT4G00490.1	BAM2,BMY9	beta-amylase 2
Cc000632	Cpent_contig_138978	comp70281_c0_seq1	NA	NA	AT1G01710.1	NA	Acyl-CoA thioesterase family protein
Cc000633	Cpent_contig_184030	comp75173_c1_seq15	upf0187 protein chloroplastic-like	gi|460388905|ref|XP_004240104.1|PREDICTED: UPF0187 protein At3g61320, chloroplastic-like [Solanum lycopersicum]	AT3G61320.1	NA	Bestrophin-like protein
Cc000636	Cpent_contig_45374	comp77751_c1_seq28	NA	NA	NA	NA	NA
Cc000637	Cpent_contig_5933	comp1533232_c0_seq1	NA	NA	NA	NA	NA
Cc000640	Cpent_contig_194534	comp72775_c4_seq7	o-glucosyltransferase rumi-like	gi|359489773|ref|XP_002273091.2|PREDICTED: O-glucosyltransferase rumi-like [Vitis vinifera]	AT2G45830.1	DTA2	downstream target of AGL15 2
Cc000646	Cpent_contig_96604	comp62466_c0_seq3	NA	NA	NA	NA	NA
Cc000647	Cpent_contig_210516	comp72123_c0_seq1	NA	NA	NA	NA	NA
Cc000648	Cpent_contig_39593	comp77364_c1_seq7	NA	NA	NA	NA	NA
Cc000650	Cpent_contig_186629	comp74757_c0_seq3	homogentisate solanesyltransferase	gi|460382882|ref|XP_004237165.1|PREDICTED: uncharacterized protein LOC101248379 [Solanum lycopersicum]	AT3G11950.2	NA	TRAF-like superfamily protein
Cc000652	Cpent_contig_173399	comp75290_c0_seq2	k(+) efflux antiporter chloroplastic-like	gi|460368045|ref|XP_004229880.1|PREDICTED: K(+) efflux antiporter 2, chloroplastic-like [Solanum lycopersicum]	AT1G01790.1	KEA1,ATKEA1	K+ efflux antiporter 1
Cc000653	Cpent_contig_132777	comp70690_c0_seq1	tetrahydrofolate dehydrogenase cyclohydrolase	gi|460368122|ref|XP_004229918.1|PREDICTED: bifunctional protein FolD-like [Solanum lycopersicum]	AT4G00620.1	NA	Amino acid dehydrogenase family protein
Cc000654	Cpent_contig_140594	comp71424_c0_seq1	probable isoaspartyl peptidase l-asparaginase 4-like	gi|460388919|ref|XP_004240111.1|PREDICTED: putative threonine aspartase-like [Solanum lycopersicum]	AT4G00590.1	NA	N-terminal nucleophile aminohydrolases (Ntn hydrolases) superfamily protein
Cc000655	Cpent_contig_157154	comp74337_c1_seq7	nad-dependent malic enzyme 59 kda mitochondrial-like	gi|255541510|ref|XP_002511819.1|malic enzyme, putative [Ricinus communis] >gi|223548999|gb|EEF50488.1| malic enzyme, putative [Ricinus communis]	AT4G00570.1	NAD-ME2	NAD-dependent malic enzyme 2
Cc000656	Cpent_contig_228295	comp59165_c0_seq2	NA	NA	NA	NA	NA
Cc000657	Cpent_contig_114483	comp393543_c0_seq1	NA	NA	NA	NA	NA
Cc000658	Cpent_contig_44448	comp76191_c1_seq2	receptor-like serine threonine-protein kinase at2g45590-like	gi|460370677|ref|XP_004231177.1|PREDICTED: receptor-like serine/threonine-protein kinase At2g45590-like [Solanum lycopersicum]	AT2G45590.1	NA	Protein kinase superfamily protein
Cc000659	Cpent_contig_255592	comp78557_c0_seq1	beige-related and wd-40 repeat-containing protein	gi|225453793|ref|XP_002270775.1|PREDICTED: uncharacterized protein LOC100247154 [Vitis vinifera]	AT2G45540.1	NA	WD-40 repeat family protein / beige-related
Cc000660	Cpent_contig_164571	comp75969_c2_seq23	cytochrome p450 704c1-like	gi|71726950|gb|AAZ39646.1|cytochrome P450 monooxygenase [Petunia x hybrida]	AT2G45510.1	CYP704A2	cytochrome P450, family 704, subfamily A, polypeptide 2
Cc000662	Cpent_contig_16422	comp77775_c3_seq1	zinc finger ccch domain-containing protein 15-like	gi|460375828|ref|XP_004233706.1|PREDICTED: zinc finger CCCH domain-containing protein 14-like [Solanum lycopersicum]	AT1G68200.2	NA	Zinc finger C-x8-C-x5-C-x3-H type family protein
Cc000663	Cpent_contig_106259	comp68596_c1_seq3	NA	NA	NA	NA	NA
Cc000664	Cpent_contig_171080	comp75361_c0_seq42	aspartic proteinase-like protein 1-like	gi|470102670|ref|XP_004287774.1|PREDICTED: aspartic proteinase-like protein 1-like [Fragaria vesca subsp. vesca]	AT3G51360.1	NA	Eukaryotic aspartyl protease family protein
Cc000665	Cpent_contig_215371	comp73287_c0_seq8	digalactosyldiacylglycerol synthase chloroplastic-like	gi|460368124|ref|XP_004229919.1|PREDICTED: digalactosyldiacylglycerol synthase 2, chloroplastic-like [Solanum lycopersicum]	AT4G00550.1	DGD2	digalactosyl diacylglycerol deficient 2
Cc000666	Cpent_contig_13814	comp77016_c0_seq41	rossmann-fold nad -binding domain-containing protein	gi|460368140|ref|XP_004229927.1|PREDICTED: methionine adenosyltransferase 2 subunit beta-like [Solanum lycopersicum]	AT4G00560.2	NA	NAD(P)-binding Rossmann-fold superfamily protein
Cc000667	Cpent_contig_13775	comp77016_c0_seq2	rossmann-fold nad -binding domain-containing protein	gi|460368140|ref|XP_004229927.1|PREDICTED: methionine adenosyltransferase 2 subunit beta-like [Solanum lycopersicum]	AT4G00560.2	NA	NAD(P)-binding Rossmann-fold superfamily protein
Cc000668	Cpent_contig_248736	comp78259_c4_seq19	pentatricopeptide repeat-containing protein mitochondrial-like	gi|460366068|ref|XP_004228915.1|PREDICTED: putative pentatricopeptide repeat-containing protein At5g06400, mitochondrial-like [Solanum lycopersicum]	AT5G06400.1	NA	Pentatricopeptide repeat (PPR) superfamily protein
Cc000669	Cpent_contig_152608	comp60674_c0_seq1	gibberellin receptor	gi|460368030|ref|XP_004229873.1|PREDICTED: probable carboxylesterase 8-like [Solanum lycopersicum]	NA	NA	NA
Cc000670	Cpent_contig_168313	comp74347_c1_seq2	NA	NA	NA	NA	NA
Cc000671	Cpent_contig_168316	comp74347_c3_seq2	NA	NA	AT2G45610.1	NA	alpha/beta-Hydrolases superfamily protein
Cc000673	Cpent_contig_16845	comp76500_c0_seq1	glycosyl transferase family 8	gi|460382000|ref|XP_004236728.1|PREDICTED: uncharacterized protein LOC101255083 [Solanum lycopersicum]	AT3G61130.1	GAUT1,LGT1	galacturonosyltransferase 1
Cc000674	Cpent_contig_249235	comp78523_c5_seq2	NA	NA	NA	NA	NA
Cc000675	Cpent_contig_110966	comp68649_c0_seq6	NA	NA	NA	NA	NA
Cc000677	Cpent_contig_221922	comp73658_c0_seq2	arginine serine-rich-splicing factor rsp40-like	gi|462414798|gb|EMJ19535.1|hypothetical protein PRUPE_ppa008562mg [Prunus persica]	AT4G25500.2	ATRSP35,ATRSP40,AT-SRP40,RSP35,RS40,At-RS40	arginine/serine-rich splicing factor 35
Cc000678	Cpent_contig_25903	comp77060_c1_seq6	NA	NA	NA	NA	NA
Cc000679	Cpent_contig_254326	comp78128_c3_seq15	NA	NA	NA	NA	NA
Cc000680	Cpent_contig_66803	comp36010_c0_seq1	NA	NA	NA	NA	NA
Cc000681	Cpent_contig_29740	comp76414_c0_seq25	NA	NA	AT2G28550.2	RAP2.7,TOE1	related to AP2.7
Cc000682	Cpent_contig_110219	comp69154_c1_seq1	NA	NA	NA	NA	NA
Cc000683	Cpent_contig_25179	comp77557_c2_seq1	NA	NA	NA	NA	NA
Cc000684	Cpent_contig_269080	comp65606_c0_seq1	peroxisomal biogenesis factor 11 family protein	gi|470142286|ref|XP_004306842.1|PREDICTED: peroxisomal membrane protein 11D-like [Fragaria vesca subsp. vesca]	AT1G01820.1	PEX11C	peroxin 11c
Cc000685	Cpent_contig_124184	comp70964_c0_seq3	f-box protein at4g00755-like	gi|460367966|ref|XP_004229841.1|PREDICTED: F-box protein At4g00755-like [Solanum lycopersicum]	AT4G00755.2	NA	F-box family protein
Cc000687	Cpent_contig_159000	comp75833_c0_seq7	probable methyltransferase pmt15-like	gi|460367962|ref|XP_004229839.1|PREDICTED: probable methyltransferase PMT15-like [Solanum lycopersicum]	AT4G00750.1	NA	S-adenosyl-L-methionine-dependent methyltransferases superfamily protein
Cc000689	Cpent_contig_105696	comp68632_c0_seq1	probable methyltransferase pmt13-like	gi|460367952|ref|XP_004229834.1|PREDICTED: probable methyltransferase PMT13-like [Solanum lycopersicum]	AT4G00740.1	NA	S-adenosyl-L-methionine-dependent methyltransferases superfamily protein
Cc000693	Cpent_contig_272205	comp64667_c1_seq1	protein	gi|224087225|ref|XP_002308103.1|predicted protein [Populus trichocarpa] >gi|222854079|gb|EEE91626.1| predicted protein [Populus trichocarpa]	AT2G44120.1	NA	Ribosomal protein L30/L7 family protein
Cc000694	Cpent_contig_32994	comp77445_c0_seq1	NA	NA	NA	NA	NA
Cc000697	Cpent_contig_142090	comp71663_c2_seq1	e3 ubiquitin-protein ligase at1g12760-like	gi|460367948|ref|XP_004229832.1|PREDICTED: E3 ubiquitin-protein ligase At4g11680-like [Solanum lycopersicum]	AT1G12760.2	NA	Zinc finger, C3HC4 type (RING finger) family protein
Cc000698	Cpent_contig_184737	comp74747_c4_seq1	NA	NA	NA	NA	NA
Cc000700	Cpent_contig_245042	comp78244_c0_seq2	brefeldin a-inhibited guanine nucleotide-exchange protein 2-like	gi|460367926|ref|XP_004229821.1|PREDICTED: brefeldin A-inhibited guanine nucleotide-exchange protein 2-like [Solanum lycopersicum]	AT3G60860.1	NA	SEC7-like guanine nucleotide exchange family protein
Cc000701	Cpent_contig_75831	comp67674_c0_seq1	rrna-processing protein fcf1 homolog	gi|460379773|ref|XP_004235635.1|PREDICTED: rRNA-processing protein FCF1 homolog [Solanum lycopersicum]	AT2G46230.1	NA	PIN domain-like family protein
Cc000702	Cpent_contig_164880	comp75486_c1_seq1	PREDICTED: uncharacterized protein LOC101254032	gi|460367920|ref|XP_004229818.1|PREDICTED: uncharacterized protein LOC101254032 [Solanum lycopersicum]	AT3G60850.1	NA	unknown protein; FUNCTIONS IN: molecular_function unknown; INVOLVED IN: biological_process unknown; LOCATED IN: cellular_component unknown; EXPRESSED IN: 22 plant structures; EXPRESSED DURING: 11 growth stages; Has 42 Blast hits to 42 proteins in 12 species: Archae - 0; Bacteria - 0; Metazoa - 4; Fungi - 0; Plants - 37; Viruses - 0; Other Eukaryotes - 1 (source: NCBI BLink).
Cc000707	Cpent_contig_176655	comp75743_c0_seq7	atp-dependent dna helicase 2 subunit ku80-like	gi|460367914|ref|XP_004229815.1|PREDICTED: ATP-dependent DNA helicase 2 subunit KU80-like [Solanum lycopersicum]	AT1G48050.1	KU80,ATKU80	Ku80 family protein
Cc000708	Cpent_contig_98319	comp69453_c0_seq1	peptidyl-prolyl cis-trans isomerase fkbp53-like	gi|460367912|ref|XP_004229814.1|PREDICTED: uncharacterized protein LOC101252817 [Solanum lycopersicum]	AT3G12340.1	NA	FKBP-like peptidyl-prolyl cis-trans isomerase family protein
Cc000709	Cpent_contig_45012	comp77630_c1_seq18	NA	NA	AT2G43640.2	NA	Signal recognition particle, SRP9/SRP14 subunit
Cc000711	Cpent_contig_122427	comp70011_c0_seq2	udp-glucuronate 4-epimerase 3-like	gi|224063780|ref|XP_002301280.1|predicted protein [Populus trichocarpa] >gi|222843006|gb|EEE80553.1| predicted protein [Populus trichocarpa]	AT1G02000.1	GAE2	UDP-D-glucuronate 4-epimerase 2
Cc000713	Cpent_contig_70081	comp67870_c0_seq6	dna repair protein rad51-like protein	gi|460388794|ref|XP_004240049.1|PREDICTED: DNA repair protein RAD51 homolog 3-like [Solanum lycopersicum]	AT2G45280.1	ATRAD51C,RAD51C	RAS associated with diabetes protein 51C
Cc000714	Cpent_contig_156811	comp74295_c2_seq1	probable trna threonylcarbamoyladenosine biosynthesis protein osgepl1-like	gi|356506230|ref|XP_003521890.1|PREDICTED: probable tRNA threonylcarbamoyladenosine biosynthesis protein osgepl1-like [Glycine max]	AT2G45270.1	GCP1	glycoprotease 1
Cc000715	Cpent_contig_256912	comp78432_c2_seq5	polypepetide with reverse transcriptase and r domains	gi|66841325|dbj|BAD99221.1|polypepetide with reverse transcriptase and RNaseH domains [Petunia x hybrida]	AT4G23160.1	CRK8	cysteine-rich RLK (RECEPTOR-like protein kinase) 8
Cc000716	Cpent_contig_182230	comp75557_c3_seq64	tubulin-specific chaperone d-like	gi|460367882|ref|XP_004229799.1|PREDICTED: tubulin-specific chaperone D-like [Solanum lycopersicum]	AT3G60740.1	TTN1,EMB133,TFCD,CHO	ARM repeat superfamily protein
Cc000717	Cpent_contig_257980	comp78281_c0_seq1	nitrate transporter -like	gi|460370647|ref|XP_004231162.1|PREDICTED: nitrate transporter 1.5-like [Solanum lycopersicum]	AT1G32450.1	NRT1.5	nitrate transporter 1.5
Cc000718	Cpent_contig_258006	comp78281_c2_seq23	arginase	gi|470142480|ref|XP_004306935.1|PREDICTED: arginase-like [Fragaria vesca subsp. vesca]	AT4G08900.1	NA	arginase
Cc000719	Cpent_contig_182167	comp75557_c3_seq1	tubulin-specific chaperone d-like	gi|460367882|ref|XP_004229799.1|PREDICTED: tubulin-specific chaperone D-like [Solanum lycopersicum]	AT3G60740.1	TTN1,EMB133,TFCD,CHO	ARM repeat superfamily protein
Cc000720	Cpent_contig_100567	comp69252_c0_seq1	methionine aminopeptidase 1a-like	gi|460367880|ref|XP_004229798.1|PREDICTED: methionine aminopeptidase 1A-like [Solanum lycopersicum]	AT2G45240.1	MAP1A	methionine aminopeptidase 1A
Cc000721	Cpent_contig_51529	comp77381_c3_seq1	pectinesterase 2-like	gi|460367878|ref|XP_004229797.1|PREDICTED: pectinesterase 2-like [Solanum lycopersicum]	AT2G45220.1	NA	Plant invertase/pectin methylesterase inhibitor superfamily
Cc000722	Cpent_contig_153523	comp60896_c3_seq1	hypothetical protein PRUPE_ppa019101mg, partial	gi|462423679|gb|EMJ27942.1|hypothetical protein PRUPE_ppa019101mg, partial [Prunus persica]	NA	NA	NA
Cc000723	Cpent_contig_133058	comp70956_c2_seq1	NA	NA	NA	NA	NA
Cc000724	Cpent_contig_28025	comp76332_c6_seq16	tetrapyrrole-binding chloroplastic-like	gi|425856440|gb|AFX97760.1|tetrapyrrole-binding protein, partial [Galium verum f. pusillum]	AT3G59400.1	GUN4	enzyme binding;tetrapyrrole binding
Cc000725	Cpent_contig_198684	comp72358_c0_seq1	gras family transcription factor	gi|460370638|ref|XP_004231158.1|PREDICTED: uncharacterized protein LOC101253139 [Solanum lycopersicum]	AT4G00150.1	HAM3,ATHAM3,LOM3	GRAS family transcription factor
Cc000727	Cpent_contig_73146	comp67831_c0_seq3	unnamed protein product	gi|296089209|emb|CBI38912.3|unnamed protein product [Vitis vinifera]	NA	NA	NA
Cc000728	Cpent_contig_194615	comp73214_c0_seq1	NA	NA	NA	NA	NA
Cc000730	Cpent_contig_104884	comp68682_c2_seq1	t-complex protein 1 subunit alpha-like	gi|359489326|ref|XP_002276924.2|PREDICTED: T-complex protein 1 subunit alpha-like [Vitis vinifera] >gi|297734570|emb|CBI16621.3| unnamed protein product [Vitis vinifera]	AT3G20050.1	ATTCP-1,TCP-1	T-complex protein 1 alpha subunit
Cc000731	Cpent_contig_271534	comp65102_c0_seq1	protein transport protein sec61 subunit beta	gi|462416964|gb|EMJ21701.1|hypothetical protein PRUPE_ppa014159mg [Prunus persica]	AT3G60540.2	NA	Preprotein translocase Sec, Sec61-beta subunit protein
[truncated: 25,848 more rows]

## Sheet: S4
Supplemental Table S4. The GO enrichment results and statistics of SOM9 GCN modules from C. campestris tissue type RNA-Seq data.
SOM9 module 1
[truncated: 52 more rows]

## Sheet: S5
Supplemental Table S5. The gene list of SOM2, 3, 9 combined GCN modules from C. campestris tissue type RNA-Seq data.
[truncated: 821 more rows]

[truncated: 7 more sheets: S6, S7, S8, S9, S10, S11, S12]
