# Supplementary material for: LATERAL ORGAN BOUNDARIES DOMAIN 25 functions as a key regulator of haustorium development in dodders
Source: Plant Physiol. 2021 May 27;186(4):2093–110. doi: 10.1093/plphys/kiab231 (PMC8331169; doi:10.1093/plphys/kiab231)
Supplement: kiab231_Supplementary_Data [file kiab231_supplementary_data.zip › pp.01781.2020-s04.xlsx]

## Sheet: Dataset S1
Supplemental Dataset S1. Nucleotide sequence alignments with CcLBD25, TcLBD25, AtLBD25, SlLBD25, and their top 10 significant aligned sequences.
Gene name and sequence ID	Sequence alignment results
CcLBD25 Cc019141 Cuscuta campestris	-	-	-	-	-	-	-	-	-	-	-	-	-	-	-	-	-	-	-	-	-	-	-	-	-	-	-	-	-	-	-	-	-	-	-	-	-	-	-	-	-	-	-	-	-	-	-	-	-
XM 013000125.1 Erythranthe guttatus protein LATERAL ORGAN BOUNDARIES (LOC105974961)	-	-	-	-	-	-	-	-	-	-	-	-	-	-	-	-	-	-	-	-	-	-	-	-	-	-	-	-	-	-	-	-	-	-	-	-	-	-	-	-	-	-	-	-	-	-	-	-	-
XM 019203411.1 Tarenaya hassleriana protein LATERAL ORGAN BOUNDARIES (LOC104821487)	-	-	-	-	-	-	-	-	-	-	-	-	-	-	-	-	-	-	-	-	-	-	-	-	-	-	-	-	-	-	-	-	-	-	-	-	-	-	-	-	-	-	-	-	-	-	-	-	-
XM 030583989.1 Syzygium oleosum LOB domain-containing protein 25 (LOC115661783)	-	-	-	-	-	-	-	-	-	-	-	-	-	-	-	-	-	-	-	-	-	-	-	-	-	-	-	-	-	-	-	-	-	-	-	-	-	-	-	-	-	-	-	-	-	-	-	-	-
XM 030665770.1 Rhodamnia argentea LOB domain-containing protein 25 (LOC115734820)	-	-	-	-	-	-	-	-	-	-	-	-	-	-	-	-	-	-	-	-	-	-	-	-	-	-	-	-	-	-	-	-	-	-	-	-	-	-	-	-	-	-	-	-	-	-	-	-	-
XM 008243315.2 Prunus mume LOB domain-containing protein 36 (LOC103339951)	-	-	-	-	-	-	-	-	-	-	-	-	-	-	-	-	-	-	-	-	-	-	-	-	-	-	-	-	-	-	-	-	-	-	-	-	-	-	-	-	-	-	-	-	-	-	-	-	-
XM 020569400.1 Prunus persica LOB domain-containing protein 36 (LOC18770518)	-	-	-	-	-	-	-	-	-	-	-	-	-	-	-	-	-	-	-	-	-	-	-	-	-	-	-	-	-	-	-	-	-	-	-	-	-	-	-	-	-	-	-	-	-	-	-	-	-
XM 039303329.1 Eucalyptus grandis LOB domain-containing protein 25 (LOC104422633)	-	-	-	-	-	-	-	-	-	-	-	-	-	-	-	-	-	-	-	-	-	-	-	-	-	-	-	-	-	-	-	-	-	-	-	-	-	-	-	-	-	-	-	-	-	-	-	-	-
XM 021969367.1 Prunus avium LOB domain-containing protein 36-like (LOC110766103)	-	-	-	-	-	-	-	-	-	-	-	-	-	-	-	-	-	-	-	-	-	-	-	-	-	-	-	-	-	-	-	-	-	-	-	-	-	-	-	-	-	-	-	-	-	-	-	-	-
XM 031649151.1 Nymphaea colorata LOB domain-containing protein 4 (LOC116267437)	-	-	-	-	-	-	-	-	-	-	-	-	-	-	-	-	-	-	-	-	-	-	-	-	-	-	-	-	-	-	-	-	-	-	-	-	-	-	-	-	-	-	-	-	-	-	-	-	-
TcLBD25 Tc contig 32513 Thesium chinense	-	-	-	-	-	-	-	-	-	-	-	-	-	-	-	-	-	-	-	-	-	-	-	-	-	-	-	-	-	-	-	-	-	-	-	-	-	-	-	-	-	-	-	-	-	-	-	-	-
XM 021792962.1 Hevea brasiliensis LOB domain-containing protein 25-like (LOC110641299)	-	-	-	-	-	-	-	-	-	-	-	-	-	-	-	-	-	-	-	-	-	-	-	-	-	-	-	-	-	-	-	-	-	-	-	-	-	-	-	-	-	-	-	-	-	-	-	-	-
XM 010110517.2 Morus notabilis LOB domain-containing protein 25 (LOC21403448)	-	-	-	-	-	-	-	-	-	-	-	-	-	-	-	-	-	-	-	-	-	-	-	-	-	-	-	-	-	-	-	-	-	-	-	-	-	-	-	-	-	-	-	-	-	-	-	-	-
XM 028069675.1 Vigna unguiculata LOB domain-containing protein 25 (LOC114182741)	-	-	-	-	-	-	-	-	-	-	-	-	-	-	-	-	-	-	-	-	-	-	-	-	-	-	-	-	-	-	-	-	-	-	-	-	-	-	-	-	-	-	-	-	-	-	-	-	-
XM 039287413.1 Dioscorea cayenensis subsp. rotundata LOB domain-containing protein 25-like (LOC120280546)	-	-	-	-	-	-	-	-	-	-	-	-	-	-	-	-	-	-	-	-	-	-	-	-	-	-	-	-	-	-	-	-	-	-	-	-	-	-	-	-	-	-	-	-	-	-	-	-	-
XM 014898406.2 Brachypodium distachyon LOB domain-containing protein 6 (LOC100844272)	-	-	-	-	-	-	-	-	-	-	-	-	-	-	-	-	-	-	-	-	-	-	-	-	-	-	-	-	-	-	-	-	-	-	-	-	-	-	-	-	-	-	-	-	-	-	-	-	-
XM 020740568.1 Phalaenopsis equestris LOB domain-containing protein 25-like (LOC110036180)	-	-	-	-	-	-	-	-	-	-	-	-	-	-	-	-	-	-	-	-	-	-	-	-	-	-	-	-	-	-	-	-	-	-	-	-	-	-	-	-	-	-	-	-	-	-	-	-	-
XM 037555692.1 Triticum dicoccoides protein LATERAL ORGAN BOUNDARIES-like (LOC119274929)	C	C	T	T	T	T	G	C	A	A	C	G	C	C	T	C	C	A	C	A	T	T	A	T	T	C	T	T	T	C	A	A	C	T	A	T	C	T	G	G	C	T	C	C	C	T	C	A	C
XR 004640408.1 Setaria viridis LOB domain-containing protein 4-like (LOC117855023)	-	-	-	-	-	-	-	-	-	-	-	-	-	-	-	-	-	-	-	-	-	-	-	-	-	-	-	-	-	-	-	-	-	-	-	-	-	-	-	-	-	-	-	-	-	-	-	-	-
XM 004968278.4 Setaria italica LOB domain-containing protein 4 (LOC101761379)	-	-	-	-	-	-	-	-	-	-	-	-	-	-	-	-	-	-	-	-	-	-	-	-	-	-	-	-	-	-	-	-	-	-	-	-	-	-	-	-	-	-	-	-	-	-	-	-	-
XM 002455070.2 Sorghum bicolor LOB domain-containing protein 6 (LOC8078489)	-	-	-	-	-	-	-	-	-	-	-	-	-	-	-	-	-	-	-	-	-	-	-	-	-	-	-	-	-	-	-	-	-	-	-	-	-	-	-	-	-	-	-	-	-	-	-	-	-
AtLBD25 AT3G27650.1 Arabidopsis thaliana	-	-	-	-	-	-	-	-	-	-	-	-	-	-	-	-	-	-	-	-	-	-	-	-	-	-	-	-	-	-	-	-	-	-	-	-	-	-	-	-	-	-	-	-	-	-	-	-	-
XM 021026888.1 Arabidopsis lyrata subsp. lyrata LOB domain-containing protein 25 (LOC9311462)	-	-	-	-	-	-	-	-	-	-	-	-	-	-	-	-	-	-	-	-	-	-	-	-	-	-	-	-	-	-	-	-	-	-	-	-	-	-	-	-	-	-	-	-	-	-	-	-	-
XM 010504468.2 Camelina sativa LOB domain-containing protein 25 (LOC104780009)	-	-	-	-	-	-	-	-	-	-	-	-	-	-	-	-	-	-	-	-	-	-	-	-	-	-	-	-	-	-	-	-	-	-	-	-	-	-	-	-	-	-	-	-	-	-	-	-	-
XM 006291986.2 Capsella rubella LOB domain-containing protein 25 (LOC17885542)	-	-	-	-	-	-	-	-	-	-	-	-	-	-	-	-	-	-	-	-	-	-	-	-	-	-	-	-	-	-	-	-	-	-	-	-	-	-	-	-	-	-	-	-	-	-	-	-	-
XM 024151600.1 Eutrema salsugineum LOB domain-containing protein 25 (LOC18011841)	-	-	-	-	-	-	-	-	-	-	-	-	-	-	-	-	-	-	-	-	-	-	-	-	-	-	-	-	-	-	-	-	-	-	-	-	-	-	-	-	-	-	-	-	-	-	-	-	-
XM 009113332.3 Brassica rapa LOB domain-containing protein 25 (LOC103837000)	-	-	-	-	-	-	-	-	-	-	-	-	-	-	-	-	-	-	-	-	-	-	-	-	-	-	-	-	-	-	-	-	-	-	-	-	-	-	-	-	-	-	-	-	-	-	-	-	-
XM 013869604.2 Brassica napus LOB domain-containing protein 25 (LOC106428857)	-	-	-	-	-	-	-	-	-	-	-	-	-	-	-	-	-	-	-	-	-	-	-	-	-	-	-	-	-	-	-	-	-	-	-	-	-	-	-	-	-	-	-	-	-	-	-	-	-
XM 013753681.1 Brassica oleracea var. oleracea LOB domain-containing protein 25 (LOC106315852)	-	-	-	-	-	-	-	-	-	-	-	-	-	-	-	-	-	-	-	-	-	-	-	-	-	-	-	-	-	-	-	-	-	-	-	-	-	-	-	-	-	-	-	-	-	-	-	-	-
XM 018597567.1 Raphanus sativus LOB domain-containing protein 25 (LOC108824194)	-	-	-	-	-	-	-	-	-	-	-	-	-	-	-	-	-	-	-	-	-	-	-	-	-	-	-	-	-	-	-	-	-	-	-	-	-	-	-	-	-	-	-	-	-	-	-	-	-
XM 033273994.1 Brassica rapa LOB domain-containing protein 25 (LOC103875198)	-	-	-	-	-	-	-	-	-	-	-	-	-	-	-	-	-	-	-	-	-	-	-	-	-	-	-	-	-	-	-	-	-	-	-	-	-	-	-	-	-	-	-	-	-	-	-	-	-
XM 013789172.2 Brassica napus LOB domain-containing protein 25 (LOC106349238)	-	-	-	-	-	-	-	-	-	-	-	-	-	-	-	-	-	-	-	-	-	-	-	-	-	-	-	-	-	-	-	-	-	-	-	-	-	-	-	-	-	-	-	-	-	-	-	-	-
SlLBD25 Solyc02g067800.4.1 Solanum lycopersicum	-	-	-	-	-	-	-	-	-	-	-	-	-	-	-	-	-	-	-	-	-	-	-	-	-	-	-	-	-	-	-	-	-	-	-	-	-	-	-	-	-	-	-	-	-	-	-	-	-
XM 027915372.1 Solanum pennellii protein ASYMMETRIC LEAVES 2-like (LOC107012907)	-	-	-	-	-	-	-	-	-	-	-	-	-	-	-	-	-	-	-	-	-	-	-	-	-	-	-	-	-	-	-	-	-	-	-	-	-	-	-	-	-	-	-	-	-	-	-	-	-
XM 006352082.2 Solanum tuberosum LOB domain-containing protein 6-like (LOC102600933)	-	-	-	-	-	-	-	-	-	-	-	-	-	-	-	-	-	-	-	-	-	-	-	-	-	-	-	-	-	-	-	-	-	-	-	-	-	-	-	-	-	-	-	-	-	-	-	-	-
XM 019381914.1 Nicotiana attenuata LOB domain-containing protein 6-like (LOC109217650)	-	-	-	-	-	-	-	-	-	-	-	-	-	-	-	-	-	-	-	-	-	-	-	-	-	-	-	-	-	-	-	-	-	-	-	-	-	-	-	-	-	-	-	-	-	-	-	-	-
XM 016635784.1 Nicotiana tabacum LOB domain-containing protein 6-like (LOC107810949)	-	-	-	-	-	-	-	-	-	-	-	-	-	-	-	-	-	-	-	-	-	-	-	-	-	-	-	-	-	-	-	-	-	-	-	-	-	-	-	-	-	-	-	-	-	-	-	-	-
XM 009628242.3 Nicotiana tomentosiformis protein ASYMMETRIC LEAVES 2-like (LOC104117223)	-	-	-	-	-	-	-	-	-	-	-	-	-	-	-	-	-	-	-	-	-	-	-	-	-	-	-	-	-	-	-	-	-	-	-	-	-	-	-	-	-	-	-	-	-	-	-	-	-
XM 009781218.1 Nicotiana sylvestris LOB domain-containing protein 6-like (LOC104228694)	-	-	-	-	-	-	-	-	-	-	-	-	-	-	-	-	-	-	-	-	-	-	-	-	-	-	-	-	-	-	-	-	-	-	-	-	-	-	-	-	-	-	-	-	-	-	-	-	-
XM 015201857.2 Solanum pennellii protein ASYMMETRIC LEAVES 2 (LOC107003515)	-	-	-	-	-	-	-	-	-	-	-	-	-	-	-	-	-	-	-	-	-	-	-	-	-	-	-	-	-	-	-	-	-	-	-	-	-	-	-	-	-	-	-	-	-	-	-	-	-
XM 004250460.4 Solanum lycopersicum protein ASYMMETRIC LEAVES 2 (LOC101258218)	-	-	-	-	-	-	-	-	-	-	-	-	-	-	-	-	-	-	-	-	-	-	-	-	-	-	-	-	-	-	-	-	-	-	-	-	-	-	-	-	-	-	-	-	-	-	-	-	-
XM 011650678.2 Cucumis sativus protein ASYMMETRIC LEAVES 2 (LOC101203281)	-	-	-	-	-	-	-	-	-	-	-	-	-	-	-	-	-	-	-	-	-	-	-	-	-	-	-	-	-	-	-	-	-	-	-	-	-	-	-	-	-	-	-	-	-	-	-	-	-
XM 037635408.1 Jatropha curcas LOB domain-containing protein 36 (LOC105629891)	-	-	-	-	-	-	-	-	-	-	-	-	-	-	-	-	-	-	-	-	-	-	-	-	-	-	-	-	-	-	-	-	-	-	-	-	-	-	-	-	-	-	-	-	-	-	-	-	-
CcLBD25 Cc019141 Cuscuta campestris	-	-	-	-	-	-	-	-	-	-	-	-	-	-	-	-	-	-	-	-	-	-	-	-	-	-	-	-	-	-	-	-	-	-	-	-	-	-	-	-	-	-	-	-	-	-	-	-	-
XM 013000125.1 Erythranthe guttatus protein LATERAL ORGAN BOUNDARIES (LOC105974961)	-	-	-	-	-	-	-	-	-	-	-	-	-	-	-	-	-	-	-	-	-	-	-	-	-	-	-	-	-	-	-	-	-	-	-	-	-	-	-	-	-	-	-	-	-	-	-	-	-
XM 019203411.1 Tarenaya hassleriana protein LATERAL ORGAN BOUNDARIES (LOC104821487)	-	-	-	-	-	-	-	-	-	-	-	-	-	-	-	-	-	-	-	-	-	-	-	-	-	-	-	-	-	-	-	-	-	-	-	-	-	-	-	-	-	-	-	-	-	-	-	-	-
XM 030583989.1 Syzygium oleosum LOB domain-containing protein 25 (LOC115661783)	-	-	-	-	-	-	-	-	-	-	-	-	-	-	-	-	-	-	-	-	-	-	-	-	-	-	-	-	-	-	-	-	-	-	-	-	-	-	-	-	-	-	-	-	-	-	-	-	-
XM 030665770.1 Rhodamnia argentea LOB domain-containing protein 25 (LOC115734820)	-	-	-	-	-	-	-	-	-	-	-	-	-	-	-	-	-	-	-	-	-	-	-	-	-	-	-	-	-	-	-	-	-	-	-	-	-	-	-	-	-	-	-	-	-	-	-	-	-
XM 008243315.2 Prunus mume LOB domain-containing protein 36 (LOC103339951)	-	-	-	-	-	-	-	-	-	-	-	-	-	-	-	-	-	-	-	-	-	-	-	-	-	-	-	-	-	-	-	-	-	-	-	-	-	-	-	-	-	-	-	-	-	-	-	-	-
XM 020569400.1 Prunus persica LOB domain-containing protein 36 (LOC18770518)	-	-	-	-	-	-	-	-	-	-	-	-	-	-	-	-	-	-	-	-	-	-	-	-	-	-	-	-	-	-	-	-	-	-	-	-	-	-	-	-	-	-	-	-	-	-	-	-	-
XM 039303329.1 Eucalyptus grandis LOB domain-containing protein 25 (LOC104422633)	-	-	-	-	-	-	-	-	-	-	-	-	-	-	-	-	-	-	-	-	-	-	-	-	-	-	-	-	-	-	-	-	-	-	-	-	-	-	-	-	-	-	-	-	-	-	-	-	-
XM 021969367.1 Prunus avium LOB domain-containing protein 36-like (LOC110766103)	-	-	-	-	-	-	-	-	-	-	-	-	-	-	-	-	-	-	-	-	-	-	-	-	-	-	-	-	-	-	-	-	-	-	-	-	-	-	-	-	-	-	-	-	-	-	-	-	-
XM 031649151.1 Nymphaea colorata LOB domain-containing protein 4 (LOC116267437)	-	-	-	-	-	-	-	-	-	-	-	-	-	-	-	-	-	-	-	-	-	-	-	-	-	-	-	-	-	-	-	-	-	-	-	-	-	-	-	-	-	-	-	-	-	-	-	-	-
TcLBD25 Tc contig 32513 Thesium chinense	-	-	-	-	-	-	-	-	-	-	-	-	-	-	-	-	-	-	-	-	-	-	-	-	-	-	-	-	-	-	-	-	-	-	-	-	-	-	-	-	-	-	-	-	-	-	-	-	-
XM 021792962.1 Hevea brasiliensis LOB domain-containing protein 25-like (LOC110641299)	-	-	-	-	-	-	-	-	-	-	-	-	-	-	-	-	-	-	-	-	-	-	-	-	-	-	-	-	-	-	-	-	-	-	-	-	-	-	-	-	-	-	-	-	-	-	-	-	-
XM 010110517.2 Morus notabilis LOB domain-containing protein 25 (LOC21403448)	-	-	-	-	-	-	-	-	-	-	-	-	-	-	-	-	-	-	-	-	-	-	-	-	-	-	-	-	-	-	-	-	-	-	-	-	-	-	-	-	-	-	-	-	-	-	-	-	-
XM 028069675.1 Vigna unguiculata LOB domain-containing protein 25 (LOC114182741)	-	-	-	-	-	-	-	-	-	-	-	-	-	-	-	-	-	-	-	-	-	-	-	-	-	-	-	-	-	-	-	-	-	-	-	-	-	-	-	-	-	-	-	-	-	-	-	-	-
XM 039287413.1 Dioscorea cayenensis subsp. rotundata LOB domain-containing protein 25-like (LOC120280546)	-	-	-	-	-	-	-	-	-	-	-	-	-	-	-	-	-	-	-	-	-	-	-	-	-	-	-	-	-	-	-	-	-	-	-	-	-	-	-	-	-	-	-	-	-	-	-	-	-
XM 014898406.2 Brachypodium distachyon LOB domain-containing protein 6 (LOC100844272)	-	-	-	-	-	-	-	-	-	-	-	-	-	-	-	-	-	-	-	-	-	-	-	-	-	-	-	-	-	-	-	-	-	-	-	-	-	-	-	-	-	-	-	-	-	-	-	-	-
XM 020740568.1 Phalaenopsis equestris LOB domain-containing protein 25-like (LOC110036180)	-	-	-	-	-	-	-	-	-	-	-	-	-	-	-	-	-	-	-	-	-	-	-	-	-	-	-	-	-	-	-	-	-	-	-	-	-	-	-	-	-	-	-	-	-	-	-	-	-
XM 037555692.1 Triticum dicoccoides protein LATERAL ORGAN BOUNDARIES-like (LOC119274929)	C	T	A	C	A	C	A	C	C	T	C	A	A	C	T	T	T	C	C	C	T	T	G	C	T	G	C	A	G	T	T	G	T	T	G	T	A	G	G	A	G	G	A	G	A	A	G	C	T
XR 004640408.1 Setaria viridis LOB domain-containing protein 4-like (LOC117855023)	-	-	-	-	-	-	-	-	-	-	-	-	-	-	-	-	-	-	-	-	-	-	-	-	-	-	-	-	-	-	-	-	-	-	-	-	-	-	-	-	-	-	-	-	-	-	-	-	-
XM 004968278.4 Setaria italica LOB domain-containing protein 4 (LOC101761379)	-	-	-	-	-	-	-	-	-	-	-	-	-	-	-	-	-	-	-	-	-	-	-	-	-	-	-	-	-	-	-	-	-	-	-	-	-	-	-	-	-	-	-	-	-	-	-	-	-
XM 002455070.2 Sorghum bicolor LOB domain-containing protein 6 (LOC8078489)	-	-	-	-	-	-	-	-	-	-	-	-	-	-	-	-	-	-	-	-	-	-	-	-	-	-	-	-	-	-	-	-	-	-	-	-	-	-	-	-	-	-	-	-	-	-	-	-	-
AtLBD25 AT3G27650.1 Arabidopsis thaliana	-	-	-	-	-	-	-	-	-	-	-	-	-	-	-	-	-	-	-	-	-	-	-	-	-	-	-	-	-	-	-	-	-	-	-	-	-	-	-	-	-	-	-	-	-	-	-	-	-
XM 021026888.1 Arabidopsis lyrata subsp. lyrata LOB domain-containing protein 25 (LOC9311462)	-	-	-	-	-	-	-	-	-	-	-	-	-	-	-	-	-	-	-	-	-	-	-	-	-	-	-	-	-	-	-	-	-	-	-	-	-	-	-	-	-	-	-	-	-	-	-	-	-
XM 010504468.2 Camelina sativa LOB domain-containing protein 25 (LOC104780009)	-	-	-	-	-	-	-	-	-	-	-	-	-	-	-	-	-	-	-	-	-	-	-	-	-	-	-	-	-	-	-	-	-	-	-	-	-	-	-	-	-	-	-	-	-	-	-	-	-
XM 006291986.2 Capsella rubella LOB domain-containing protein 25 (LOC17885542)	-	-	-	-	-	-	-	-	-	-	-	-	-	-	-	-	-	-	-	-	-	-	-	-	-	-	-	-	-	-	-	-	-	-	-	-	-	-	-	-	-	-	-	-	-	-	-	-	-
XM 024151600.1 Eutrema salsugineum LOB domain-containing protein 25 (LOC18011841)	-	-	-	-	-	-	-	-	-	-	-	-	-	-	-	-	-	-	-	-	-	-	-	-	-	-	-	-	-	-	-	-	-	-	-	-	-	-	-	-	-	-	-	-	-	-	-	-	-
XM 009113332.3 Brassica rapa LOB domain-containing protein 25 (LOC103837000)	-	-	-	-	-	-	-	-	-	-	-	-	-	-	-	-	-	-	-	-	-	-	-	-	-	-	-	-	-	-	-	-	-	-	-	-	-	-	-	-	-	-	-	-	-	-	-	-	-
XM 013869604.2 Brassica napus LOB domain-containing protein 25 (LOC106428857)	-	-	-	-	-	-	-	-	-	-	-	-	-	-	-	-	-	-	-	-	-	-	-	-	-	-	-	-	-	-	-	-	-	-	-	-	-	-	-	-	-	-	-	-	-	-	-	-	-
XM 013753681.1 Brassica oleracea var. oleracea LOB domain-containing protein 25 (LOC106315852)	-	-	-	-	-	-	-	-	-	-	-	-	-	-	-	-	-	-	-	-	-	-	-	-	-	-	-	-	-	-	-	-	-	-	-	-	-	-	-	-	-	-	-	-	-	-	-	-	-
XM 018597567.1 Raphanus sativus LOB domain-containing protein 25 (LOC108824194)	-	-	-	-	-	-	-	-	-	-	-	-	-	-	-	-	-	-	-	-	-	-	-	-	-	-	-	-	-	-	-	-	-	-	-	-	-	-	-	-	-	-	-	-	-	-	-	-	-
XM 033273994.1 Brassica rapa LOB domain-containing protein 25 (LOC103875198)	-	-	-	-	-	-	-	-	-	-	-	-	-	-	-	-	-	-	-	-	-	-	-	-	-	-	-	-	-	-	-	-	-	-	-	-	-	-	-	-	-	-	-	-	-	-	-	-	-
XM 013789172.2 Brassica napus LOB domain-containing protein 25 (LOC106349238)	-	-	-	-	-	-	-	-	-	-	-	-	-	-	-	-	-	-	-	-	-	-	-	-	-	-	-	-	-	-	-	-	-	-	-	-	-	-	-	-	-	-	-	-	-	-	-	-	-
SlLBD25 Solyc02g067800.4.1 Solanum lycopersicum	-	-	-	-	-	-	-	-	-	-	-	-	-	-	-	-	-	-	-	-	-	-	-	-	-	-	-	-	-	-	-	-	-	-	-	-	-	-	-	-	-	-	-	-	-	-	-	-	-
XM 027915372.1 Solanum pennellii protein ASYMMETRIC LEAVES 2-like (LOC107012907)	-	-	-	-	-	-	-	-	-	-	-	-	-	-	-	-	-	-	-	-	-	-	-	-	-	-	-	-	-	-	-	-	-	-	-	-	-	-	-	-	-	-	-	-	-	-	-	-	-
XM 006352082.2 Solanum tuberosum LOB domain-containing protein 6-like (LOC102600933)	-	-	-	-	-	-	-	-	-	-	-	-	-	-	-	-	-	-	-	-	-	-	-	-	-	-	-	-	-	-	-	-	-	-	-	-	-	-	-	-	-	-	-	-	-	-	-	-	-
XM 019381914.1 Nicotiana attenuata LOB domain-containing protein 6-like (LOC109217650)	-	-	-	-	-	-	-	-	-	-	-	-	-	-	-	-	-	-	-	-	-	-	-	-	-	-	-	-	-	-	-	-	-	-	-	-	-	-	-	-	-	-	-	-	-	-	-	-	-
XM 016635784.1 Nicotiana tabacum LOB domain-containing protein 6-like (LOC107810949)	-	-	-	-	-	-	-	-	-	-	-	-	-	-	-	-	-	-	-	-	-	-	-	-	-	-	-	-	-	-	-	-	-	-	-	-	-	-	-	-	-	-	-	-	-	-	-	-	-
XM 009628242.3 Nicotiana tomentosiformis protein ASYMMETRIC LEAVES 2-like (LOC104117223)	-	-	-	-	-	-	-	-	-	-	-	-	-	-	-	-	-	-	-	-	-	-	-	-	-	-	-	-	-	-	-	-	-	-	-	-	-	-	-	-	-	-	-	-	-	-	-	-	-
XM 009781218.1 Nicotiana sylvestris LOB domain-containing protein 6-like (LOC104228694)	-	-	-	-	-	-	-	-	-	-	-	-	-	-	-	-	-	-	-	-	-	-	-	-	-	-	-	-	-	-	-	-	-	-	-	-	-	-	-	-	-	-	-	-	-	-	-	-	-
XM 015201857.2 Solanum pennellii protein ASYMMETRIC LEAVES 2 (LOC107003515)	-	-	-	-	-	-	-	-	-	-	-	-	-	-	-	-	-	-	-	-	-	-	-	-	-	-	-	-	-	-	-	-	-	-	-	-	-	-	-	-	-	-	-	-	-	-	-	-	-
XM 004250460.4 Solanum lycopersicum protein ASYMMETRIC LEAVES 2 (LOC101258218)	-	-	-	-	-	-	-	-	-	-	-	-	-	-	-	-	-	-	-	-	-	-	-	-	-	-	-	-	-	-	-	-	-	-	-	-	-	-	-	-	-	-	-	-	-	-	-	-	-
XM 011650678.2 Cucumis sativus protein ASYMMETRIC LEAVES 2 (LOC101203281)	-	-	-	-	-	-	-	-	-	-	-	-	-	-	-	-	-	-	-	-	-	-	-	-	-	-	-	-	-	-	-	-	-	-	-	-	-	-	-	-	-	-	-	-	-	-	-	-	-
XM 037635408.1 Jatropha curcas LOB domain-containing protein 36 (LOC105629891)	-	-	-	-	-	-	-	-	-	-	-	-	-	-	-	-	-	-	-	-	-	-	-	-	-	-	-	-	-	-	-	-	-	-	-	-	-	-	-	-	-	-	-	-	-	-	-	-	-
CcLBD25 Cc019141 Cuscuta campestris	-	-	-	-	-	-	-	-	-	-	-	-	-	-	-	-	-	-	-	-	-	-	-	-	-	-	-	-	-	-	-	-	-	-	-	-	-	-	-	-	-	-	-	-	-	-	-	-	-
XM 013000125.1 Erythranthe guttatus protein LATERAL ORGAN BOUNDARIES (LOC105974961)	-	-	-	-	-	-	-	-	-	-	-	-	-	-	-	-	-	-	-	-	-	-	-	-	-	-	-	-	-	-	-	-	-	-	-	-	-	-	-	-	-	-	-	-	-	-	-	-	-
XM 019203411.1 Tarenaya hassleriana protein LATERAL ORGAN BOUNDARIES (LOC104821487)	-	-	-	-	-	-	-	-	-	-	-	-	-	-	-	-	-	-	-	-	-	-	-	-	-	-	-	-	-	-	-	-	-	-	-	-	-	-	-	-	-	-	-	-	-	-	-	-	-
XM 030583989.1 Syzygium oleosum LOB domain-containing protein 25 (LOC115661783)	-	-	-	-	-	-	-	-	-	-	-	-	-	-	-	-	-	-	-	-	-	-	-	-	-	-	-	-	-	-	-	-	-	-	-	-	-	-	-	-	-	-	-	-	-	-	-	-	-
XM 030665770.1 Rhodamnia argentea LOB domain-containing protein 25 (LOC115734820)	-	-	-	-	-	-	-	-	-	-	-	-	-	-	-	-	-	-	-	-	-	-	-	-	-	-	-	-	-	-	-	-	-	-	-	-	-	-	-	-	-	-	-	-	-	-	-	-	-
XM 008243315.2 Prunus mume LOB domain-containing protein 36 (LOC103339951)	-	-	-	-	-	-	-	-	-	-	-	-	-	-	-	-	-	-	-	-	-	-	-	-	-	-	-	-	-	-	-	-	-	-	-	-	-	-	-	-	-	-	-	-	-	-	-	-	-
XM 020569400.1 Prunus persica LOB domain-containing protein 36 (LOC18770518)	-	-	-	-	-	-	-	-	-	-	-	-	-	-	-	-	-	-	-	-	-	-	-	-	-	-	-	-	-	-	-	-	-	-	-	-	-	-	-	-	-	-	-	-	-	-	-	-	-
XM 039303329.1 Eucalyptus grandis LOB domain-containing protein 25 (LOC104422633)	-	-	-	-	-	-	-	-	-	-	-	-	-	-	-	-	-	-	-	-	-	-	-	-	-	-	-	-	-	-	-	-	-	-	-	-	-	-	-	-	-	-	-	-	-	-	-	-	-
XM 021969367.1 Prunus avium LOB domain-containing protein 36-like (LOC110766103)	-	-	-	-	-	-	-	-	-	-	-	-	-	-	-	-	-	-	-	-	-	-	-	-	-	-	-	-	-	-	-	-	-	-	-	-	-	-	-	-	-	-	-	-	-	-	-	-	-
XM 031649151.1 Nymphaea colorata LOB domain-containing protein 4 (LOC116267437)	-	-	-	-	-	-	-	-	-	-	-	-	-	-	-	-	-	-	-	-	-	-	-	-	-	-	-	-	-	-	-	-	-	-	-	-	-	-	-	-	-	-	-	-	-	-	-	-	-
TcLBD25 Tc contig 32513 Thesium chinense	-	-	-	-	-	-	-	-	-	-	-	-	-	-	-	-	-	-	-	-	-	-	-	-	-	-	-	-	-	-	-	-	-	-	-	-	-	-	-	-	-	-	-	-	-	-	-	-	-
XM 021792962.1 Hevea brasiliensis LOB domain-containing protein 25-like (LOC110641299)	-	-	-	-	-	-	-	-	-	-	-	-	-	-	-	-	-	-	-	-	-	-	-	-	-	-	-	-	-	-	-	-	-	-	-	-	-	-	-	-	-	-	-	-	-	-	-	-	-
XM 010110517.2 Morus notabilis LOB domain-containing protein 25 (LOC21403448)	-	-	-	-	-	-	-	-	-	-	-	-	-	-	-	-	-	-	-	-	-	-	-	-	-	-	-	-	-	-	-	-	-	-	-	-	-	-	-	-	-	-	-	-	-	-	-	-	-
XM 028069675.1 Vigna unguiculata LOB domain-containing protein 25 (LOC114182741)	-	-	-	-	-	-	-	-	-	-	-	-	-	-	-	-	-	-	-	-	-	-	-	-	-	-	-	-	-	-	-	-	-	-	-	-	-	-	-	-	-	-	-	-	-	-	-	-	-
XM 039287413.1 Dioscorea cayenensis subsp. rotundata LOB domain-containing protein 25-like (LOC120280546)	-	-	-	-	-	-	-	-	-	-	-	-	-	-	-	-	-	-	-	-	-	-	-	-	-	-	-	-	-	-	-	-	-	-	-	-	-	-	-	-	-	-	-	-	-	-	-	-	-
XM 014898406.2 Brachypodium distachyon LOB domain-containing protein 6 (LOC100844272)	-	-	-	-	-	-	-	-	-	-	-	-	-	-	-	-	-	-	-	-	-	-	-	-	-	-	-	-	-	-	-	-	-	-	-	-	-	-	-	-	-	-	-	-	-	-	-	-	-
XM 020740568.1 Phalaenopsis equestris LOB domain-containing protein 25-like (LOC110036180)	-	-	-	-	-	-	-	-	-	-	-	-	-	-	-	-	-	-	-	-	-	-	-	-	-	-	-	-	-	-	-	-	-	-	-	-	-	-	-	-	-	-	-	-	-	-	-	-	-
XM 037555692.1 Triticum dicoccoides protein LATERAL ORGAN BOUNDARIES-like (LOC119274929)	A	T	C	A	C	T	G	C	T	G	C	C	A	G	A	G	A	G	A	C	A	G	T	A	G	T	C	A	G	G	C	T	G	T	C	C	T	G	C	C	T	G	A	T	C	A	T	G	T
XR 004640408.1 Setaria viridis LOB domain-containing protein 4-like (LOC117855023)	-	-	-	-	-	-	-	-	-	-	-	-	-	-	-	-	-	-	-	-	-	-	-	-	-	-	-	-	-	-	-	-	-	-	-	-	-	-	-	-	-	-	-	-	-	-	-	-	-
XM 004968278.4 Setaria italica LOB domain-containing protein 4 (LOC101761379)	-	-	-	-	-	-	-	-	-	-	-	-	-	-	-	-	-	-	-	-	-	-	-	-	-	-	-	-	-	-	-	-	-	-	-	-	-	-	-	-	-	-	-	-	-	-	-	-	-
XM 002455070.2 Sorghum bicolor LOB domain-containing protein 6 (LOC8078489)	-	-	-	-	-	-	-	-	-	-	-	-	-	-	-	-	-	-	-	-	-	-	-	-	-	-	-	-	-	-	-	-	-	-	-	-	-	-	-	-	-	-	-	-	-	-	-	-	-
AtLBD25 AT3G27650.1 Arabidopsis thaliana	-	-	-	-	-	-	-	-	-	-	-	-	-	-	-	-	-	-	-	-	-	-	-	-	-	-	-	-	-	-	-	-	-	-	-	-	-	-	-	-	-	-	-	-	-	-	-	-	-
XM 021026888.1 Arabidopsis lyrata subsp. lyrata LOB domain-containing protein 25 (LOC9311462)	-	-	-	-	-	-	-	-	-	-	-	-	-	-	-	-	-	-	-	-	-	-	-	-	-	-	-	-	-	-	-	-	-	-	-	-	-	-	-	-	-	-	-	-	-	-	-	-	-
XM 010504468.2 Camelina sativa LOB domain-containing protein 25 (LOC104780009)	-	-	-	-	-	-	-	-	-	-	-	-	-	-	-	-	-	-	-	-	-	-	-	-	-	-	-	-	-	-	-	-	-	-	-	-	-	-	-	-	-	-	-	-	-	-	-	-	-
XM 006291986.2 Capsella rubella LOB domain-containing protein 25 (LOC17885542)	-	-	-	-	-	-	-	-	-	-	-	-	-	-	-	-	-	-	-	-	-	-	-	-	-	-	-	-	-	-	-	-	-	-	-	-	-	-	-	-	-	-	-	-	-	-	-	-	-
XM 024151600.1 Eutrema salsugineum LOB domain-containing protein 25 (LOC18011841)	-	-	-	-	-	-	-	-	-	-	-	-	-	-	-	-	-	-	-	-	-	-	-	-	-	-	-	-	-	-	-	-	-	-	-	-	-	-	-	-	-	-	-	-	-	-	-	-	-
XM 009113332.3 Brassica rapa LOB domain-containing protein 25 (LOC103837000)	-	-	-	-	-	-	-	-	-	-	-	-	-	-	-	-	-	-	-	-	-	-	-	-	-	-	-	-	-	-	-	-	-	-	-	-	-	-	-	-	-	-	-	-	-	-	-	-	-
XM 013869604.2 Brassica napus LOB domain-containing protein 25 (LOC106428857)	-	-	-	-	-	-	-	-	-	-	-	-	-	-	-	-	-	-	-	-	-	-	-	-	-	-	-	-	-	-	-	-	-	-	-	-	-	-	-	-	-	-	-	-	-	-	-	-	-
XM 013753681.1 Brassica oleracea var. oleracea LOB domain-containing protein 25 (LOC106315852)	-	-	-	-	-	-	-	-	-	-	-	-	-	-	-	-	-	-	-	-	-	-	-	-	-	-	-	-	-	-	-	-	-	-	-	-	-	-	-	-	-	-	-	-	-	-	-	-	-
XM 018597567.1 Raphanus sativus LOB domain-containing protein 25 (LOC108824194)	-	-	-	-	-	-	-	-	-	-	-	-	-	-	-	-	-	-	-	-	-	-	-	-	-	-	-	-	-	-	-	-	-	-	-	-	-	-	-	-	-	-	-	-	-	-	-	-	-
XM 033273994.1 Brassica rapa LOB domain-containing protein 25 (LOC103875198)	-	-	-	-	-	-	-	-	-	-	-	-	-	-	-	-	-	-	-	-	-	-	-	-	-	-	-	-	-	-	-	-	-	-	-	-	-	-	-	-	-	-	-	-	-	-	-	-	-
XM 013789172.2 Brassica napus LOB domain-containing protein 25 (LOC106349238)	-	-	-	-	-	-	-	-	-	-	-	-	-	-	-	-	-	-	-	-	-	-	-	-	-	-	-	-	-	-	-	-	-	-	-	-	-	-	-	-	-	-	-	-	-	-	-	-	-
SlLBD25 Solyc02g067800.4.1 Solanum lycopersicum	-	-	-	-	-	-	-	-	-	-	-	-	-	-	-	-	-	-	-	-	-	-	-	-	-	-	-	-	-	-	-	-	-	-	-	-	-	-	-	-	-	-	-	-	-	-	-	-	-
XM 027915372.1 Solanum pennellii protein ASYMMETRIC LEAVES 2-like (LOC107012907)	-	-	-	-	-	-	-	-	-	-	-	-	-	-	-	-	-	-	-	-	-	-	-	-	-	-	-	-	-	-	-	-	-	-	-	-	-	-	-	-	-	-	-	-	-	-	-	-	-
XM 006352082.2 Solanum tuberosum LOB domain-containing protein 6-like (LOC102600933)	-	-	-	-	-	-	-	-	-	-	-	-	-	-	-	-	-	-	-	-	-	-	-	-	-	-	-	-	-	-	-	-	-	-	-	-	-	-	-	-	-	-	-	-	-	-	-	-	-
XM 019381914.1 Nicotiana attenuata LOB domain-containing protein 6-like (LOC109217650)	-	-	-	-	-	-	-	-	-	-	-	-	-	-	-	-	-	-	-	-	-	-	-	-	-	-	-	-	-	-	-	-	-	-	-	-	-	-	-	-	-	-	-	-	-	-	-	-	-
XM 016635784.1 Nicotiana tabacum LOB domain-containing protein 6-like (LOC107810949)	-	-	-	-	-	-	-	-	-	-	-	-	-	-	-	-	-	-	-	-	-	-	-	-	-	-	-	-	-	-	-	-	-	-	-	-	-	-	-	-	-	-	-	-	-	-	-	-	-
XM 009628242.3 Nicotiana tomentosiformis protein ASYMMETRIC LEAVES 2-like (LOC104117223)	-	-	-	-	-	-	-	-	-	-	-	-	-	-	-	-	-	-	-	-	-	-	-	-	-	-	-	-	-	-	-	-	-	-	-	-	-	-	-	-	-	-	-	-	-	-	-	-	-
XM 009781218.1 Nicotiana sylvestris LOB domain-containing protein 6-like (LOC104228694)	-	-	-	-	-	-	-	-	-	-	-	-	-	-	-	-	-	-	-	-	-	-	-	-	-	-	-	-	-	-	-	-	-	-	-	-	-	-	-	-	-	-	-	-	-	-	-	-	-
XM 015201857.2 Solanum pennellii protein ASYMMETRIC LEAVES 2 (LOC107003515)	-	-	-	-	-	-	-	-	-	-	-	-	-	-	-	-	-	-	-	-	-	-	-	-	-	-	-	-	-	-	-	-	-	-	-	-	-	-	-	-	-	-	-	-	-	-	-	-	-
XM 004250460.4 Solanum lycopersicum protein ASYMMETRIC LEAVES 2 (LOC101258218)	-	-	-	-	-	-	-	-	-	-	-	-	-	-	-	-	-	-	-	-	-	-	-	-	-	-	-	-	-	-	-	-	-	-	-	-	-	-	-	-	-	-	-	-	-	-	-	-	-
XM 011650678.2 Cucumis sativus protein ASYMMETRIC LEAVES 2 (LOC101203281)	-	-	-	-	-	-	-	-	-	-	-	-	-	-	-	-	-	-	-	-	-	-	-	-	-	-	-	-	-	-	-	-	-	-	-	-	-	-	-	-	-	-	-	-	-	-	-	-	-
XM 037635408.1 Jatropha curcas LOB domain-containing protein 36 (LOC105629891)	-	-	-	-	-	-	-	-	-	-	-	-	-	-	-	-	-	-	-	-	-	-	-	-	-	-	-	-	-	-	-	-	-	-	-	-	-	-	-	-	-	-	-	-	-	-	-	-	-
CcLBD25 Cc019141 Cuscuta campestris	-	-	-	-	-	-	-	-	-	-	-	-	-	-	-	-	-	-	-	-	-	-	-	-	-	-	-	-	-	-	-	-	-	-	-	-	-	-	-	-	-	-	-	-	-	-	-	-	-
XM 013000125.1 Erythranthe guttatus protein LATERAL ORGAN BOUNDARIES (LOC105974961)	-	-	-	-	-	-	-	-	-	-	-	-	-	-	-	-	-	-	-	-	-	-	-	-	-	-	-	-	-	-	-	-	-	-	-	-	-	-	-	-	-	-	-	-	-	-	-	-	-
XM 019203411.1 Tarenaya hassleriana protein LATERAL ORGAN BOUNDARIES (LOC104821487)	-	-	-	-	-	-	-	-	-	-	-	-	-	-	-	-	-	-	-	-	-	-	-	-	-	-	-	-	-	-	-	-	-	-	-	-	-	-	-	-	-	-	-	-	-	-	-	-	-
XM 030583989.1 Syzygium oleosum LOB domain-containing protein 25 (LOC115661783)	-	-	-	-	-	-	-	-	-	-	-	-	-	-	-	-	-	-	-	-	-	-	-	-	-	-	-	-	-	-	-	-	-	-	-	-	-	-	-	-	-	-	-	-	-	-	-	-	-
XM 030665770.1 Rhodamnia argentea LOB domain-containing protein 25 (LOC115734820)	-	-	-	-	-	-	-	-	-	-	-	-	-	-	-	-	-	-	-	-	-	-	-	-	-	-	-	-	-	-	-	-	-	-	-	-	-	-	-	-	-	-	-	-	-	-	-	-	-
XM 008243315.2 Prunus mume LOB domain-containing protein 36 (LOC103339951)	-	-	-	-	-	-	-	-	-	-	-	-	-	-	-	-	-	-	-	-	-	-	-	-	-	-	-	-	-	-	-	-	-	-	-	-	-	-	-	-	-	-	-	-	-	-	-	-	-
XM 020569400.1 Prunus persica LOB domain-containing protein 36 (LOC18770518)	-	-	-	-	-	-	-	-	-	-	-	-	-	-	-	-	-	-	-	-	-	-	-	-	-	-	-	-	-	-	-	-	-	-	-	-	-	-	-	-	-	-	-	-	-	-	-	-	-
XM 039303329.1 Eucalyptus grandis LOB domain-containing protein 25 (LOC104422633)	-	-	-	-	-	-	-	-	-	-	-	-	-	-	-	-	-	-	-	-	-	-	-	-	-	-	-	-	-	-	-	-	-	-	-	-	-	-	-	-	-	-	-	-	-	-	-	-	-
XM 021969367.1 Prunus avium LOB domain-containing protein 36-like (LOC110766103)	-	-	-	-	-	-	-	-	-	-	-	-	-	-	-	-	-	-	-	-	-	-	-	-	-	-	-	-	-	-	-	-	-	-	-	-	-	-	-	-	-	-	-	-	-	-	-	-	-
XM 031649151.1 Nymphaea colorata LOB domain-containing protein 4 (LOC116267437)	-	-	-	-	-	-	-	-	-	-	-	-	-	-	-	-	-	-	-	-	-	-	-	-	-	-	-	-	-	-	-	-	-	-	-	-	-	-	-	-	-	-	-	-	-	-	-	-	-
TcLBD25 Tc contig 32513 Thesium chinense	-	-	-	-	-	-	-	-	-	-	-	-	-	-	-	-	-	-	-	-	-	-	-	-	-	-	-	-	-	-	-	-	-	-	-	-	-	-	-	-	-	-	-	-	-	-	-	-	-
XM 021792962.1 Hevea brasiliensis LOB domain-containing protein 25-like (LOC110641299)	-	-	-	-	-	-	-	-	-	-	-	-	-	-	-	-	-	-	-	-	-	-	-	-	-	-	-	-	-	-	-	-	-	-	-	-	-	-	-	-	-	-	-	-	-	-	-	-	-
XM 010110517.2 Morus notabilis LOB domain-containing protein 25 (LOC21403448)	-	-	-	-	-	-	-	-	-	-	-	-	-	-	-	-	-	-	-	-	-	-	-	-	-	-	-	-	-	-	-	-	-	-	-	-	-	-	-	-	-	-	-	-	-	-	-	-	-
XM 028069675.1 Vigna unguiculata LOB domain-containing protein 25 (LOC114182741)	-	-	-	-	-	-	-	-	-	-	-	-	-	-	-	-	-	-	-	-	-	-	-	-	-	-	-	-	-	-	-	-	-	-	-	-	-	-	-	-	-	-	-	-	-	-	-	-	-
XM 039287413.1 Dioscorea cayenensis subsp. rotundata LOB domain-containing protein 25-like (LOC120280546)	-	-	-	-	-	-	-	-	-	-	-	-	-	-	-	-	-	-	-	-	-	-	-	-	-	-	-	-	-	-	-	-	-	-	-	-	-	-	-	-	-	-	-	-	-	-	-	-	-
XM 014898406.2 Brachypodium distachyon LOB domain-containing protein 6 (LOC100844272)	-	-	-	-	-	-	-	-	-	-	-	-	-	-	-	-	-	-	-	-	-	-	-	-	-	-	-	-	-	-	-	-	-	-	-	-	-	-	-	-	-	-	-	-	-	-	-	-	-
XM 020740568.1 Phalaenopsis equestris LOB domain-containing protein 25-like (LOC110036180)	-	-	-	-	-	-	-	-	-	-	-	-	-	-	-	-	-	-	-	-	-	-	-	-	-	-	-	-	-	-	-	-	-	-	-	-	-	-	-	-	-	-	-	-	-	-	-	-	-
XM 037555692.1 Triticum dicoccoides protein LATERAL ORGAN BOUNDARIES-like (LOC119274929)	A	C	T	G	C	C	A	A	G	G	A	G	A	C	A	A	G	A	A	C	T	A	G	T	C	C	T	C	G	T	G	T	T	T	G	T	T	T	G	C	C	T	G	T	T	T	T	T	C
XR 004640408.1 Setaria viridis LOB domain-containing protein 4-like (LOC117855023)	-	-	-	-	-	-	-	-	-	-	-	-	-	-	-	-	-	-	-	-	-	-	-	-	-	-	-	-	-	-	-	-	-	-	-	-	-	-	-	-	-	-	-	-	-	-	-	-	-
XM 004968278.4 Setaria italica LOB domain-containing protein 4 (LOC101761379)	-	-	-	-	-	-	-	-	-	-	-	-	-	-	-	-	-	-	-	-	-	-	-	-	-	-	-	-	-	-	-	-	-	-	-	-	-	-	-	-	-	-	-	-	-	-	-	-	-
XM 002455070.2 Sorghum bicolor LOB domain-containing protein 6 (LOC8078489)	-	-	-	-	-	-	-	-	-	-	-	-	-	-	-	-	-	-	-	-	-	-	-	-	-	-	-	-	-	-	-	-	-	-	-	-	-	-	-	-	-	-	-	-	-	-	-	-	-
AtLBD25 AT3G27650.1 Arabidopsis thaliana	-	-	-	-	-	-	-	-	-	-	-	-	-	-	-	-	-	-	-	-	-	-	-	-	-	-	-	-	-	-	-	-	-	-	-	-	-	-	-	-	-	-	-	-	-	-	-	-	-
XM 021026888.1 Arabidopsis lyrata subsp. lyrata LOB domain-containing protein 25 (LOC9311462)	-	-	-	-	-	-	-	-	-	-	-	-	-	-	-	-	-	-	-	-	-	-	-	-	-	-	-	-	-	-	-	-	-	-	-	-	-	-	-	-	-	-	-	-	-	-	-	-	-
XM 010504468.2 Camelina sativa LOB domain-containing protein 25 (LOC104780009)	-	-	-	-	-	-	-	-	-	-	-	-	-	-	-	-	-	-	-	-	-	-	-	-	-	-	-	-	-	-	-	-	-	-	-	-	-	-	-	-	-	-	-	-	-	-	-	-	-
XM 006291986.2 Capsella rubella LOB domain-containing protein 25 (LOC17885542)	-	-	-	-	-	-	-	-	-	-	-	-	-	-	-	-	-	-	-	-	-	-	-	-	-	-	-	-	-	-	-	-	-	-	-	-	-	-	-	-	-	-	-	-	-	-	-	-	-
XM 024151600.1 Eutrema salsugineum LOB domain-containing protein 25 (LOC18011841)	-	-	-	-	-	-	-	-	-	-	-	-	-	-	-	-	-	-	-	-	-	-	-	-	-	-	-	-	-	-	-	-	-	-	-	-	-	-	-	-	-	-	-	-	-	-	-	-	-
XM 009113332.3 Brassica rapa LOB domain-containing protein 25 (LOC103837000)	-	-	-	-	-	-	-	-	-	-	-	-	-	-	-	-	-	-	-	-	-	-	-	-	-	-	-	-	-	-	-	-	-	-	-	-	-	-	-	-	-	-	-	-	-	-	-	-	-
XM 013869604.2 Brassica napus LOB domain-containing protein 25 (LOC106428857)	-	-	-	-	-	-	-	-	-	-	-	-	-	-	-	-	-	-	-	-	-	-	-	-	-	-	-	-	-	-	-	-	-	-	-	-	-	-	-	-	-	-	-	-	-	-	-	-	-
XM 013753681.1 Brassica oleracea var. oleracea LOB domain-containing protein 25 (LOC106315852)	-	-	-	-	-	-	-	-	-	-	-	-	-	-	-	-	-	-	-	-	-	-	-	-	-	-	-	-	-	-	-	-	-	-	-	-	-	-	-	-	-	-	-	-	-	-	-	-	-
XM 018597567.1 Raphanus sativus LOB domain-containing protein 25 (LOC108824194)	-	-	-	-	-	-	-	-	-	-	-	-	-	-	-	-	-	-	-	-	-	-	-	-	-	-	-	-	-	-	-	-	-	-	-	-	-	-	-	-	-	-	-	-	-	-	-	-	-
XM 033273994.1 Brassica rapa LOB domain-containing protein 25 (LOC103875198)	A	C	T	T	A	A	T	T	T	C	C	C	A	A	A	A	T	C	T	T	C	T	G	A	A	A	T	T	A	G	A	T	T	T	A	A	A	A	C	A	A	T	A	T	A	A	T	C	C
XM 013789172.2 Brassica napus LOB domain-containing protein 25 (LOC106349238)	-	-	-	-	-	-	-	-	-	-	-	-	-	-	-	-	-	-	-	-	-	-	-	-	-	-	-	-	-	-	-	-	-	-	-	-	-	-	-	-	-	-	-	-	-	-	-	-	-
SlLBD25 Solyc02g067800.4.1 Solanum lycopersicum	-	-	-	-	-	-	-	-	-	-	-	-	-	-	-	-	-	-	-	-	-	-	-	-	-	-	-	-	-	-	-	-	-	-	-	-	-	-	-	-	-	-	-	-	-	-	-	-	-
XM 027915372.1 Solanum pennellii protein ASYMMETRIC LEAVES 2-like (LOC107012907)	-	-	-	-	-	-	-	-	-	-	-	-	-	-	-	-	-	-	-	-	-	-	-	-	-	-	-	-	-	-	-	-	-	-	-	-	-	-	-	-	-	-	-	-	-	-	-	-	-
XM 006352082.2 Solanum tuberosum LOB domain-containing protein 6-like (LOC102600933)	-	-	-	-	-	-	-	-	-	-	-	-	-	-	-	-	-	-	-	-	-	-	-	-	-	-	-	-	-	-	-	-	-	-	-	-	-	-	-	-	-	-	-	-	-	-	-	-	-
XM 019381914.1 Nicotiana attenuata LOB domain-containing protein 6-like (LOC109217650)	-	-	-	-	-	-	-	-	-	-	-	-	-	-	-	-	-	-	-	-	-	-	-	-	-	-	-	-	-	-	-	-	-	-	-	-	-	-	-	-	-	-	-	-	-	-	-	-	-
XM 016635784.1 Nicotiana tabacum LOB domain-containing protein 6-like (LOC107810949)	-	-	-	-	-	-	-	-	-	-	-	-	-	-	-	-	-	-	-	-	-	-	-	-	-	-	-	-	-	-	-	-	-	-	-	-	-	-	-	-	-	-	-	-	-	-	-	-	-
XM 009628242.3 Nicotiana tomentosiformis protein ASYMMETRIC LEAVES 2-like (LOC104117223)	-	-	-	-	-	-	-	-	-	-	-	-	-	-	-	-	-	-	-	-	-	-	-	-	-	-	-	-	-	-	-	-	-	-	-	-	-	-	-	-	-	-	-	-	-	-	-	-	-
XM 009781218.1 Nicotiana sylvestris LOB domain-containing protein 6-like (LOC104228694)	-	-	-	-	-	-	-	-	-	-	-	-	-	-	-	-	-	-	-	-	-	-	-	-	-	-	-	-	-	-	-	-	-	-	-	-	-	-	-	-	-	-	-	-	-	-	-	-	-
XM 015201857.2 Solanum pennellii protein ASYMMETRIC LEAVES 2 (LOC107003515)	-	-	-	-	-	-	-	-	-	-	-	-	-	-	-	-	-	-	-	-	-	-	-	-	-	-	-	-	-	-	-	-	-	-	-	-	-	-	-	-	-	-	-	-	-	-	-	-	-
XM 004250460.4 Solanum lycopersicum protein ASYMMETRIC LEAVES 2 (LOC101258218)	C	C	T	C	T	C	C	T	C	T	T	C	A	T	A	A	A	A	A	T	A	A	C	A	C	T	C	C	T	T	C	T	T	T	C	T	C	C	A	C	C	C	T	C	A	C	C	A	C
XM 011650678.2 Cucumis sativus protein ASYMMETRIC LEAVES 2 (LOC101203281)	-	-	-	-	-	-	-	-	-	-	-	-	-	-	-	-	-	-	-	-	-	-	-	-	-	-	-	-	-	-	-	-	-	-	-	-	-	-	-	-	-	-	-	-	-	-	-	-	-
XM 037635408.1 Jatropha curcas LOB domain-containing protein 36 (LOC105629891)	-	-	-	-	-	-	-	-	-	-	-	-	-	-	-	-	-	-	-	-	-	-	-	-	-	-	-	-	-	-	-	-	-	-	-	-	-	-	-	-	-	-	-	-	-	-	-	-	-
CcLBD25 Cc019141 Cuscuta campestris	-	-	-	-	-	-	-	-	-	-	-	-	-	-	-	-	-	-	-	-	-	-	-	-	-	-	-	-	-	-	-	-	-	-	-	-	-	-	-	-	-	-	-	-	-	-	-	-	-
XM 013000125.1 Erythranthe guttatus protein LATERAL ORGAN BOUNDARIES (LOC105974961)	-	-	-	-	-	-	-	-	-	-	-	-	-	-	-	-	-	-	-	-	-	-	-	-	-	-	-	-	-	-	-	-	-	-	-	-	-	-	-	-	-	-	-	-	-	-	-	-	-
XM 019203411.1 Tarenaya hassleriana protein LATERAL ORGAN BOUNDARIES (LOC104821487)	C	A	C	A	A	A	C	A	A	A	C	C	C	C	A	T	A	T	A	A	C	T	C	G	G	T	T	T	C	C	T	C	T	C	A	A	C	A	A	T	G	C	T	T	T	G	A	A	A
XM 030583989.1 Syzygium oleosum LOB domain-containing protein 25 (LOC115661783)	-	-	-	-	-	-	-	-	-	-	-	-	-	-	-	-	-	-	-	-	-	-	-	-	-	-	-	-	-	-	-	-	-	-	-	-	-	-	-	-	-	-	-	-	-	-	-	-	-
XM 030665770.1 Rhodamnia argentea LOB domain-containing protein 25 (LOC115734820)	-	-	-	-	-	-	-	-	-	-	-	-	-	-	-	-	-	-	-	-	-	-	-	-	-	-	-	-	-	-	-	-	-	-	-	-	-	-	-	-	-	-	-	-	-	-	-	-	-
XM 008243315.2 Prunus mume LOB domain-containing protein 36 (LOC103339951)	-	-	-	-	-	-	-	-	-	-	-	-	-	-	-	-	-	-	-	-	-	-	-	-	-	-	-	-	-	-	-	-	-	-	-	-	-	-	-	-	-	-	-	-	-	-	-	-	-
XM 020569400.1 Prunus persica LOB domain-containing protein 36 (LOC18770518)	-	-	-	-	-	-	-	-	-	-	-	-	-	-	-	-	-	-	-	-	-	-	-	-	-	-	-	-	-	-	-	-	-	-	-	-	-	-	-	-	-	-	-	-	-	-	-	-	-
XM 039303329.1 Eucalyptus grandis LOB domain-containing protein 25 (LOC104422633)	-	-	-	-	-	-	-	-	-	-	-	-	-	-	-	-	-	-	-	-	-	-	-	-	-	-	-	-	-	-	-	-	-	-	-	-	-	-	-	-	-	-	-	-	-	-	-	-	-
XM 021969367.1 Prunus avium LOB domain-containing protein 36-like (LOC110766103)	-	-	-	-	-	-	-	-	-	-	-	-	-	-	-	-	-	-	-	-	-	-	-	-	-	-	-	-	-	-	-	-	-	-	-	-	-	-	-	-	-	-	-	-	-	-	-	-	-
XM 031649151.1 Nymphaea colorata LOB domain-containing protein 4 (LOC116267437)	-	-	-	-	-	-	-	-	-	-	-	-	-	-	-	-	-	-	-	-	-	-	-	-	-	-	-	-	-	-	-	-	-	-	-	-	-	-	-	-	-	-	-	-	-	-	-	-	-
TcLBD25 Tc contig 32513 Thesium chinense	-	-	-	-	-	-	-	-	-	-	-	-	-	-	-	-	-	-	-	-	-	-	-	-	-	-	-	-	-	-	-	-	-	-	-	-	-	-	-	-	-	-	-	-	-	-	-	-	-
XM 021792962.1 Hevea brasiliensis LOB domain-containing protein 25-like (LOC110641299)	-	-	-	-	-	-	-	-	-	-	-	-	-	-	-	-	-	-	-	-	-	-	-	-	-	-	-	-	-	-	-	-	-	-	-	-	-	-	-	-	-	-	-	-	-	-	-	-	-
XM 010110517.2 Morus notabilis LOB domain-containing protein 25 (LOC21403448)	-	-	-	-	-	-	-	-	-	-	-	-	-	-	-	-	-	-	-	-	-	-	-	-	-	-	-	-	-	-	-	-	-	-	-	-	-	-	-	-	-	-	-	-	-	-	-	-	-
XM 028069675.1 Vigna unguiculata LOB domain-containing protein 25 (LOC114182741)	-	-	-	-	-	-	-	-	-	-	-	-	-	-	-	-	-	-	-	-	-	-	-	-	-	-	-	-	-	-	-	-	-	-	-	-	-	-	-	-	-	-	-	-	-	-	-	-	-
XM 039287413.1 Dioscorea cayenensis subsp. rotundata LOB domain-containing protein 25-like (LOC120280546)	-	-	-	-	-	-	-	-	-	-	-	-	-	-	-	-	-	-	-	-	-	-	-	-	-	-	-	-	-	-	-	-	-	-	-	-	-	-	-	-	-	-	-	-	-	-	-	-	-
XM 014898406.2 Brachypodium distachyon LOB domain-containing protein 6 (LOC100844272)	-	-	-	-	-	-	-	-	-	-	-	-	-	-	-	-	-	-	-	-	-	-	-	-	-	-	-	-	-	-	-	-	-	T	G	T	A	C	T	G	C	C	A	T	T	A	A	T	C
XM 020740568.1 Phalaenopsis equestris LOB domain-containing protein 25-like (LOC110036180)	-	-	-	-	-	-	-	-	-	-	-	-	-	-	-	-	-	-	-	-	-	-	-	-	-	-	-	-	-	-	-	-	-	-	-	-	-	-	-	-	-	-	-	-	-	-	-	-	-
XM 037555692.1 Triticum dicoccoides protein LATERAL ORGAN BOUNDARIES-like (LOC119274929)	C	T	G	T	G	A	A	G	C	T	T	G	T	G	A	A	T	C	T	T	G	G	A	A	G	A	G	A	C	G	G	G	C	T	G	C	A	A	C	G	A	G	G	G	G	A	G	A	G
XR 004640408.1 Setaria viridis LOB domain-containing protein 4-like (LOC117855023)	-	-	-	-	T	C	T	C	T	T	C	C	T	G	C	C	T	G	A	C	C	C	C	A	G	G	C	C	C	T	T	T	T	T	T	T	T	C	C	C	T	T	T	G	C	A	A	C	A
XM 004968278.4 Setaria italica LOB domain-containing protein 4 (LOC101761379)	-	-	-	-	-	-	-	-	-	-	-	-	-	-	C	C	T	G	A	C	C	C	C	A	G	G	C	C	C	T	T	T	T	T	T	T	T	C	C	C	T	T	T	G	C	A	A	C	A
XM 002455070.2 Sorghum bicolor LOB domain-containing protein 6 (LOC8078489)	-	-	-	-	-	-	-	-	-	-	-	-	-	-	-	-	-	-	-	G	G	C	C	G	G	G	C	C	C	T	T	T	T	T	T	-	-	-	-	C	T	T	C	G	C	A	A	C	A
AtLBD25 AT3G27650.1 Arabidopsis thaliana	-	-	-	-	-	-	-	-	-	-	-	-	-	-	-	-	-	-	-	-	-	-	-	-	-	-	-	-	-	-	-	-	-	-	-	-	-	-	-	-	-	-	-	-	-	-	-	-	-
XM 021026888.1 Arabidopsis lyrata subsp. lyrata LOB domain-containing protein 25 (LOC9311462)	-	-	-	-	-	-	-	-	-	-	-	-	-	-	-	-	-	-	-	-	-	-	-	-	-	-	-	-	-	-	-	-	-	-	-	-	-	-	-	-	-	-	-	-	-	-	-	-	-
XM 010504468.2 Camelina sativa LOB domain-containing protein 25 (LOC104780009)	-	-	-	-	-	-	-	-	-	-	-	-	-	-	-	-	-	-	-	-	-	-	-	-	-	-	-	-	-	-	-	-	-	-	-	-	-	-	-	-	-	-	-	-	-	-	-	-	-
XM 006291986.2 Capsella rubella LOB domain-containing protein 25 (LOC17885542)	-	-	-	-	-	-	-	-	-	-	-	-	-	-	-	-	-	-	-	-	-	-	-	-	-	-	-	-	-	-	-	-	-	-	-	-	-	-	-	-	-	-	-	-	-	-	-	-	-
XM 024151600.1 Eutrema salsugineum LOB domain-containing protein 25 (LOC18011841)	-	-	-	-	-	-	-	-	-	-	-	-	-	-	-	-	-	-	-	-	-	-	-	-	-	-	-	-	-	-	-	-	-	-	-	-	-	-	-	-	-	-	-	-	-	-	-	-	-
XM 009113332.3 Brassica rapa LOB domain-containing protein 25 (LOC103837000)	-	-	-	-	-	-	-	-	-	-	-	-	-	-	-	-	-	-	-	-	-	-	-	-	-	-	-	-	-	-	-	-	-	-	-	-	-	-	-	-	-	-	-	-	-	-	-	-	-
XM 013869604.2 Brassica napus LOB domain-containing protein 25 (LOC106428857)	-	-	-	-	-	-	-	-	-	-	-	-	-	-	-	-	-	-	-	-	-	-	-	-	-	-	-	-	-	-	-	-	-	-	-	-	-	-	-	-	-	-	-	-	-	-	-	-	-
XM 013753681.1 Brassica oleracea var. oleracea LOB domain-containing protein 25 (LOC106315852)	-	-	-	-	-	-	-	-	-	-	-	-	-	-	-	-	-	-	-	-	-	-	-	-	-	-	-	-	-	-	-	-	-	-	-	-	-	-	-	-	-	-	-	-	-	-	-	-	-
XM 018597567.1 Raphanus sativus LOB domain-containing protein 25 (LOC108824194)	-	-	-	-	-	-	-	-	-	-	-	-	-	-	-	-	-	-	-	-	-	-	-	-	-	-	-	-	-	-	-	-	-	-	-	-	-	-	-	-	-	-	-	-	-	-	-	-	-
XM 033273994.1 Brassica rapa LOB domain-containing protein 25 (LOC103875198)	T	T	A	T	T	G	T	T	A	T	T	G	T	T	T	T	T	C	A	C	A	G	A	A	T	A	C	C	A	A	A	C	C	T	T	G	A	G	A	A	A	A	G	G	T	C	A	A	A
XM 013789172.2 Brassica napus LOB domain-containing protein 25 (LOC106349238)	-	-	-	-	-	-	-	-	-	-	-	-	-	-	-	-	-	-	-	-	-	-	-	-	-	-	-	-	-	-	-	-	-	-	-	-	-	-	-	-	-	-	-	-	-	-	-	-	-
SlLBD25 Solyc02g067800.4.1 Solanum lycopersicum	-	-	-	-	-	-	-	-	-	-	-	-	-	-	-	-	-	-	-	-	-	-	-	-	-	-	-	-	-	-	-	-	-	-	-	-	-	-	-	-	-	-	-	-	-	-	-	-	-
XM 027915372.1 Solanum pennellii protein ASYMMETRIC LEAVES 2-like (LOC107012907)	G	T	T	C	C	T	T	T	T	G	T	T	G	C	G	T	T	T	G	G	C	A	T	A	T	A	T	T	A	T	T	G	T	C	A	C	C	A	C	C	A	T	C	T	T	T	A	T	A
XM 006352082.2 Solanum tuberosum LOB domain-containing protein 6-like (LOC102600933)	-	-	-	-	-	-	-	-	-	-	-	-	-	-	-	-	-	-	-	-	-	-	-	-	-	-	-	-	-	-	-	-	-	-	-	-	-	-	-	-	-	-	-	-	-	-	-	-	-
XM 019381914.1 Nicotiana attenuata LOB domain-containing protein 6-like (LOC109217650)	-	-	-	-	-	-	-	-	-	-	-	-	-	-	-	-	-	-	-	-	-	-	-	-	-	-	-	-	-	-	-	-	-	-	-	-	-	-	-	-	-	-	-	-	-	-	-	-	-
XM 016635784.1 Nicotiana tabacum LOB domain-containing protein 6-like (LOC107810949)	-	-	-	-	-	-	-	-	-	-	-	-	-	-	-	-	-	-	-	-	-	-	-	-	-	-	-	-	-	-	-	-	-	-	-	-	-	-	-	-	-	-	-	-	-	-	-	-	-
XM 009628242.3 Nicotiana tomentosiformis protein ASYMMETRIC LEAVES 2-like (LOC104117223)	-	-	-	-	-	-	-	-	-	-	-	-	-	-	-	-	-	-	-	-	-	-	-	-	-	-	-	-	-	-	-	-	-	-	-	-	-	-	-	-	-	-	-	-	-	-	-	-	-
XM 009781218.1 Nicotiana sylvestris LOB domain-containing protein 6-like (LOC104228694)	-	-	-	-	-	-	-	-	-	-	-	-	-	-	-	-	-	-	-	-	-	-	-	-	-	-	-	-	-	-	-	-	-	-	-	-	-	-	-	-	-	-	-	-	-	-	-	-	-
XM 015201857.2 Solanum pennellii protein ASYMMETRIC LEAVES 2 (LOC107003515)	-	-	-	-	-	-	-	-	-	-	-	-	-	-	-	-	-	-	-	-	-	-	-	-	-	-	-	-	-	-	-	-	-	-	-	-	-	-	-	-	-	-	-	-	-	-	-	-	-
XM 004250460.4 Solanum lycopersicum protein ASYMMETRIC LEAVES 2 (LOC101258218)	A	T	T	C	T	A	C	G	T	G	C	G	T	G	A	T	T	C	A	T	A	T	T	T	A	A	C	A	G	A	A	T	T	T	T	A	A	T	A	T	A	A	A	C	T	T	C	A	A
XM 011650678.2 Cucumis sativus protein ASYMMETRIC LEAVES 2 (LOC101203281)	-	-	-	-	-	-	-	-	-	-	-	-	-	-	-	-	-	-	-	-	-	-	-	-	-	-	-	-	-	-	-	-	-	-	-	-	-	-	-	-	-	-	-	-	-	-	-	-	-
XM 037635408.1 Jatropha curcas LOB domain-containing protein 36 (LOC105629891)	-	-	-	-	-	-	-	-	-	-	-	-	-	-	-	-	-	-	-	-	-	-	-	-	-	-	-	-	-	-	-	-	-	-	-	-	-	-	-	-	-	-	-	-	-	-	-	-	-
CcLBD25 Cc019141 Cuscuta campestris	-	-	-	-	-	-	-	-	-	-	-	-	-	-	-	-	-	-	-	-	-	-	-	-	-	-	-	-	-	-	-	-	-	-	-	-	-	-	-	-	-	-	-	-	-	-	-	-	-
XM 013000125.1 Erythranthe guttatus protein LATERAL ORGAN BOUNDARIES (LOC105974961)	-	-	-	-	-	-	-	-	-	-	-	-	-	-	-	-	-	-	-	-	-	-	-	-	-	-	-	-	-	-	-	-	-	-	-	-	-	-	-	-	-	-	-	-	-	-	-	-	-
XM 019203411.1 Tarenaya hassleriana protein LATERAL ORGAN BOUNDARIES (LOC104821487)	C	A	A	T	A	A	T	T	T	C	T	A	A	A	A	A	C	T	A	T	C	A	A	T	A	C	A	C	A	T	A	T	T	T	A	T	A	G	A	G	A	T	A	A	T	T	T	A	G
XM 030583989.1 Syzygium oleosum LOB domain-containing protein 25 (LOC115661783)	-	-	-	-	-	-	-	-	-	-	-	-	-	-	-	-	-	-	-	-	-	-	-	-	-	-	-	-	-	-	-	-	-	-	-	-	-	-	-	-	-	-	-	-	-	-	-	-	-
XM 030665770.1 Rhodamnia argentea LOB domain-containing protein 25 (LOC115734820)	-	-	-	-	-	-	-	-	-	-	-	-	-	-	-	-	-	-	-	-	-	-	-	-	-	-	-	-	-	-	-	-	-	-	-	-	-	-	-	-	-	-	-	-	-	-	-	-	-
XM 008243315.2 Prunus mume LOB domain-containing protein 36 (LOC103339951)	-	-	-	-	-	-	-	-	-	-	-	-	-	-	-	-	-	-	-	-	-	-	-	-	-	-	-	-	-	-	-	-	-	-	-	-	-	-	-	-	-	-	-	-	-	-	-	-	-
XM 020569400.1 Prunus persica LOB domain-containing protein 36 (LOC18770518)	-	-	T	A	C	C	C	A	A	G	T	G	T	A	A	A	T	G	A	A	G	C	A	A	C	C	G	G	A	A	A	A	T	G	A	C	G	A	A	A	A	A	T	T	A	A	A	T	T
XM 039303329.1 Eucalyptus grandis LOB domain-containing protein 25 (LOC104422633)	-	-	-	-	-	-	-	-	-	-	-	-	-	-	-	-	-	-	-	-	-	-	-	-	-	-	-	-	-	-	-	-	-	-	-	-	-	-	-	-	-	-	-	-	-	-	-	-	-
XM 021969367.1 Prunus avium LOB domain-containing protein 36-like (LOC110766103)	-	-	-	-	-	-	-	-	-	-	-	-	-	-	-	-	-	-	-	-	-	-	-	-	-	-	-	-	-	-	-	-	-	-	-	-	-	-	-	-	-	-	-	-	-	-	-	-	-
XM 031649151.1 Nymphaea colorata LOB domain-containing protein 4 (LOC116267437)	-	-	-	-	-	-	-	-	-	-	-	-	-	-	-	-	-	-	-	-	-	-	-	-	-	-	-	-	-	-	-	-	-	-	-	-	-	-	-	-	-	-	-	-	-	-	-	-	-
TcLBD25 Tc contig 32513 Thesium chinense	-	-	-	-	-	-	-	-	-	-	-	-	-	-	-	-	-	-	-	-	-	-	-	-	-	-	-	-	-	-	-	-	-	-	-	-	-	-	-	-	-	-	-	-	-	-	-	-	-
XM 021792962.1 Hevea brasiliensis LOB domain-containing protein 25-like (LOC110641299)	-	-	-	-	-	-	-	-	-	-	-	-	-	-	-	-	-	-	-	-	-	-	-	-	-	-	-	-	-	-	-	-	-	-	-	-	-	-	-	-	-	-	-	-	-	-	-	-	-
XM 010110517.2 Morus notabilis LOB domain-containing protein 25 (LOC21403448)	-	-	-	-	-	-	-	-	-	-	-	-	-	-	-	-	-	-	-	-	-	-	-	-	-	-	-	-	-	-	-	-	-	-	-	-	-	-	-	-	-	-	-	-	-	-	-	-	-
XM 028069675.1 Vigna unguiculata LOB domain-containing protein 25 (LOC114182741)	-	-	-	-	-	-	-	-	-	-	-	-	-	-	-	-	-	-	-	-	-	-	-	-	-	-	-	-	-	-	-	-	-	-	-	-	-	-	-	-	-	-	-	-	-	-	-	-	-
XM 039287413.1 Dioscorea cayenensis subsp. rotundata LOB domain-containing protein 25-like (LOC120280546)	-	-	-	-	-	-	-	-	-	-	-	-	-	-	-	-	-	-	-	-	-	-	-	-	-	-	-	-	-	-	-	-	-	-	-	-	-	-	-	-	-	-	-	-	-	-	-	-	-
XM 014898406.2 Brachypodium distachyon LOB domain-containing protein 6 (LOC100844272)	C	T	C	T	C	T	C	T	C	T	C	T	C	T	C	T	C	T	C	T	C	T	C	T	C	T	C	T	C	T	C	T	C	T	T	C	-	C	T	T	T	T	G	C	A	A	C	A	C
XM 020740568.1 Phalaenopsis equestris LOB domain-containing protein 25-like (LOC110036180)	-	-	-	-	-	-	-	-	-	-	-	-	-	-	-	-	-	-	-	-	-	-	-	-	-	-	-	-	-	-	-	-	-	-	-	-	-	-	-	-	-	-	-	-	-	-	-	-	-
XM 037555692.1 Triticum dicoccoides protein LATERAL ORGAN BOUNDARIES-like (LOC119274929)	C	T	T	C	G	T	C	A	G	G	A	T	C	A	T	C	A	G	A	T	C	T	A	T	A	T	C	C	T	C	C	T	C	T	C	C	G	C	T	A	G	T	T	G	A	C	C	C	C
XR 004640408.1 Setaria viridis LOB domain-containing protein 4-like (LOC117855023)	C	T	C	G	C	T	T	C	C	T	C	-	-	A	T	T	C	A	A	A	A	C	T	G	G	C	C	T	G	C	C	T	-	-	-	-	-	-	-	-	T	T	T	C	A	T	A	G	T
XM 004968278.4 Setaria italica LOB domain-containing protein 4 (LOC101761379)	C	T	C	G	C	T	T	C	C	T	C	-	-	A	T	T	C	A	A	A	A	C	T	G	G	C	C	T	G	C	C	T	-	-	-	-	-	-	-	-	T	T	T	C	A	T	A	G	T
XM 002455070.2 Sorghum bicolor LOB domain-containing protein 6 (LOC8078489)	C	T	C	A	C	T	T	C	C	T	C	T	C	A	T	T	C	A	A	T	A	C	T	G	G	T	C	T	C	T	C	T	C	T	G	C	-	C	T	T	T	T	T	C	A	T	A	G	T
AtLBD25 AT3G27650.1 Arabidopsis thaliana	-	-	-	-	-	-	-	-	-	-	-	-	-	-	-	-	-	-	-	-	-	-	-	-	-	-	-	-	-	-	-	-	-	-	-	-	-	-	-	-	-	-	-	-	-	-	-	-	-
XM 021026888.1 Arabidopsis lyrata subsp. lyrata LOB domain-containing protein 25 (LOC9311462)	-	-	-	-	-	-	-	-	-	-	-	-	-	-	-	-	-	-	-	-	-	-	-	-	-	-	-	-	-	-	-	-	-	-	-	-	-	-	-	-	-	-	-	-	-	-	-	-	-
XM 010504468.2 Camelina sativa LOB domain-containing protein 25 (LOC104780009)	-	-	-	-	-	-	-	-	-	-	-	-	-	-	-	-	-	-	-	-	-	-	-	-	-	-	-	-	-	-	-	-	-	-	-	-	-	-	-	-	-	-	-	-	-	-	-	-	-
XM 006291986.2 Capsella rubella LOB domain-containing protein 25 (LOC17885542)	-	-	-	-	-	-	-	-	-	-	-	-	-	-	-	-	-	-	-	-	-	-	-	-	-	-	-	-	-	-	-	-	-	-	-	-	-	-	-	-	-	-	-	-	-	-	-	-	-
XM 024151600.1 Eutrema salsugineum LOB domain-containing protein 25 (LOC18011841)	-	-	-	-	-	-	-	-	-	-	-	-	-	-	-	-	-	-	-	-	-	-	-	-	-	-	-	-	-	-	-	-	-	-	-	-	-	-	-	-	-	-	-	-	-	-	-	-	-
XM 009113332.3 Brassica rapa LOB domain-containing protein 25 (LOC103837000)	-	-	-	-	-	-	-	-	-	-	-	-	-	-	-	-	-	-	-	-	-	-	-	-	-	-	-	-	-	-	-	-	-	-	-	-	-	-	-	-	-	-	-	-	-	-	-	-	-
XM 013869604.2 Brassica napus LOB domain-containing protein 25 (LOC106428857)	-	-	-	-	-	-	-	-	-	-	-	-	-	-	-	-	-	-	-	-	-	-	-	-	-	-	-	-	-	-	-	-	-	-	-	-	-	-	-	-	-	-	-	-	-	-	-	-	-
XM 013753681.1 Brassica oleracea var. oleracea LOB domain-containing protein 25 (LOC106315852)	-	-	-	-	-	-	-	-	-	-	-	-	-	-	-	-	-	-	-	-	-	-	-	-	-	-	-	-	-	-	-	-	-	-	-	-	-	-	-	-	-	-	-	-	-	-	-	-	-
XM 018597567.1 Raphanus sativus LOB domain-containing protein 25 (LOC108824194)	-	-	-	-	-	-	-	-	-	-	-	-	-	-	-	-	-	-	-	-	-	-	-	-	-	-	-	-	-	-	-	-	-	-	-	-	-	-	-	-	-	-	-	-	-	-	-	-	-
XM 033273994.1 Brassica rapa LOB domain-containing protein 25 (LOC103875198)	G	G	T	T	C	C	G	A	A	T	T	C	T	T	T	T	A	G	A	A	A	T	C	A	T	C	A	C	G	A	A	A	A	G	A	C	A	C	C	G	A	A	T	T	G	T	G	T	T
XM 013789172.2 Brassica napus LOB domain-containing protein 25 (LOC106349238)	-	-	-	-	-	-	-	-	-	-	-	-	-	-	-	-	-	-	-	-	-	-	-	-	-	-	-	-	-	-	-	-	-	-	-	-	-	-	-	-	-	-	-	-	-	-	-	-	-
SlLBD25 Solyc02g067800.4.1 Solanum lycopersicum	-	-	-	-	-	-	-	-	-	-	-	-	-	-	-	-	-	-	-	-	-	-	-	-	-	-	-	-	-	-	-	-	-	-	-	-	-	-	-	-	-	-	-	-	-	-	-	-	-
XM 027915372.1 Solanum pennellii protein ASYMMETRIC LEAVES 2-like (LOC107012907)	A	T	T	C	A	T	C	C	C	A	C	C	T	T	C	T	T	T	T	A	A	T	T	T	T	C	C	C	C	T	T	A	A	A	G	T	A	C	C	C	A	T	T	T	T	T	T	A	T
XM 006352082.2 Solanum tuberosum LOB domain-containing protein 6-like (LOC102600933)	-	-	-	-	-	-	-	-	-	-	-	-	-	-	-	-	-	-	-	-	-	-	-	-	-	-	-	-	-	-	-	-	-	-	-	-	-	-	-	-	-	-	-	-	-	-	-	-	-
XM 019381914.1 Nicotiana attenuata LOB domain-containing protein 6-like (LOC109217650)	-	-	-	-	-	-	-	-	-	-	-	-	-	-	-	-	-	-	-	-	-	-	-	-	-	-	-	-	-	-	-	-	-	-	-	-	-	-	-	-	-	-	-	-	-	-	-	-	-
XM 016635784.1 Nicotiana tabacum LOB domain-containing protein 6-like (LOC107810949)	-	-	-	-	-	-	-	-	-	-	-	-	-	-	-	-	-	-	-	-	-	-	-	-	-	-	-	-	-	-	-	-	-	-	-	-	-	-	-	-	-	-	-	-	-	-	-	-	-
XM 009628242.3 Nicotiana tomentosiformis protein ASYMMETRIC LEAVES 2-like (LOC104117223)	-	-	-	-	-	-	-	-	-	-	-	-	-	-	-	-	-	-	-	-	-	-	-	-	-	-	-	-	-	-	-	-	-	-	-	-	-	-	-	-	-	-	-	-	-	-	-	-	-
XM 009781218.1 Nicotiana sylvestris LOB domain-containing protein 6-like (LOC104228694)	-	-	-	-	-	-	-	-	-	-	-	-	-	-	-	-	-	-	-	-	-	-	-	-	-	-	-	-	-	-	-	-	-	-	-	-	-	-	-	-	-	-	-	-	-	-	-	-	-
XM 015201857.2 Solanum pennellii protein ASYMMETRIC LEAVES 2 (LOC107003515)	-	-	-	-	-	-	-	-	-	-	-	-	-	-	-	-	-	-	-	-	-	-	-	-	-	-	-	-	-	-	-	-	-	-	-	-	-	-	-	-	-	-	-	-	-	-	-	-	-
XM 004250460.4 Solanum lycopersicum protein ASYMMETRIC LEAVES 2 (LOC101258218)	A	C	C	T	C	C	C	C	T	C	T	T	C	A	T	A	A	A	A	A	T	A	A	C	A	C	C	C	T	T	T	C	C	T	C	T	T	T	C	T	C	C	T	C	C	C	C	T	T
XM 011650678.2 Cucumis sativus protein ASYMMETRIC LEAVES 2 (LOC101203281)	-	-	-	-	-	-	-	-	-	-	-	-	-	-	-	-	-	-	-	-	-	-	-	-	-	-	-	-	-	-	-	-	-	-	-	-	-	-	-	-	-	-	-	-	-	-	-	-	-
XM 037635408.1 Jatropha curcas LOB domain-containing protein 36 (LOC105629891)	-	-	-	-	-	-	-	-	-	-	-	-	-	-	-	-	-	-	-	-	-	-	-	-	-	-	-	-	-	-	-	-	-	-	-	-	-	-	-	-	-	-	-	-	-	-	-	-	-
CcLBD25 Cc019141 Cuscuta campestris	-	-	-	-	-	-	-	-	-	-	-	-	-	-	-	-	-	-	-	-	-	-	-	-	-	-	-	-	-	-	-	-	-	-	-	-	-	-	-	-	-	-	-	-	-	-	-	-	-
XM 013000125.1 Erythranthe guttatus protein LATERAL ORGAN BOUNDARIES (LOC105974961)	-	-	-	-	-	-	-	-	-	-	-	-	-	-	-	-	-	-	-	-	-	-	-	-	-	-	-	-	-	-	-	-	-	-	-	-	-	-	-	-	-	-	-	-	-	-	-	-	-
XM 019203411.1 Tarenaya hassleriana protein LATERAL ORGAN BOUNDARIES (LOC104821487)	A	G	A	A	T	T	A	A	A	A	A	C	T	T	C	C	A	A	A	T	A	A	C	C	G	A	T	T	G	A	A	A	C	T	G	C	T	C	T	T	G	A	A	T	C	A	C	A	T
XM 030583989.1 Syzygium oleosum LOB domain-containing protein 25 (LOC115661783)	-	-	-	-	-	-	-	-	-	-	-	-	-	-	-	-	-	-	-	-	-	-	-	-	-	-	-	-	-	-	-	-	-	-	-	-	-	-	-	-	-	-	-	-	-	-	-	-	-
XM 030665770.1 Rhodamnia argentea LOB domain-containing protein 25 (LOC115734820)	-	-	-	-	-	-	-	-	-	-	-	-	-	-	-	-	-	-	-	-	-	-	-	-	-	-	-	-	-	-	-	-	-	-	-	-	-	-	-	-	-	-	-	-	-	-	-	-	-
XM 008243315.2 Prunus mume LOB domain-containing protein 36 (LOC103339951)	-	-	-	-	-	-	-	-	-	-	-	-	-	-	-	-	-	-	-	-	-	-	-	-	-	-	-	-	-	-	-	-	-	-	-	-	-	-	-	-	-	-	-	-	-	-	-	-	-
XM 020569400.1 Prunus persica LOB domain-containing protein 36 (LOC18770518)	A	T	G	G	C	T	T	G	C	A	T	T	G	A	C	A	T	C	C	A	A	G	G	C	A	A	T	C	A	A	A	G	C	G	T	C	C	A	A	A	C	A	G	G	G	G	C	A	T
XM 039303329.1 Eucalyptus grandis LOB domain-containing protein 25 (LOC104422633)	-	-	-	-	-	-	-	-	-	-	-	-	-	-	-	-	-	-	-	-	-	-	-	-	-	-	-	-	-	-	-	-	-	-	-	-	-	-	-	-	-	-	-	-	-	-	-	-	-
XM 021969367.1 Prunus avium LOB domain-containing protein 36-like (LOC110766103)	-	-	-	-	-	-	-	-	-	-	-	-	-	-	-	-	-	-	-	-	-	-	-	-	-	-	-	-	-	-	-	-	-	-	-	-	-	-	-	-	-	-	-	-	-	-	-	-	-
XM 031649151.1 Nymphaea colorata LOB domain-containing protein 4 (LOC116267437)	-	-	-	-	-	-	-	-	-	-	-	-	-	-	-	-	-	-	-	-	-	-	-	-	-	-	-	-	-	-	-	-	-	-	-	-	-	-	-	-	-	-	-	-	-	-	-	-	-
TcLBD25 Tc contig 32513 Thesium chinense	-	-	-	-	-	-	-	-	-	-	-	-	-	-	-	-	-	-	-	-	-	-	-	-	-	-	-	-	-	-	-	-	-	-	-	-	-	-	-	-	-	-	-	-	-	-	-	-	-
XM 021792962.1 Hevea brasiliensis LOB domain-containing protein 25-like (LOC110641299)	-	-	-	-	-	-	-	-	-	-	-	-	-	-	-	-	-	-	-	-	-	-	-	-	-	-	-	-	-	-	-	-	-	-	-	-	-	-	-	-	-	-	-	-	-	-	-	-	-
XM 010110517.2 Morus notabilis LOB domain-containing protein 25 (LOC21403448)	-	-	-	-	-	-	-	-	-	-	-	-	-	-	-	-	-	-	-	-	-	-	-	-	-	-	-	-	-	-	-	-	-	-	-	-	-	-	-	-	-	-	-	-	-	-	-	-	-
XM 028069675.1 Vigna unguiculata LOB domain-containing protein 25 (LOC114182741)	-	-	-	-	-	-	-	-	-	-	-	-	-	-	-	-	-	-	-	-	-	-	-	-	-	-	-	-	-	-	-	-	-	-	-	-	-	-	-	-	-	-	-	-	-	-	-	-	-
XM 039287413.1 Dioscorea cayenensis subsp. rotundata LOB domain-containing protein 25-like (LOC120280546)	-	-	-	-	-	-	-	-	-	-	-	-	-	-	-	-	-	-	-	-	-	-	-	-	-	-	-	-	-	-	-	-	-	-	-	-	-	-	-	-	-	-	-	-	-	-	-	-	-
XM 014898406.2 Brachypodium distachyon LOB domain-containing protein 6 (LOC100844272)	C	A	C	C	C	T	C	-	-	-	-	-	-	-	G	T	T	G	G	A	T	A	C	T	G	G	C	C	T	T	G	C	T	T	T	T	T	C	A	T	A	T	T	T	T	C	T	T	G
XM 020740568.1 Phalaenopsis equestris LOB domain-containing protein 25-like (LOC110036180)	-	-	-	-	-	-	-	-	-	-	-	-	-	-	-	-	-	-	-	-	-	-	-	-	-	-	-	-	-	-	-	-	-	-	-	-	-	-	-	-	-	-	-	-	-	-	-	-	-
XM 037555692.1 Triticum dicoccoides protein LATERAL ORGAN BOUNDARIES-like (LOC119274929)	A	G	C	T	C	G	C	T	A	G	C	T	A	G	A	T	G	C	G	C	C	T	C	A	G	A	G	A	A	A	T	T	T	G	A	G	A	A	G	A	A	A	G	G	A	A	A	A	T
XR 004640408.1 Setaria viridis LOB domain-containing protein 4-like (LOC117855023)	T	C	C	C	T	T	T	-	-	-	-	-	-	-	-	-	-	-	-	-	-	-	-	-	-	-	-	-	-	-	G	C	T	G	C	T	G	T	T	G	G	A	G	A	G	G	A	G	G
XM 004968278.4 Setaria italica LOB domain-containing protein 4 (LOC101761379)	T	C	C	C	T	T	T	-	-	-	-	-	-	-	-	-	-	-	-	-	-	-	-	-	-	-	-	-	-	-	G	C	T	G	C	T	G	T	T	G	G	A	G	A	G	G	A	G	G
XM 002455070.2 Sorghum bicolor LOB domain-containing protein 6 (LOC8078489)	T	C	C	C	T	C	T	T	G	C	T	G	C	A	G	T	T	G	G	A	G	G	C	C	G	G	G	A	G	T	G	C	T	G	C	A	G	C	T	G	G	A	A	G	A	G	A	G	G
AtLBD25 AT3G27650.1 Arabidopsis thaliana	-	-	-	-	-	-	-	-	-	-	-	-	-	-	-	-	-	-	-	-	-	-	-	-	-	-	-	-	-	-	-	-	-	-	-	-	-	-	-	-	-	-	-	-	-	-	-	-	-
XM 021026888.1 Arabidopsis lyrata subsp. lyrata LOB domain-containing protein 25 (LOC9311462)	-	-	-	-	-	-	-	-	-	-	-	-	-	-	-	-	-	-	-	-	-	-	-	-	-	-	-	-	-	-	-	-	-	-	-	-	-	-	-	-	-	-	-	-	-	-	-	-	-
XM 010504468.2 Camelina sativa LOB domain-containing protein 25 (LOC104780009)	-	-	-	-	-	-	-	-	-	-	-	-	-	-	-	-	-	-	-	-	-	-	-	-	-	-	-	-	-	-	-	-	-	-	-	-	-	-	-	-	-	-	-	-	-	-	-	-	-
XM 006291986.2 Capsella rubella LOB domain-containing protein 25 (LOC17885542)	-	-	-	-	-	-	-	-	-	-	-	-	-	-	-	-	-	-	-	-	-	-	-	-	-	-	-	-	-	-	-	-	-	-	-	-	-	-	-	-	-	-	-	-	-	-	-	-	-
XM 024151600.1 Eutrema salsugineum LOB domain-containing protein 25 (LOC18011841)	-	-	-	-	-	-	-	-	-	-	-	-	-	-	-	-	-	-	-	-	-	-	-	-	-	-	-	-	-	-	-	-	-	-	-	-	-	-	-	-	-	-	-	-	-	-	-	-	-
XM 009113332.3 Brassica rapa LOB domain-containing protein 25 (LOC103837000)	-	-	-	-	-	-	-	-	-	-	-	-	-	-	-	-	-	-	-	-	-	-	-	-	-	-	-	-	-	-	-	-	-	-	-	-	-	-	-	-	-	-	-	-	-	-	-	-	-
XM 013869604.2 Brassica napus LOB domain-containing protein 25 (LOC106428857)	-	-	-	-	-	-	-	-	-	-	-	-	-	-	-	-	-	-	-	-	-	-	-	-	-	-	-	-	-	-	-	-	-	-	-	-	-	-	-	-	-	-	-	-	-	-	-	-	-
XM 013753681.1 Brassica oleracea var. oleracea LOB domain-containing protein 25 (LOC106315852)	-	-	-	-	-	-	-	-	-	-	-	-	-	-	-	-	-	-	-	-	-	-	-	-	-	-	-	-	-	-	-	-	-	-	-	-	-	-	-	-	-	-	-	-	-	-	-	-	-
XM 018597567.1 Raphanus sativus LOB domain-containing protein 25 (LOC108824194)	-	-	-	-	-	-	-	-	-	-	-	-	-	-	-	-	-	-	-	-	-	-	-	-	-	-	-	-	-	-	-	-	-	-	-	-	-	-	-	-	-	-	-	-	-	-	-	-	-
XM 033273994.1 Brassica rapa LOB domain-containing protein 25 (LOC103875198)	G	A	T	T	T	T	T	C	T	A	A	A	C	A	T	A	T	T	T	C	T	C	A	A	T	C	A	T	C	G	A	C	A	T	A	T	A	T	A	G	A	T	A	T	T	A	A	A	A
XM 013789172.2 Brassica napus LOB domain-containing protein 25 (LOC106349238)	-	-	-	-	-	-	-	-	-	-	-	-	-	-	-	-	-	-	-	-	-	-	-	-	-	-	-	-	-	-	-	-	-	-	-	-	-	-	-	-	-	-	-	-	-	-	-	-	-
SlLBD25 Solyc02g067800.4.1 Solanum lycopersicum	-	-	-	-	-	-	-	-	-	-	-	-	-	-	-	-	-	-	-	-	-	-	-	-	-	-	-	-	-	-	-	-	-	-	-	-	-	-	-	-	-	-	-	-	-	-	-	-	-
XM 027915372.1 Solanum pennellii protein ASYMMETRIC LEAVES 2-like (LOC107012907)	T	T	T	A	C	C	A	A	C	A	T	A	T	T	A	T	A	T	A	T	G	A	A	A	C	T	T	C	A	A	A	A	G	A	A	A	A	G	A	T	A	G	C	T	G	T	T	A	C
XM 006352082.2 Solanum tuberosum LOB domain-containing protein 6-like (LOC102600933)	-	-	-	-	-	-	-	-	-	-	-	-	-	-	-	-	-	-	-	-	-	-	-	-	-	-	-	-	-	-	-	-	-	-	-	-	-	-	-	-	-	-	-	-	-	-	-	-	-
XM 019381914.1 Nicotiana attenuata LOB domain-containing protein 6-like (LOC109217650)	-	-	-	-	-	-	-	-	-	-	-	-	-	-	-	-	-	-	-	-	-	-	-	-	-	-	-	-	-	-	-	-	-	-	-	-	-	-	-	-	-	-	-	-	-	-	-	-	-
XM 016635784.1 Nicotiana tabacum LOB domain-containing protein 6-like (LOC107810949)	-	-	-	-	-	-	-	-	-	-	-	-	-	-	-	-	-	-	-	-	-	-	-	-	-	-	-	-	-	-	-	-	-	-	-	-	-	-	-	-	-	-	-	-	-	-	-	-	-
XM 009628242.3 Nicotiana tomentosiformis protein ASYMMETRIC LEAVES 2-like (LOC104117223)	-	-	-	-	-	-	-	-	-	-	-	-	-	-	-	-	-	-	-	-	-	-	-	-	-	-	-	-	-	-	-	-	-	-	-	-	-	-	-	-	-	-	-	-	-	-	-	-	-
XM 009781218.1 Nicotiana sylvestris LOB domain-containing protein 6-like (LOC104228694)	-	-	-	-	-	-	-	-	-	-	-	-	-	-	-	-	-	-	-	-	-	-	-	-	-	-	-	-	-	-	-	-	-	-	-	-	-	-	-	-	-	-	-	-	-	-	-	-	-
XM 015201857.2 Solanum pennellii protein ASYMMETRIC LEAVES 2 (LOC107003515)	-	-	-	-	-	-	-	-	-	-	-	-	-	-	-	-	-	-	-	-	-	-	-	-	-	-	-	-	-	-	-	-	-	-	-	-	-	-	-	-	-	-	-	-	-	-	-	-	-
XM 004250460.4 Solanum lycopersicum protein ASYMMETRIC LEAVES 2 (LOC101258218)	A	A	A	A	C	A	C	A	T	A	A	T	T	C	A	C	A	C	A	T	T	A	A	T	G	A	C	A	C	A	A	G	A	C	A	A	G	T	C	T	A	G	C	T	A	G	T	A	A
XM 011650678.2 Cucumis sativus protein ASYMMETRIC LEAVES 2 (LOC101203281)	-	-	-	-	-	-	-	-	-	-	-	-	-	-	-	-	-	-	-	-	-	-	-	-	-	-	-	-	-	-	-	-	-	-	-	-	-	-	-	-	-	-	-	-	-	-	-	-	-
XM 037635408.1 Jatropha curcas LOB domain-containing protein 36 (LOC105629891)	-	-	-	-	-	-	-	-	-	-	-	-	-	-	-	-	-	-	-	-	-	-	-	-	-	-	-	-	-	-	-	-	-	-	-	-	-	-	-	-	-	-	-	-	-	-	-	-	-
CcLBD25 Cc019141 Cuscuta campestris	-	-	-	-	-	-	-	-	-	-	-	-	-	-	-	-	-	-	-	-	-	-	-	-	-	-	-	-	-	-	-	-	-	-	-	-	-	-	-	-	-	-	-	-	-	-	-	-	-
XM 013000125.1 Erythranthe guttatus protein LATERAL ORGAN BOUNDARIES (LOC105974961)	-	-	-	-	-	-	-	-	-	-	-	-	-	-	-	-	-	-	-	-	-	-	-	-	-	-	-	-	-	-	-	-	-	-	-	-	-	-	-	-	-	-	-	-	-	-	-	-	-
XM 019203411.1 Tarenaya hassleriana protein LATERAL ORGAN BOUNDARIES (LOC104821487)	T	T	T	T	A	G	G	G	A	C	T	G	T	G	T	A	T	T	A	A	G	G	G	A	A	T	A	T	T	T	G	T	A	G	T	T	G	T	T	A	A	A	T	A	A	A	T	G	C
XM 030583989.1 Syzygium oleosum LOB domain-containing protein 25 (LOC115661783)	-	-	-	-	-	-	-	-	-	-	-	-	-	-	-	-	-	-	-	-	-	-	-	-	-	-	-	-	-	-	-	-	-	-	-	-	-	-	-	-	-	-	-	-	-	-	-	-	-
XM 030665770.1 Rhodamnia argentea LOB domain-containing protein 25 (LOC115734820)	-	-	-	-	-	-	-	-	-	-	-	-	-	-	-	-	-	-	-	-	-	-	-	-	-	-	-	-	-	-	-	-	-	-	-	-	-	-	-	-	-	-	-	-	-	-	-	-	-
XM 008243315.2 Prunus mume LOB domain-containing protein 36 (LOC103339951)	-	-	-	-	-	-	-	-	-	-	-	-	-	-	-	-	-	-	-	-	-	-	-	-	-	-	-	-	-	-	-	-	-	-	-	-	-	-	-	-	-	-	-	-	-	-	-	-	-
XM 020569400.1 Prunus persica LOB domain-containing protein 36 (LOC18770518)	A	A	A	G	A	G	G	A	A	A	C	T	C	A	G	A	A	G	G	C	A	C	T	T	A	A	T	G	G	T	T	G	C	T	C	A	G	A	A	T	A	A	G	A	T	G	T	C	C
XM 039303329.1 Eucalyptus grandis LOB domain-containing protein 25 (LOC104422633)	-	-	-	-	-	-	-	-	-	-	-	-	-	-	-	-	-	-	-	-	-	-	-	-	-	-	-	-	-	-	-	-	-	-	-	-	-	-	-	-	-	-	-	-	-	-	-	-	-
XM 021969367.1 Prunus avium LOB domain-containing protein 36-like (LOC110766103)	-	-	-	-	-	-	-	-	-	-	-	-	-	-	-	-	-	-	-	-	-	-	-	-	-	-	-	-	-	-	-	-	-	-	-	-	-	-	-	-	-	-	-	-	-	-	-	-	-
XM 031649151.1 Nymphaea colorata LOB domain-containing protein 4 (LOC116267437)	-	-	-	-	-	-	-	-	-	-	-	-	-	-	-	-	-	-	-	-	-	-	-	-	-	-	-	-	-	-	-	-	-	-	-	-	-	-	-	-	-	-	-	-	-	-	-	-	-
TcLBD25 Tc contig 32513 Thesium chinense	-	-	-	-	-	-	-	-	-	-	-	-	-	-	-	-	-	-	-	-	-	-	-	-	-	-	-	-	-	-	-	-	-	-	-	-	-	-	-	-	-	-	-	-	-	-	-	-	-
XM 021792962.1 Hevea brasiliensis LOB domain-containing protein 25-like (LOC110641299)	-	-	-	-	-	-	-	-	-	-	-	-	-	-	-	-	-	-	-	-	-	-	A	G	A	T	A	T	G	A	T	G	T	A	T	A	G	T	A	G	A	T	T	C	T	G	G	C	A
XM 010110517.2 Morus notabilis LOB domain-containing protein 25 (LOC21403448)	-	-	-	-	-	-	-	-	-	-	-	-	-	-	-	-	-	-	-	-	-	-	-	-	-	-	-	-	-	-	-	-	-	-	-	-	-	-	-	-	-	-	-	-	-	-	-	-	-
XM 028069675.1 Vigna unguiculata LOB domain-containing protein 25 (LOC114182741)	-	-	-	-	-	-	-	-	-	-	-	-	-	-	-	-	-	-	-	-	-	-	-	-	-	-	-	-	-	-	-	-	-	-	-	-	-	-	-	-	-	-	-	-	-	-	-	-	-
XM 039287413.1 Dioscorea cayenensis subsp. rotundata LOB domain-containing protein 25-like (LOC120280546)	-	-	-	-	-	-	-	-	-	-	-	-	-	-	-	-	-	-	-	-	-	-	-	-	-	-	-	-	-	-	-	-	-	-	-	-	-	-	-	-	-	-	-	-	-	-	-	-	-
XM 014898406.2 Brachypodium distachyon LOB domain-containing protein 6 (LOC100844272)	-	-	-	-	-	-	T	G	T	A	G	C	A	G	G	A	G	G	A	G	A	A	G	C	T	G	T	T	C	T	C	T	A	T	A	T	C	T	T	T	C	T	T	C	C	C	C	T	C
XM 020740568.1 Phalaenopsis equestris LOB domain-containing protein 25-like (LOC110036180)	-	-	-	-	-	-	-	-	-	-	-	-	-	-	-	-	-	-	-	-	-	-	-	-	-	-	-	-	-	-	-	-	-	-	-	-	-	-	-	-	-	-	-	-	-	-	-	-	-
XM 037555692.1 Triticum dicoccoides protein LATERAL ORGAN BOUNDARIES-like (LOC119274929)	A	T	A	T	T	G	T	T	C	A	T	G	C	T	T	C	T	T	G	A	G	A	T	T	T	G	A	G	C	A	A	A	C	A	T	C	A	T	G	C	T	A	T	T	T	T	T	A	C
XR 004640408.1 Setaria viridis LOB domain-containing protein 4-like (LOC117855023)	-	-	-	-	-	-	T	A	T	A	T	C	T	C	C	C	T	-	-	-	-	-	-	C	A	G	C	G	C	G	C	T	C	T	A	T	C	T	C	C	T	C	C	A	T	G	G	C	T
XM 004968278.4 Setaria italica LOB domain-containing protein 4 (LOC101761379)	-	-	-	-	-	-	T	A	T	A	T	C	T	C	C	C	T	-	-	-	-	-	-	C	A	G	C	G	C	G	C	T	C	T	A	T	C	T	C	C	T	C	C	A	T	G	G	C	T
XM 002455070.2 Sorghum bicolor LOB domain-containing protein 6 (LOC8078489)	-	-	-	-	-	-	T	C	T	C	C	C	C	T	C	C	T	-	-	-	-	-	-	C	T	C	T	C	C	C	C	C	C	C	C	C	C	C	C	C	C	C	C	C	C	C	C	C	C
AtLBD25 AT3G27650.1 Arabidopsis thaliana	-	-	-	-	-	-	-	-	-	-	-	-	-	-	-	-	-	-	-	-	-	-	-	-	-	-	-	-	-	-	-	-	-	-	-	-	-	-	-	-	-	-	-	-	-	-	-	-	-
XM 021026888.1 Arabidopsis lyrata subsp. lyrata LOB domain-containing protein 25 (LOC9311462)	-	-	-	-	-	-	-	-	-	-	-	-	-	-	-	-	-	-	-	-	-	-	-	-	-	-	-	-	-	-	-	-	-	-	-	-	-	-	-	-	-	-	-	-	-	-	-	-	-
XM 010504468.2 Camelina sativa LOB domain-containing protein 25 (LOC104780009)	-	-	-	-	-	-	-	-	-	-	-	-	-	-	-	-	-	-	-	-	-	-	-	-	-	-	-	-	-	-	-	-	-	-	-	-	-	-	-	-	-	-	-	-	-	-	-	-	-
XM 006291986.2 Capsella rubella LOB domain-containing protein 25 (LOC17885542)	-	-	-	-	-	-	-	-	-	-	-	-	-	-	-	-	-	-	-	-	-	-	-	-	-	-	-	-	-	-	-	-	-	-	-	-	-	-	-	-	-	-	-	-	-	-	-	-	-
XM 024151600.1 Eutrema salsugineum LOB domain-containing protein 25 (LOC18011841)	-	-	-	-	-	-	-	-	-	-	-	-	-	-	-	-	-	-	-	-	-	-	-	-	-	-	-	-	-	-	-	-	-	-	-	-	-	-	-	-	-	-	-	-	-	-	-	-	-
XM 009113332.3 Brassica rapa LOB domain-containing protein 25 (LOC103837000)	-	-	-	-	-	-	-	-	-	-	-	-	-	-	-	-	-	-	-	-	-	-	-	-	-	-	-	-	-	-	-	-	-	-	-	-	-	-	-	-	-	-	-	-	-	-	-	-	-
XM 013869604.2 Brassica napus LOB domain-containing protein 25 (LOC106428857)	-	-	-	-	-	-	-	-	-	-	-	-	-	-	-	-	-	-	-	-	-	-	-	-	-	-	-	-	-	-	-	-	-	-	-	-	-	-	-	-	-	-	-	-	-	-	-	-	-
XM 013753681.1 Brassica oleracea var. oleracea LOB domain-containing protein 25 (LOC106315852)	-	-	-	-	-	-	-	-	-	-	-	-	-	-	-	-	-	-	-	-	-	-	-	-	-	-	-	-	-	-	-	-	-	-	-	-	-	-	-	-	-	-	-	-	-	-	-	-	-
XM 018597567.1 Raphanus sativus LOB domain-containing protein 25 (LOC108824194)	-	-	-	-	-	-	-	-	-	-	-	-	-	-	-	-	-	-	-	-	-	-	-	-	-	-	-	-	-	-	-	-	-	-	-	-	-	-	-	-	-	-	-	-	-	-	-	-	-
XM 033273994.1 Brassica rapa LOB domain-containing protein 25 (LOC103875198)	A	A	G	T	T	G	G	A	T	A	T	A	T	T	G	C	A	A	G	T	A	G	A	A	T	C	T	C	T	T	A	G	T	T	T	G	T	G	A	A	T	A	T	A	C	A	A	A	G
XM 013789172.2 Brassica napus LOB domain-containing protein 25 (LOC106349238)	-	-	-	-	-	-	-	-	-	-	-	-	-	-	-	-	-	-	-	-	-	-	-	-	-	-	-	-	-	-	-	-	-	-	-	-	-	-	-	-	-	-	-	-	-	-	-	-	-
SlLBD25 Solyc02g067800.4.1 Solanum lycopersicum	-	-	-	-	-	-	-	-	-	-	-	-	-	-	-	-	-	-	-	-	-	-	-	-	-	-	-	-	-	-	-	-	-	-	-	-	-	-	-	-	-	-	-	-	-	-	-	-	-
XM 027915372.1 Solanum pennellii protein ASYMMETRIC LEAVES 2-like (LOC107012907)	C	C	C	C	C	A	T	C	A	C	T	A	A	A	A	T	C	G	A	G	T	C	A	T	A	T	G	C	A	C	T	G	A	A	A	C	T	G	G	G	A	A	A	A	A	A	A	A	A
XM 006352082.2 Solanum tuberosum LOB domain-containing protein 6-like (LOC102600933)	-	-	-	-	-	-	-	-	-	-	-	-	-	-	-	-	-	-	-	-	-	-	-	-	-	-	-	-	-	-	-	-	-	-	-	-	-	-	-	-	-	-	-	-	-	-	-	-	-
XM 019381914.1 Nicotiana attenuata LOB domain-containing protein 6-like (LOC109217650)	-	-	-	-	-	-	-	-	-	-	-	-	-	-	-	-	-	-	-	-	-	-	-	-	-	-	-	-	-	-	-	-	-	-	-	-	-	-	-	-	-	-	-	-	-	-	-	-	-
XM 016635784.1 Nicotiana tabacum LOB domain-containing protein 6-like (LOC107810949)	-	-	-	-	-	-	-	-	-	-	-	-	-	-	-	-	-	-	-	-	-	-	-	-	-	-	-	-	-	-	-	-	-	-	-	-	-	-	-	-	-	-	-	-	-	-	-	-	-
XM 009628242.3 Nicotiana tomentosiformis protein ASYMMETRIC LEAVES 2-like (LOC104117223)	C	C	T	T	A	A	A	A	A	T	G	G	A	A	G	C	T	T	A	A	A	G	A	T	T	G	C	C	A	T	T	T	T	A	T	T	A	T	A	T	T	C	C	T	T	T	T	C	A
XM 009781218.1 Nicotiana sylvestris LOB domain-containing protein 6-like (LOC104228694)	-	-	-	-	-	-	-	-	-	-	-	-	-	-	-	-	-	-	-	-	-	-	-	-	-	-	-	-	-	-	-	-	-	-	-	-	-	-	-	-	-	-	-	-	-	-	-	-	-
XM 015201857.2 Solanum pennellii protein ASYMMETRIC LEAVES 2 (LOC107003515)	-	-	-	-	-	-	-	-	-	-	-	-	-	C	A	C	A	A	A	A	A	C	C	C	T	A	A	A	A	A	A	A	A	A	C	C	A	T	A	A	T	T	C	A	C	A	C	A	C
XM 004250460.4 Solanum lycopersicum protein ASYMMETRIC LEAVES 2 (LOC101258218)	C	A	C	C	C	C	C	T	T	T	A	C	T	C	A	C	A	A	A	T	A	C	C	C	T	A	A	A	A	A	A	A	A	A	C	C	A	T	A	A	T	T	C	A	C	A	C	A	C
XM 011650678.2 Cucumis sativus protein ASYMMETRIC LEAVES 2 (LOC101203281)	-	-	-	-	-	-	-	-	-	-	-	-	-	-	-	-	-	-	-	-	-	-	-	-	-	-	-	-	-	-	-	-	-	-	-	-	-	-	-	-	-	-	-	-	-	-	-	-	-
XM 037635408.1 Jatropha curcas LOB domain-containing protein 36 (LOC105629891)	-	-	-	-	-	-	-	-	-	-	-	-	-	-	-	-	-	-	-	-	-	-	-	-	-	-	-	-	-	-	-	-	-	-	-	-	-	-	-	-	-	-	-	-	-	-	-	-	-
CcLBD25 Cc019141 Cuscuta campestris	-	-	-	-	-	-	-	-	-	-	-	-	-	-	-	-	-	-	-	-	-	-	-	-	-	-	-	-	-	-	-	-	-	-	-	-	-	-	-	-	-	-	-	-	-	-	-	-	-
XM 013000125.1 Erythranthe guttatus protein LATERAL ORGAN BOUNDARIES (LOC105974961)	-	-	-	-	-	-	-	-	-	-	-	-	-	-	-	-	-	-	-	-	-	-	-	-	-	-	-	-	-	-	-	-	-	-	-	-	-	-	-	-	-	-	-	-	-	-	-	-	-
XM 019203411.1 Tarenaya hassleriana protein LATERAL ORGAN BOUNDARIES (LOC104821487)	A	A	T	G	G	G	C	A	A	A	C	A	T	T	G	A	G	T	T	G	A	T	A	T	T	A	T	T	A	T	T	T	G	A	G	A	T	G	A	A	A	G	G	T	C	A	C	A	G
XM 030583989.1 Syzygium oleosum LOB domain-containing protein 25 (LOC115661783)	-	-	-	-	-	-	-	-	-	-	-	-	-	-	-	-	-	-	-	-	-	-	-	-	-	-	-	-	-	-	-	-	-	-	-	-	-	-	-	-	-	-	-	-	-	-	-	-	-
XM 030665770.1 Rhodamnia argentea LOB domain-containing protein 25 (LOC115734820)	-	-	-	-	-	-	-	-	-	-	-	-	-	-	-	-	-	-	-	-	-	-	-	-	-	-	-	-	-	-	-	-	-	-	-	-	-	-	-	-	-	-	-	-	-	-	-	-	-
XM 008243315.2 Prunus mume LOB domain-containing protein 36 (LOC103339951)	-	-	-	-	-	-	-	-	-	-	-	-	-	-	-	-	-	-	-	-	-	-	-	-	-	-	-	-	-	-	-	-	-	-	-	-	-	-	-	-	-	-	-	-	-	-	-	-	-
XM 020569400.1 Prunus persica LOB domain-containing protein 36 (LOC18770518)	A	T	A	T	A	A	T	A	A	A	A	A	C	C	A	A	A	A	C	T	T	G	A	T	C	C	G	A	C	G	G	T	C	A	C	C	A	C	G	T	C	T	C	C	C	T	C	C	A
XM 039303329.1 Eucalyptus grandis LOB domain-containing protein 25 (LOC104422633)	-	-	-	-	-	-	-	-	-	-	-	-	-	-	-	-	-	-	-	-	-	-	-	-	-	-	-	-	-	-	-	-	-	-	-	-	-	-	-	-	-	-	-	-	-	-	-	-	-
XM 021969367.1 Prunus avium LOB domain-containing protein 36-like (LOC110766103)	-	-	-	-	-	-	-	-	-	-	-	-	-	-	-	-	-	-	-	-	-	-	-	-	-	-	-	-	-	-	-	-	-	-	-	-	-	-	-	-	-	-	-	-	-	-	-	-	-
XM 031649151.1 Nymphaea colorata LOB domain-containing protein 4 (LOC116267437)	-	-	-	-	-	-	-	-	-	-	-	-	-	-	-	-	-	-	-	-	-	-	-	-	-	-	-	-	-	-	-	-	-	-	-	-	-	C	C	C	A	T	T	T	A	T	G	A	G
TcLBD25 Tc contig 32513 Thesium chinense	-	-	-	-	-	-	-	-	-	-	-	-	-	-	-	-	-	-	-	-	-	-	-	-	-	-	-	-	-	-	-	-	-	-	-	-	-	-	-	-	-	-	-	-	-	-	-	-	-
XM 021792962.1 Hevea brasiliensis LOB domain-containing protein 25-like (LOC110641299)	C	C	T	T	T	T	G	A	A	A	T	T	T	T	T	G	A	T	G	G	A	G	T	A	A	C	C	T	A	T	T	T	T	T	C	A	G	T	G	T	T	G	A	T	T	T	G	G	C
XM 010110517.2 Morus notabilis LOB domain-containing protein 25 (LOC21403448)	-	-	-	-	-	-	-	-	-	-	-	-	-	-	-	-	-	-	-	-	-	-	-	-	-	-	-	-	-	-	-	-	-	-	-	-	-	-	-	-	-	-	-	-	-	-	-	-	-
XM 028069675.1 Vigna unguiculata LOB domain-containing protein 25 (LOC114182741)	-	-	-	-	-	-	-	-	-	-	-	-	-	-	-	-	-	-	-	-	-	-	-	-	-	-	-	-	-	-	-	-	-	-	-	-	-	-	-	-	-	-	-	-	-	-	-	-	-
XM 039287413.1 Dioscorea cayenensis subsp. rotundata LOB domain-containing protein 25-like (LOC120280546)	-	-	-	-	-	-	-	-	-	-	-	-	-	-	-	-	-	-	-	-	-	-	-	-	-	-	-	-	-	-	-	-	-	-	-	-	-	-	-	-	-	-	-	-	-	-	-	-	-
XM 014898406.2 Brachypodium distachyon LOB domain-containing protein 6 (LOC100844272)	A	-	-	G	A	G	A	C	A	A	G	A	G	T	-	T	A	G	G	C	T	G	T	C	C	T	G	C	T	C	C	T	G	C	T	T	G	A	T	C	A	T	G	C	A	T	A	T	G
XM 020740568.1 Phalaenopsis equestris LOB domain-containing protein 25-like (LOC110036180)	-	-	-	-	-	-	-	-	-	-	-	-	-	-	-	-	-	-	-	-	-	-	-	-	-	-	-	-	-	-	-	-	-	-	-	-	-	-	-	-	-	-	-	-	-	-	-	-	-
XM 037555692.1 Triticum dicoccoides protein LATERAL ORGAN BOUNDARIES-like (LOC119274929)	T	C	A	T	A	C	A	T	G	C	A	C	G	C	A	T	A	T	G	C	T	T	T	C	A	T	A	C	A	G	C	T	A	G	T	G	G	A	T	C	A	G	G	C	T	C	T	A	C
XR 004640408.1 Setaria viridis LOB domain-containing protein 4-like (LOC117855023)	A	-	-	G	A	G	A	C	A	A	G	A	G	T	-	T	A	G	G	C	T	A	T	T	C	T	A	C	C	-	-	-	-	-	-	T	G	A	T	C	A	T	A	T	-	-	-	-	-
XM 004968278.4 Setaria italica LOB domain-containing protein 4 (LOC101761379)	A	-	-	G	A	G	A	C	A	A	G	A	G	T	-	T	A	G	G	C	T	A	T	T	C	T	A	C	C	-	-	-	-	-	-	T	G	A	T	C	A	T	A	T	-	-	-	-	-
XM 002455070.2 Sorghum bicolor LOB domain-containing protein 6 (LOC8078489)	A	C	A	G	A	G	A	C	A	A	G	A	G	T	-	T	A	G	G	C	T	G	T	T	C	T	A	C	C	A	C	C	-	-	-	T	G	A	T	C	A	T	A	T	A	A	A	A	T
AtLBD25 AT3G27650.1 Arabidopsis thaliana	-	-	-	-	-	-	-	-	-	-	-	-	-	-	-	-	-	-	-	-	-	-	-	-	-	-	-	-	-	-	-	-	-	-	-	-	-	-	-	-	-	-	-	-	-	-	-	-	-
XM 021026888.1 Arabidopsis lyrata subsp. lyrata LOB domain-containing protein 25 (LOC9311462)	-	-	-	-	-	-	-	-	-	-	-	-	-	-	-	-	-	-	-	-	-	-	-	-	-	-	-	-	-	-	-	-	-	-	-	-	-	-	-	-	-	-	-	-	-	-	-	-	-
XM 010504468.2 Camelina sativa LOB domain-containing protein 25 (LOC104780009)	-	-	-	-	-	-	-	-	-	-	-	-	-	-	-	-	-	-	-	-	-	-	-	-	-	-	-	-	-	-	-	-	-	-	-	-	-	-	-	-	-	-	-	-	-	-	-	-	-
XM 006291986.2 Capsella rubella LOB domain-containing protein 25 (LOC17885542)	-	-	-	-	-	-	-	-	-	-	-	-	-	-	-	-	-	-	-	-	-	-	-	-	-	-	-	-	-	-	-	-	-	-	-	-	-	-	-	-	-	-	-	-	-	-	-	-	-
XM 024151600.1 Eutrema salsugineum LOB domain-containing protein 25 (LOC18011841)	-	-	-	-	-	-	-	-	-	-	-	-	-	-	-	-	-	-	-	-	-	-	-	-	-	-	-	-	-	-	-	-	-	-	-	-	-	-	-	-	-	-	-	-	-	-	-	-	-
XM 009113332.3 Brassica rapa LOB domain-containing protein 25 (LOC103837000)	-	-	-	-	-	-	-	-	-	-	-	-	-	-	-	-	-	-	-	-	-	-	-	-	-	-	-	-	-	-	-	-	-	-	-	-	-	-	-	-	-	-	-	-	-	-	-	-	-
XM 013869604.2 Brassica napus LOB domain-containing protein 25 (LOC106428857)	-	-	-	-	-	-	-	-	-	-	-	-	-	-	-	-	-	-	-	-	-	-	-	-	-	-	-	-	-	-	-	-	-	-	-	-	-	-	-	-	-	-	-	-	-	-	-	-	-
XM 013753681.1 Brassica oleracea var. oleracea LOB domain-containing protein 25 (LOC106315852)	-	-	-	-	-	-	-	-	-	-	-	-	-	-	-	-	-	-	-	-	-	-	-	-	-	-	-	-	-	-	-	-	-	-	-	-	-	-	-	-	-	-	-	-	-	-	-	-	-
XM 018597567.1 Raphanus sativus LOB domain-containing protein 25 (LOC108824194)	-	-	-	-	-	-	-	-	-	-	-	-	-	-	-	-	-	-	-	-	-	-	-	-	-	-	-	-	-	-	-	-	-	-	-	-	-	-	-	-	-	-	-	-	-	-	-	-	-
XM 033273994.1 Brassica rapa LOB domain-containing protein 25 (LOC103875198)	T	C	T	T	T	T	A	A	A	T	T	A	C	T	G	G	A	A	G	G	C	T	A	T	C	A	A	A	T	G	G	A	G	C	A	A	A	A	T	T	T	T	C	T	A	C	G	G	T
XM 013789172.2 Brassica napus LOB domain-containing protein 25 (LOC106349238)	-	-	-	-	-	-	-	-	-	-	-	-	-	-	-	-	-	-	-	-	-	-	-	-	-	-	-	-	-	-	-	-	-	-	-	-	-	-	-	-	-	-	-	-	-	-	-	-	-
SlLBD25 Solyc02g067800.4.1 Solanum lycopersicum	-	-	-	-	-	-	-	-	-	-	-	-	-	-	-	-	-	-	-	-	-	-	-	-	-	-	-	-	-	-	-	-	-	-	-	-	-	-	-	-	-	-	-	-	-	-	-	-	-
XM 027915372.1 Solanum pennellii protein ASYMMETRIC LEAVES 2-like (LOC107012907)	A	C	T	T	T	G	G	C	A	C	A	G	A	A	A	A	T	A	G	A	A	T	T	A	G	G	A	G	G	T	A	C	T	C	A	G	C	T	A	T	A	A	C	A	T	C	T	A	A
XM 006352082.2 Solanum tuberosum LOB domain-containing protein 6-like (LOC102600933)	-	-	-	-	-	-	-	-	-	-	-	-	-	-	-	-	-	-	-	-	-	-	-	-	-	-	-	-	-	-	-	-	-	-	-	-	-	-	-	-	-	-	-	-	-	-	-	-	-
XM 019381914.1 Nicotiana attenuata LOB domain-containing protein 6-like (LOC109217650)	-	-	-	-	-	-	-	-	-	-	-	-	-	-	-	-	-	-	-	-	-	-	-	-	-	-	-	-	-	-	-	-	-	-	-	-	-	-	-	-	-	-	-	-	-	-	-	-	-
XM 016635784.1 Nicotiana tabacum LOB domain-containing protein 6-like (LOC107810949)	-	-	-	-	-	-	-	-	-	-	-	-	-	-	-	-	-	-	-	-	-	-	-	-	-	G	G	T	T	A	A	T	T	C	T	A	C	T	T	A	A	T	A	T	C	-	T	T	A
XM 009628242.3 Nicotiana tomentosiformis protein ASYMMETRIC LEAVES 2-like (LOC104117223)	T	A	T	T	T	A	T	C	C	C	T	T	C	C	C	C	C	C	C	T	C	T	T	C	T	G	T	C	T	A	G	-	-	C	T	A	C	C	A	A	A	T	A	G	G	G	T	T	A
XM 009781218.1 Nicotiana sylvestris LOB domain-containing protein 6-like (LOC104228694)	C	C	C	C	C	T	C	T	G	T	T	T	A	G	C	T	A	C	C	A	A	A	T	A	G	G	G	T	T	A	A	T	T	C	T	A	C	T	T	A	A	T	A	T	C	-	T	T	A
XM 015201857.2 Solanum pennellii protein ASYMMETRIC LEAVES 2 (LOC107003515)	T	A	C	T	A	A	G	A	T	C	C	T	C	C	C	C	C	A	A	A	A	A	A	A	A	A	A	A	A	A	A	A	C	C	A	A	A	C	A	C	A	C	C	T	T	C	T	C	T
XM 004250460.4 Solanum lycopersicum protein ASYMMETRIC LEAVES 2 (LOC101258218)	T	A	C	T	A	A	G	A	T	C	C	T	C	C	C	-	-	-	-	-	-	-	A	A	A	A	A	A	A	A	A	A	-	-	-	-	A	C	A	T	A	C	T	T	T	C	T	C	T
XM 011650678.2 Cucumis sativus protein ASYMMETRIC LEAVES 2 (LOC101203281)	-	-	-	-	-	-	-	-	-	-	-	-	-	-	-	-	-	-	-	-	-	-	-	-	-	-	-	-	-	-	-	-	-	-	-	-	-	-	-	-	-	-	-	-	-	-	-	-	-
XM 037635408.1 Jatropha curcas LOB domain-containing protein 36 (LOC105629891)	-	-	-	-	-	-	-	-	-	-	-	-	-	-	-	-	-	-	-	-	-	-	-	-	-	-	-	-	-	-	-	-	-	-	-	-	-	-	-	-	-	-	-	-	-	-	-	-	-
CcLBD25 Cc019141 Cuscuta campestris	-	-	-	-	-	-	-	-	-	-	-	-	-	-	-	-	-	-	-	-	-	-	-	-	-	-	-	-	-	-	-	-	-	-	-	-	-	-	-	-	-	-	-	-	-	-	-	-	-
XM 013000125.1 Erythranthe guttatus protein LATERAL ORGAN BOUNDARIES (LOC105974961)	-	-	-	-	-	-	-	-	-	-	-	-	-	-	-	-	-	-	-	-	-	-	-	-	-	-	-	-	-	-	-	-	-	-	-	-	-	-	-	-	-	-	-	-	-	-	-	-	-
XM 019203411.1 Tarenaya hassleriana protein LATERAL ORGAN BOUNDARIES (LOC104821487)	T	T	G	C	T	T	A	T	T	G	T	T	A	T	T	A	T	T	A	C	T	C	T	C	T	T	G	T	C	T	T	T	T	G	C	C	C	T	T	C	T	T	C	T	C	C	A	A	T
XM 030583989.1 Syzygium oleosum LOB domain-containing protein 25 (LOC115661783)	-	-	-	-	-	-	-	-	-	-	-	-	-	-	-	-	-	-	-	-	-	-	-	-	-	-	-	-	-	-	-	-	-	-	-	-	-	-	-	-	-	-	-	-	-	-	-	-	-
XM 030665770.1 Rhodamnia argentea LOB domain-containing protein 25 (LOC115734820)	-	-	-	-	-	-	-	-	-	-	-	-	-	-	-	-	-	-	-	-	-	-	-	-	-	-	-	-	-	-	-	-	-	-	-	-	-	-	-	-	-	-	-	-	-	-	-	-	-
XM 008243315.2 Prunus mume LOB domain-containing protein 36 (LOC103339951)	-	-	-	-	-	-	-	-	-	-	-	-	-	-	-	-	-	-	-	-	-	-	-	-	-	-	-	-	-	-	-	-	-	-	-	-	-	-	-	-	-	-	-	-	-	-	-	-	-
XM 020569400.1 Prunus persica LOB domain-containing protein 36 (LOC18770518)	T	A	A	A	A	A	T	A	T	T	T	G	A	C	G	T	C	G	A	C	G	C	C	A	T	A	T	G	G	T	A	C	T	A	A	C	G	C	C	C	T	C	C	T	T	C	T	C	T
XM 039303329.1 Eucalyptus grandis LOB domain-containing protein 25 (LOC104422633)	-	-	-	-	-	-	-	-	-	-	-	-	-	-	-	-	-	-	-	-	-	-	-	-	-	-	-	-	-	-	-	-	-	-	-	-	-	-	-	-	-	-	-	-	-	-	-	-	-
XM 021969367.1 Prunus avium LOB domain-containing protein 36-like (LOC110766103)	-	-	-	-	-	-	-	-	-	-	-	-	-	-	-	-	-	-	-	-	-	-	-	-	-	-	-	-	-	-	-	-	-	-	-	-	-	-	-	-	-	-	-	-	-	-	-	-	-
XM 031649151.1 Nymphaea colorata LOB domain-containing protein 4 (LOC116267437)	T	T	G	G	G	G	A	G	G	C	A	A	G	C	A	G	T	T	T	G	T	T	G	C	G	A	T	C	G	G	G	G	G	G	T	C	G	T	C	T	G	T	A	G	A	T	C	T	T
TcLBD25 Tc contig 32513 Thesium chinense	-	-	-	-	-	-	-	-	-	-	-	-	-	-	-	-	-	-	-	-	-	-	-	-	-	-	-	-	-	-	-	-	-	-	-	-	-	-	-	-	-	-	-	-	-	-	-	-	-
XM 021792962.1 Hevea brasiliensis LOB domain-containing protein 25-like (LOC110641299)	A	A	A	T	A	T	T	G	G	C	A	G	A	A	T	T	T	T	G	C	A	G	C	C	T	T	G	T	T	T	T	G	T	A	A	T	G	A	A	A	G	G	G	A	T	G	A	G	A
XM 010110517.2 Morus notabilis LOB domain-containing protein 25 (LOC21403448)	-	-	-	-	-	-	-	-	-	-	-	-	-	-	-	-	-	-	-	-	-	-	-	-	-	-	-	-	-	-	-	-	-	-	-	-	-	-	-	-	-	-	-	-	-	-	-	-	-
XM 028069675.1 Vigna unguiculata LOB domain-containing protein 25 (LOC114182741)	-	-	-	-	-	-	-	-	-	-	-	-	-	-	-	-	-	-	-	-	-	-	-	-	-	-	-	-	-	-	-	-	-	-	-	-	-	-	-	-	-	-	-	-	-	-	-	-	-
XM 039287413.1 Dioscorea cayenensis subsp. rotundata LOB domain-containing protein 25-like (LOC120280546)	-	-	-	-	-	-	-	-	-	-	-	-	-	-	-	-	-	-	-	-	-	-	-	-	-	-	-	-	-	-	-	-	-	-	-	-	-	-	-	-	-	-	-	-	-	-	-	-	-
XM 014898406.2 Brachypodium distachyon LOB domain-containing protein 6 (LOC100844272)	C	C	A	A	A	C	A	G	A	G	A	A	A	G	G	A	A	C	T	-	-	-	-	-	-	-	-	-	-	-	T	G	T	T	A	T	T	-	C	T	G	T	T	T	T	T	C	C	A
XM 020740568.1 Phalaenopsis equestris LOB domain-containing protein 25-like (LOC110036180)	-	-	-	-	-	-	-	-	-	-	-	-	-	-	-	-	-	-	-	-	-	-	-	-	-	-	-	-	-	-	-	-	-	-	-	-	-	-	-	-	-	-	-	-	-	-	-	-	-
XM 037555692.1 Triticum dicoccoides protein LATERAL ORGAN BOUNDARIES-like (LOC119274929)	C	C	A	T	A	T	G	T	C	A	A	A	T	C	A	T	C	C	C	A	C	T	G	C	T	A	T	G	A	A	T	G	A	A	T	C	T	A	C	A	G	T	T	T	T	T	C	T	G
XR 004640408.1 Setaria viridis LOB domain-containing protein 4-like (LOC117855023)	A	C	A	A	A	T	T	G	A	A	A	C	A	A	G	A	A	T	T	-	-	-	G	C	T	-	T	G	C	A	T	A	T	A	T	C	T	-	T	T	G	T	T	T	G	T	C	C	T
XM 004968278.4 Setaria italica LOB domain-containing protein 4 (LOC101761379)	A	C	A	A	A	T	T	G	A	A	A	C	A	A	G	A	A	T	T	-	-	-	G	C	T	-	T	G	C	A	T	A	T	A	T	C	T	-	T	T	G	T	T	T	G	T	C	C	T
XM 002455070.2 Sorghum bicolor LOB domain-containing protein 6 (LOC8078489)	A	C	A	A	A	C	T	G	A	A	G	C	A	A	G	A	A	T	T	A	T	T	G	C	T	-	T	T	T	A	T	A	T	A	T	C	T	-	T	-	G	T	C	T	G	T	A	C	T
AtLBD25 AT3G27650.1 Arabidopsis thaliana	-	-	-	-	-	-	-	-	-	-	-	-	-	-	-	-	-	-	-	-	-	-	-	-	-	-	-	-	-	-	-	-	-	-	-	-	-	-	-	-	-	-	-	-	-	-	-	-	-
XM 021026888.1 Arabidopsis lyrata subsp. lyrata LOB domain-containing protein 25 (LOC9311462)	G	C	C	A	A	T	T	T	G	T	C	T	T	T	T	T	G	T	A	A	T	C	T	C	A	T	T	A	T	A	T	G	C	A	T	C	T	T	C	T	T	T	C	T	C	T	T	T	C
XM 010504468.2 Camelina sativa LOB domain-containing protein 25 (LOC104780009)	-	-	-	-	-	-	-	-	-	-	-	-	-	-	-	-	-	-	-	-	-	-	-	-	-	-	-	-	-	-	-	-	-	-	-	-	-	-	-	-	-	-	-	-	-	-	-	-	-
XM 006291986.2 Capsella rubella LOB domain-containing protein 25 (LOC17885542)	-	-	-	-	-	-	-	-	-	-	-	-	-	-	-	-	-	-	-	-	-	-	-	-	-	-	-	-	-	-	-	-	-	-	-	-	-	-	-	-	-	-	-	-	-	-	-	-	-
XM 024151600.1 Eutrema salsugineum LOB domain-containing protein 25 (LOC18011841)	-	-	-	-	-	-	-	-	-	-	-	-	-	-	-	-	-	-	-	-	-	-	-	-	-	-	-	-	-	-	-	-	-	-	-	-	-	-	-	-	-	-	-	-	-	-	-	-	-
XM 009113332.3 Brassica rapa LOB domain-containing protein 25 (LOC103837000)	-	-	-	-	-	-	-	-	-	-	-	-	-	-	-	-	-	-	-	-	-	-	-	-	-	-	-	-	-	-	-	-	-	-	-	-	-	-	-	-	-	-	-	-	-	-	-	-	-
XM 013869604.2 Brassica napus LOB domain-containing protein 25 (LOC106428857)	-	-	-	-	-	-	-	-	-	-	-	-	-	-	-	-	-	-	-	-	-	-	-	-	-	-	-	-	-	-	-	-	-	-	-	-	-	-	-	-	-	-	-	-	-	-	-	-	-
XM 013753681.1 Brassica oleracea var. oleracea LOB domain-containing protein 25 (LOC106315852)	-	-	-	-	-	-	-	-	-	-	-	-	-	-	-	-	-	-	-	-	-	-	-	-	-	-	C	A	G	T	T	G	A	G	G	C	C	A	A	T	T	T	G	T	A	T	T	T	T
XM 018597567.1 Raphanus sativus LOB domain-containing protein 25 (LOC108824194)	-	-	-	-	-	-	-	-	-	-	-	-	-	-	-	-	-	-	-	-	-	-	-	-	-	-	-	-	-	-	-	-	-	-	-	-	-	-	-	-	-	-	-	-	-	-	-	-	-
XM 033273994.1 Brassica rapa LOB domain-containing protein 25 (LOC103875198)	T	T	G	A	G	G	C	T	A	A	T	T	T	G	T	C	T	T	T	T	T	G	C	A	A	T	C	T	C	A	T	A	T	A	T	T	C	A	G	C	T	T	A	T	T	G	C	T	C
XM 013789172.2 Brassica napus LOB domain-containing protein 25 (LOC106349238)	-	-	-	-	-	-	-	-	-	-	-	-	-	-	-	-	-	-	-	-	-	-	-	-	-	-	-	-	-	-	-	-	-	-	-	-	-	-	-	-	-	-	-	-	-	-	-	-	-
SlLBD25 Solyc02g067800.4.1 Solanum lycopersicum	-	-	-	-	-	-	-	-	-	-	-	-	-	-	-	-	-	-	-	-	-	-	-	-	-	-	-	-	-	-	-	-	-	-	-	-	-	-	-	-	-	-	-	-	-	-	-	-	-
XM 027915372.1 Solanum pennellii protein ASYMMETRIC LEAVES 2-like (LOC107012907)	T	C	T	C	A	A	T	A	A	T	C	T	T	T	G	C	A	A	T	G	C	T	C	A	C	A	A	A	G	T	G	T	G	A	G	T	T	A	T	C	C	T	T	G	G	G	T	T	C
XM 006352082.2 Solanum tuberosum LOB domain-containing protein 6-like (LOC102600933)	T	T	T	T	A	T	T	C	G	T	T	T	C	C	A	A	A	G	C	A	C	A	C	A	C	C	C	T	-	T	G	T	G	C	A	T	G	A	T	T	C	A	T	T	A	T	T	A	A
XM 019381914.1 Nicotiana attenuata LOB domain-containing protein 6-like (LOC109217650)	-	-	-	-	-	-	-	-	-	-	-	-	-	-	-	-	-	-	-	-	-	-	-	-	-	-	-	-	-	-	-	-	-	-	-	-	-	-	-	-	-	-	-	-	-	-	-	-	-
XM 016635784.1 Nicotiana tabacum LOB domain-containing protein 6-like (LOC107810949)	C	C	C	T	A	G	A	A	A	A	A	G	T	T	T	G	A	A	C	T	C	T	C	T	G	T	A	T	-	-	-	-	-	-	-	-	-	-	-	A	T	T	C	T	C	A	A	A	T
XM 009628242.3 Nicotiana tomentosiformis protein ASYMMETRIC LEAVES 2-like (LOC104117223)	C	T	A	T	A	C	A	A	A	A	A	G	T	T	-	G	A	A	C	T	C	T	C	T	C	T	T	T	T	A	G	C	A	A	A	A	A	G	G	A	A	A	C	T	C	A	A	A	T
XM 009781218.1 Nicotiana sylvestris LOB domain-containing protein 6-like (LOC104228694)	C	C	C	T	A	G	A	A	A	A	A	G	T	T	T	G	A	A	C	T	C	T	C	T	G	T	A	T	-	-	-	-	-	-	-	-	-	-	-	A	T	T	C	T	C	A	A	A	T
XM 015201857.2 Solanum pennellii protein ASYMMETRIC LEAVES 2 (LOC107003515)	A	A	A	G	A	A	A	A	T	C	A	T	T	T	T	G	C	T	T	T	C	T	C	T	C	C	G	T	T	T	C	C	T	T	A	G	C	C	T	C	T	T	C	T	C	T	T	G	G
XM 004250460.4 Solanum lycopersicum protein ASYMMETRIC LEAVES 2 (LOC101258218)	A	A	A	G	A	A	A	A	T	C	A	T	T	T	T	G	C	T	T	T	C	T	C	T	C	C	G	T	T	T	C	C	T	T	A	G	C	C	T	C	T	T	C	T	C	T	T	G	G
XM 011650678.2 Cucumis sativus protein ASYMMETRIC LEAVES 2 (LOC101203281)	-	-	-	-	-	-	-	-	-	-	-	-	-	-	-	-	-	-	-	-	-	-	-	-	-	-	-	-	-	-	-	-	-	-	-	-	-	-	-	-	-	-	-	-	-	-	-	-	-
XM 037635408.1 Jatropha curcas LOB domain-containing protein 36 (LOC105629891)	-	-	-	-	-	-	-	-	-	-	-	-	-	-	-	-	-	-	-	-	-	-	-	-	-	-	-	-	-	-	-	-	-	-	-	-	-	-	-	-	-	-	-	-	-	-	-	-	-
CcLBD25 Cc019141 Cuscuta campestris	-	-	-	-	-	-	-	-	-	-	-	-	-	-	-	-	-	-	-	-	-	-	-	-	-	-	-	-	-	-	-	-	-	-	-	-	-	-	-	-	-	-	-	-	-	-	-	-	-
XM 013000125.1 Erythranthe guttatus protein LATERAL ORGAN BOUNDARIES (LOC105974961)	-	-	-	-	-	-	-	-	-	-	-	-	-	-	-	-	-	-	-	-	-	-	-	-	-	-	-	-	-	-	-	-	-	-	-	-	-	-	-	-	-	-	-	-	-	-	-	-	-
XM 019203411.1 Tarenaya hassleriana protein LATERAL ORGAN BOUNDARIES (LOC104821487)	T	T	T	T	T	A	T	T	T	G	T	T	T	T	G	G	C	T	C	C	C	T	G	A	A	A	T	C	T	T	C	T	C	T	C	C	A	T	C	T	C	T	T	T	C	T	C	G	A
XM 030583989.1 Syzygium oleosum LOB domain-containing protein 25 (LOC115661783)	T	C	T	C	T	T	C	T	C	T	C	T	G	T	C	T	C	T	G	T	C	T	C	T	C	T	C	T	C	T	C	T	C	G	C	T	T	T	G	C	T	T	T	T	T	T	G	G	T
XM 030665770.1 Rhodamnia argentea LOB domain-containing protein 25 (LOC115734820)	C	A	T	C	C	A	C	T	G	A	A	A	T	G	C	T	G	T	C	T	C	T	C	T	C	T	C	T	C	T	C	T	C	T	C	T	C	T	G	C	T	T	T	T	C	T	G	G	G
XM 008243315.2 Prunus mume LOB domain-containing protein 36 (LOC103339951)	-	-	-	-	-	-	-	-	-	-	-	-	-	-	-	-	T	T	T	C	A	T	T	T	T	T	A	T	T	A	T	A	T	A	T	T	T	T	T	A	T	T	T	T	A	T	T	T	T
XM 020569400.1 Prunus persica LOB domain-containing protein 36 (LOC18770518)	C	T	C	A	T	C	A	T	T	T	C	T	T	T	G	T	T	G	T	C	A	T	T	T	T	T	A	T	T	A	T	A	T	A	T	T	T	T	T	A	T	T	T	T	A	T	T	T	T
XM 039303329.1 Eucalyptus grandis LOB domain-containing protein 25 (LOC104422633)	-	-	-	-	-	-	-	-	-	-	-	-	-	-	-	-	-	-	-	-	-	-	-	-	-	-	-	-	-	-	-	-	G	A	G	A	G	A	G	A	G	A	G	A	G	A	G	A	G
XM 021969367.1 Prunus avium LOB domain-containing protein 36-like (LOC110766103)	-	-	-	-	-	-	-	-	-	-	C	T	T	T	G	T	T	T	T	C	A	T	T	T	T	T	A	T	T	A	T	A	T	A	T	T	T	T	T	C	T	T	T	T	C	T	T	T	T
XM 031649151.1 Nymphaea colorata LOB domain-containing protein 4 (LOC116267437)	T	C	T	C	T	G	G	T	G	G	G	T	G	G	T	A	G	C	A	G	A	G	C	T	G	A	C	G	A	C	A	T	T	G	-	-	G	T	A	G	T	A	G	C	A	G	T	A	G
TcLBD25 Tc contig 32513 Thesium chinense	-	-	-	-	-	-	-	-	-	-	-	-	-	-	-	-	-	-	-	-	-	-	-	-	-	-	-	-	-	-	-	-	-	-	-	-	-	-	-	-	-	-	-	-	-	-	-	-	-
XM 021792962.1 Hevea brasiliensis LOB domain-containing protein 25-like (LOC110641299)	T	C	T	C	T	G	C	C	C	T	A	T	A	A	C	T	A	G	G	G	T	T	T	C	C	T	C	T	T	A	T	T	C	A	A	C	T	C	A	C	A	T	C	T	T	A	A	A	G
XM 010110517.2 Morus notabilis LOB domain-containing protein 25 (LOC21403448)	-	-	-	-	-	-	-	-	-	-	-	-	-	-	-	-	-	-	-	-	-	-	-	-	-	-	-	-	-	-	-	-	-	-	-	-	-	-	-	-	-	-	-	-	-	-	-	-	-
XM 028069675.1 Vigna unguiculata LOB domain-containing protein 25 (LOC114182741)	-	-	-	-	-	-	-	-	-	-	-	-	-	-	-	-	-	-	-	-	-	-	-	-	-	-	-	-	-	-	-	-	-	-	-	-	-	-	-	-	-	-	-	-	-	-	-	-	-
XM 039287413.1 Dioscorea cayenensis subsp. rotundata LOB domain-containing protein 25-like (LOC120280546)	-	-	-	-	-	-	-	-	-	-	-	-	-	-	-	-	-	-	-	-	-	-	-	-	-	A	G	C	C	A	T	T	A	A	T	T	A	C	A	G	T	T	G	T	C	T	T	G	T
XM 014898406.2 Brachypodium distachyon LOB domain-containing protein 6 (LOC100844272)	T	C	C	A	T	A	T	T	G	T	G	C	A	G	C	T	A	G	C	T	T	G	C	T	C	C	A	T	A	G	-	T	A	-	-	-	G	T	G	G	A	T	C	T	T	G	G	A	A
XM 020740568.1 Phalaenopsis equestris LOB domain-containing protein 25-like (LOC110036180)	-	-	-	-	-	-	-	-	-	-	-	-	-	-	-	-	-	-	-	-	-	-	-	-	-	-	-	-	-	-	-	-	-	-	-	-	-	-	-	-	-	-	-	-	-	-	-	-	-
XM 037555692.1 Triticum dicoccoides protein LATERAL ORGAN BOUNDARIES-like (LOC119274929)	A	A	G	A	A	A	A	G	A	T	A	C	A	A	C	T	A	T	T	T	T	C	C	C	C	A	T	T	T	C	T	T	T	T	G	C	G	T	C	G	A	G	C	T	C	G	C	A	A
XR 004640408.1 Setaria viridis LOB domain-containing protein 4-like (LOC117855023)	T	T	T	C	C	A	T	T	G	T	G	C	A	G	C	T	T	G	T	T	A	G	A	T	A	G	A	C	A	G	A	T	A	-	-	-	G	T	A	G	C	T	T	T	G	G	A	T	A
XM 004968278.4 Setaria italica LOB domain-containing protein 4 (LOC101761379)	T	T	T	C	C	A	T	T	G	T	G	C	A	G	C	T	T	G	T	T	A	G	A	T	A	G	A	C	A	G	A	T	A	-	-	-	G	T	A	G	C	T	T	T	G	G	A	T	A
XM 002455070.2 Sorghum bicolor LOB domain-containing protein 6 (LOC8078489)	T	T	T	C	C	A	T	T	G	T	G	C	A	G	C	T	T	G	T	T	T	A	G	T	A	G	A	T	A	T	-	C	A	-	-	-	G	T	G	G	A	T	C	-	-	G	A	T	G
AtLBD25 AT3G27650.1 Arabidopsis thaliana	-	-	-	-	-	-	-	-	-	-	-	-	-	-	-	-	-	-	-	-	-	-	-	-	-	-	-	-	-	-	-	-	-	-	-	-	-	-	-	-	-	-	-	-	-	-	-	-	-
XM 021026888.1 Arabidopsis lyrata subsp. lyrata LOB domain-containing protein 25 (LOC9311462)	C	T	C	T	G	T	A	T	C	T	C	T	A	A	C	C	C	A	T	G	T	C	T	C	C	T	C	T	T	T	A	T	C	T	C	T	C	T	A	A	C	T	T	T	C	C	C	C	T
XM 010504468.2 Camelina sativa LOB domain-containing protein 25 (LOC104780009)	C	T	C	T	C	T	A	T	C	T	C	T	A	A	A	C	A	A	T	G	T	C	T	C	C	T	C	T	T	T	A	T	C	T	T	T	C	T	A	A	C	T	T	T	C	C	C	C	T
XM 006291986.2 Capsella rubella LOB domain-containing protein 25 (LOC17885542)	-	-	-	-	-	-	-	-	-	-	-	-	-	-	-	-	-	-	-	-	-	-	-	-	-	-	-	-	-	-	-	-	-	-	-	-	-	-	-	-	-	-	-	-	-	-	-	-	-
XM 024151600.1 Eutrema salsugineum LOB domain-containing protein 25 (LOC18011841)	-	-	-	-	-	-	-	-	-	-	-	-	-	-	-	-	-	-	-	-	-	-	-	-	-	-	-	-	-	-	-	-	-	-	-	-	-	-	-	-	-	-	-	-	-	-	-	-	-
XM 009113332.3 Brassica rapa LOB domain-containing protein 25 (LOC103837000)	-	-	-	-	-	-	-	-	-	-	-	-	-	-	-	-	-	-	-	-	-	-	-	-	-	-	-	-	-	-	C	T	C	T	C	T	C	T	A	A	C	T	T	T	C	C	C	C	T
XM 013869604.2 Brassica napus LOB domain-containing protein 25 (LOC106428857)	C	T	C	A	T	A	C	C	A	C	C	A	A	A	A	A	T	G	C	C	T	T	T	T	G	-	-	C	C	A	C	T	C	T	C	T	C	T	A	A	C	T	T	T	C	C	C	C	T
XM 013753681.1 Brassica oleracea var. oleracea LOB domain-containing protein 25 (LOC106315852)	C	T	C	A	T	A	C	C	A	C	C	A	A	A	A	A	T	G	C	C	T	T	T	T	G	-	-	C	C	C	C	T	C	T	C	T	C	C	A	A	C	T	T	T	C	C	C	C	T
XM 018597567.1 Raphanus sativus LOB domain-containing protein 25 (LOC108824194)	A	A	A	A	T	G	C	C	T	T	T	T	G	C	C	A	C	T	C	T	C	T	T	T	C	-	-	T	C	T	C	T	C	T	C	T	C	T	A	A	C	T	T	T	C	C	C	C	T
XM 033273994.1 Brassica rapa LOB domain-containing protein 25 (LOC103875198)	C	A	C	A	C	G	C	T	C	T	C	T	C	T	A	A	C	C	C	C	T	G	T	T	T	A	T	T	T	T	C	T	C	T	C	T	C	C	A	A	C	T	T	T	C	C	C	C	T
XM 013789172.2 Brassica napus LOB domain-containing protein 25 (LOC106349238)	C	A	C	A	C	G	C	T	C	T	C	T	C	T	A	A	C	C	C	C	T	G	T	T	T	A	T	T	T	T	C	T	C	T	C	T	C	C	A	A	C	T	T	T	C	C	C	C	T
SlLBD25 Solyc02g067800.4.1 Solanum lycopersicum	-	-	-	-	-	-	-	-	-	-	-	-	-	-	-	-	-	-	-	-	-	-	-	-	-	-	-	-	-	-	-	-	-	-	-	-	-	-	-	-	-	-	-	-	-	-	-	-	-
XM 027915372.1 Solanum pennellii protein ASYMMETRIC LEAVES 2-like (LOC107012907)	T	A	A	T	T	A	T	A	A	T	A	A	T	A	A	T	A	G	T	A	C	A	T	T	A	A	G	C	T	C	T	T	G	C	T	T	C	C	A	T	A	C	T	T	T	C	A	C	C
XM 006352082.2 Solanum tuberosum LOB domain-containing protein 6-like (LOC102600933)	T	C	T	C	A	A	A	A	G	A	A	A	A	G	G	C	T	G	A	A	A	A	G	A	T	A	G	C	T	G	T	C	A	C	T	C	C	A	C	G	A	G	A	T	C	C	A	-	-
XM 019381914.1 Nicotiana attenuata LOB domain-containing protein 6-like (LOC109217650)	T	T	T	C	A	T	T	C	T	T	A	A	A	C	C	C	C	T	T	A	T	T	A	A	A	A	A	A	A	T	T	C	A	C	T	T	A	A	C	C	C	T	C	T	T	A	G	A	T
XM 016635784.1 Nicotiana tabacum LOB domain-containing protein 6-like (LOC107810949)	C	A	C	G	A	G	A	T	C	C	A	A	A	A	G	C	T	T	G	A	C	T	T	T	C	A	G	C	T	G	T	C	A	A	T	C	A	C	A	A	T	A	A	T	C	G	A	G	T
XM 009628242.3 Nicotiana tomentosiformis protein ASYMMETRIC LEAVES 2-like (LOC104117223)	C	A	C	G	A	G	A	T	C	C	A	-	-	A	G	C	T	T	G	A	C	T	T	T	C	A	G	C	T	G	T	C	C	A	T	C	G	C	A	A	T	A	A	T	C	G	A	G	T
XM 009781218.1 Nicotiana sylvestris LOB domain-containing protein 6-like (LOC104228694)	C	A	C	G	A	G	A	T	C	C	A	A	A	A	G	C	T	T	G	A	C	T	T	T	C	A	G	C	T	G	T	C	A	A	T	C	A	C	A	A	T	A	A	T	C	G	A	G	T
XM 015201857.2 Solanum pennellii protein ASYMMETRIC LEAVES 2 (LOC107003515)	T	A	A	C	A	A	A	A	A	A	A	A	A	A	-	-	-	-	T	T	C	A	T	A	T	A	T	T	A	T	T	T	G	T	A	C	A	C	C	A	T	C	T	T	T	A	T	A	T
XM 004250460.4 Solanum lycopersicum protein ASYMMETRIC LEAVES 2 (LOC101258218)	T	A	A	C	C	A	A	A	A	A	T	A	A	A	A	A	A	T	T	T	C	A	T	A	T	A	T	T	A	T	T	-	G	T	A	C	A	C	C	A	T	C	T	T	T	A	T	A	T
XM 011650678.2 Cucumis sativus protein ASYMMETRIC LEAVES 2 (LOC101203281)	-	-	-	-	-	-	-	-	-	-	-	-	-	-	-	-	-	-	-	-	-	-	-	-	-	-	-	-	-	-	-	-	-	-	-	-	-	-	-	-	-	-	-	-	-	-	-	-	-
XM 037635408.1 Jatropha curcas LOB domain-containing protein 36 (LOC105629891)	-	-	-	-	-	-	-	-	-	-	-	-	G	T	T	T	T	A	G	T	G	C	G	T	T	G	A	T	C	A	A	G	G	G	A	T	T	T	G	-	-	T	G	T	G	G	A	T	T
CcLBD25 Cc019141 Cuscuta campestris	-	-	-	-	-	-	-	-	-	-	-	-	-	-	-	-	-	-	-	-	-	-	-	-	-	-	-	-	-	-	-	-	-	-	-	-	-	-	-	-	-	-	-	-	-	-	-	-	-
XM 013000125.1 Erythranthe guttatus protein LATERAL ORGAN BOUNDARIES (LOC105974961)	-	-	-	-	-	-	-	-	-	-	-	-	-	-	-	-	T	T	C	A	T	T	C	T	G	A	G	T	T	T	T	A	T	T	T	T	C	C	C	A	A	T	T	T	A	A	-	-	-
XM 019203411.1 Tarenaya hassleriana protein LATERAL ORGAN BOUNDARIES (LOC104821487)	T	T	G	A	G	G	A	T	A	A	C	C	C	T	A	A	T	C	C	C	T	C	A	A	T	A	T	C	T	A	T	A	T	C	G	A	T	C	C	T	T	T	T	T	G	C	-	-	-
XM 030583989.1 Syzygium oleosum LOB domain-containing protein 25 (LOC115661783)	C	C	T	T	C	C	T	C	T	A	C	G	C	T	A	C	T	G	C	C	C	A	A	T	T	A	G	G	G	T	T	T	C	A	T	-	C	A	T	A	A	A	A	A	T	T	-	-	-
XM 030665770.1 Rhodamnia argentea LOB domain-containing protein 25 (LOC115734820)	C	C	T	T	C	T	T	C	T	C	C	A	C	T	G	C	T	G	C	C	C	A	A	T	T	A	G	G	G	T	T	T	C	A	T	-	C	A	T	A	A	G	A	A	T	T	-	-	-
XM 008243315.2 Prunus mume LOB domain-containing protein 36 (LOC103339951)	T	C	T	C	T	G	C	T	T	C	T	G	T	T	G	G	G	A	T	C	C	T	G	G	A	A	G	A	A	C	T	C	G	A	A	G	A	T	C	G	G	-	A	T	C	G	A	G	C
XM 020569400.1 Prunus persica LOB domain-containing protein 36 (LOC18770518)	T	C	T	C	T	G	C	T	T	C	T	G	T	T	G	G	G	A	T	C	C	T	G	G	A	A	G	A	A	C	T	C	G	A	A	G	A	T	C	G	G	-	A	T	C	G	A	G	C
XM 039303329.1 Eucalyptus grandis LOB domain-containing protein 25 (LOC104422633)	G	T	C	T	T	C	T	A	A	G	T	-	C	T	G	G	A	T	C	T	-	T	C	A	T	A	G	G	T	T	T	G	T	A	G	T	T	C	A	C	A	C	A	T	G	T	-	-	-
XM 021969367.1 Prunus avium LOB domain-containing protein 36-like (LOC110766103)	T	C	T	C	T	G	C	T	T	C	T	G	T	T	G	G	G	A	T	C	C	T	G	G	A	A	G	A	A	C	T	C	G	A	A	G	A	T	C	G	G	-	A	T	C	G	A	G	C
XM 031649151.1 Nymphaea colorata LOB domain-containing protein 4 (LOC116267437)	G	A	G	A	G	G	T	T	T	A	T	A	G	G	C	G	A	G	-	-	-	-	-	T	G	T	G	A	G	G	T	C	C	C	C	A	A	G	A	G	G	A	G	A	G	T	-	-	-
TcLBD25 Tc contig 32513 Thesium chinense	-	-	-	-	-	-	-	-	-	-	-	-	-	-	-	-	-	-	-	-	-	-	-	-	-	-	-	-	-	-	-	-	-	-	-	-	-	-	-	-	-	-	-	-	-	-	-	-	-
XM 021792962.1 Hevea brasiliensis LOB domain-containing protein 25-like (LOC110641299)	T	C	T	C	T	C	T	C	T	C	T	-	C	T	C	T	C	T	C	T	C	T	C	T	C	A	A	A	G	G	C	T	G	A	G	G	C	C	G	C	A	A	A	A	G	T	-	-	-
XM 010110517.2 Morus notabilis LOB domain-containing protein 25 (LOC21403448)	-	-	-	-	-	-	-	-	-	-	-	-	-	-	-	-	-	-	-	-	-	-	-	-	-	-	-	-	-	-	-	-	-	-	-	-	-	-	-	-	-	-	-	-	-	-	-	-	-
XM 028069675.1 Vigna unguiculata LOB domain-containing protein 25 (LOC114182741)	-	-	-	-	-	C	A	A	C	T	A	A	C	T	A	G	G	G	T	T	C	T	T	C	C	T	T	C	A	A	C	T	C	T	C	A	C	A	T	C	A	A	A	T	A	G	-	-	-
XM 039287413.1 Dioscorea cayenensis subsp. rotundata LOB domain-containing protein 25-like (LOC120280546)	C	C	A	T	A	T	T	C	C	T	C	A	C	C	-	T	C	A	C	A	C	A	C	A	C	A	C	A	C	A	C	A	C	A	C	A	C	A	C	T	A	A	A	T	G	C	-	-	-
XM 014898406.2 Brachypodium distachyon LOB domain-containing protein 6 (LOC100844272)	A	G	A	A	A	G	T	T	C	C	T	C	C	C	A	A	A	T	-	-	-	-	-	A	A	T	T	T	G	T	-	-	T	T	G	C	C	C	T	T	C	A	T	C	A	G	-	-	-
XM 020740568.1 Phalaenopsis equestris LOB domain-containing protein 25-like (LOC110036180)	C	T	C	C	C	C	T	T	T	G	C	T	C	T	C	C	A	T	T	C	C	C	T	T	C	T	C	A	A	T	T	C	T	T	C	T	T	C	T	C	A	A	A	C	A	G	-	-	-
XM 037555692.1 Triticum dicoccoides protein LATERAL ORGAN BOUNDARIES-like (LOC119274929)	C	C	C	T	A	A	T	C	T	C	C	T	T	C	T	A	C	C	T	T	C	C	C	A	G	A	A	C	G	A	T	C	C	T	C	G	C	T	C	C	A	A	G	A	A	A	-	-	-
XR 004640408.1 Setaria viridis LOB domain-containing protein 4-like (LOC117855023)	C	A	G	A	A	G	C	-	A	G	C	A	G	C	A	G	A	G	-	-	-	-	-	A	G	G	A	G	A	A	-	A	G	G	G	G	A	T	T	T	T	A	A	A	A	A	-	-	-
XM 004968278.4 Setaria italica LOB domain-containing protein 4 (LOC101761379)	C	A	G	A	A	G	C	-	A	G	C	A	G	C	A	G	A	G	-	-	-	-	-	A	G	G	A	G	A	A	-	A	G	G	G	G	A	T	T	T	T	A	A	A	A	A	-	-	-
XM 002455070.2 Sorghum bicolor LOB domain-containing protein 6 (LOC8078489)	C	A	G	C	A	G	C	C	A	G	C	A	G	C	A	G	G	G	-	-	-	-	-	A	G	A	A	G	G	A	T	A	G	A	G	A	G	A	G	A	A	A	A	A	A	A	-	-	-
AtLBD25 AT3G27650.1 Arabidopsis thaliana	-	-	-	-	-	-	-	-	-	-	-	-	-	-	-	-	-	-	-	-	-	-	-	-	-	-	-	-	-	-	-	-	-	-	-	-	-	-	-	-	-	-	-	-	-	-	-	-	-
XM 021026888.1 Arabidopsis lyrata subsp. lyrata LOB domain-containing protein 25 (LOC9311462)	G	G	G	T	T	T	T	C	T	C	T	C	T	G	A	A	A	A	C	A	A	C	A	A	A	A	A	C	A	T	C	C	C	A	A	T	A	A	T	T	G	C	A	A	A	T	-	-	-
XM 010504468.2 Camelina sativa LOB domain-containing protein 25 (LOC104780009)	G	G	G	T	T	T	C	C	T	C	T	C	T	G	A	A	C	A	C	A	A	C	A	A	A	T	A	A	T	T	C	C	C	A	A	T	A	A	T	T	G	C	C	A	A	T	-	-	-
XM 006291986.2 Capsella rubella LOB domain-containing protein 25 (LOC17885542)	-	-	-	-	-	-	-	-	-	-	-	-	-	-	-	-	-	-	-	-	-	-	-	-	-	-	-	-	-	-	-	-	-	-	-	-	-	-	-	-	-	-	-	-	-	-	-	-	-
XM 024151600.1 Eutrema salsugineum LOB domain-containing protein 25 (LOC18011841)	-	-	-	-	-	-	-	-	-	-	-	-	-	-	-	-	-	-	-	-	-	-	-	-	-	-	-	-	-	-	-	-	-	-	-	-	-	-	-	-	-	-	-	-	-	-	-	-	-
XM 009113332.3 Brassica rapa LOB domain-containing protein 25 (LOC103837000)	G	G	G	T	T	T	C	C	T	C	T	C	T	A	A	A	C	A	C	A	A	C	A	A	A	A	A	G	A	A	T	C	C	C	A	A	T	A	A	T	T	G	A	A	T	T	-	-	-
XM 013869604.2 Brassica napus LOB domain-containing protein 25 (LOC106428857)	G	G	G	T	T	T	C	C	T	C	T	C	T	A	A	A	C	A	C	A	A	C	A	A	A	A	A	G	A	A	T	C	C	C	A	A	T	A	A	T	T	G	A	A	T	T	-	-	-
XM 013753681.1 Brassica oleracea var. oleracea LOB domain-containing protein 25 (LOC106315852)	G	G	G	T	T	T	C	C	T	C	T	C	T	A	A	A	C	A	C	A	A	C	A	A	A	A	-	G	A	A	T	C	C	C	A	A	T	A	A	T	T	G	A	A	T	T	-	-	-
XM 018597567.1 Raphanus sativus LOB domain-containing protein 25 (LOC108824194)	G	G	G	T	T	T	T	C	A	C	T	C	T	A	G	A	A	A	C	A	A	C	A	A	A	A	-	G	A	A	T	A	C	C	A	A	T	A	A	T	-	A	A	T	T	T	-	-	-
XM 033273994.1 Brassica rapa LOB domain-containing protein 25 (LOC103875198)	G	G	G	C	T	T	-	C	T	C	T	C	T	T	A	A	A	A	C	A	A	C	A	A	A	A	-	G	A	A	T	C	T	C	A	A	T	A	A	T	-	-	-	-	-	T	-	-	-
XM 013789172.2 Brassica napus LOB domain-containing protein 25 (LOC106349238)	G	G	G	C	T	T	-	C	T	C	T	C	T	T	A	A	A	A	C	A	A	C	A	A	A	A	-	G	A	A	T	C	T	C	A	A	T	A	A	T	-	-	-	-	-	T	-	-	-
SlLBD25 Solyc02g067800.4.1 Solanum lycopersicum	-	-	-	-	-	-	-	-	-	-	-	-	-	-	-	-	-	-	-	-	-	-	-	-	-	-	-	-	-	-	-	-	-	-	-	-	-	-	-	-	-	-	-	-	-	-	-	-	-
XM 027915372.1 Solanum pennellii protein ASYMMETRIC LEAVES 2-like (LOC107012907)	T	C	T	T	A	A	T	T	A	A	A	C	T	T	G	T	T	T	T	A	T	C	C	T	T	A	A	A	T	A	T	A	A	T	A	T	G	T	G	G	G	A	A	A	T	T	-	-	-
XM 006352082.2 Solanum tuberosum LOB domain-containing protein 6-like (LOC102600933)	A	-	-	-	A	A	T	C	G	A	G	C	C	A	T	A	T	G	C	A	C	-	-	-	T	G	A	A	A	C	T	G	G	G	A	A	A	A	A	A	A	A	A	C	G	T	-	-	-
XM 019381914.1 Nicotiana attenuata LOB domain-containing protein 6-like (LOC109217650)	G	-	-	T	A	G	A	G	A	G	T	T	T	G	G	G	-	A	T	T	A	T	A	T	G	G	A	G	A	A	A	A	T	T	G	C	T	T	T	T	A	T	A	T	T	C	-	-	-
XM 016635784.1 Nicotiana tabacum LOB domain-containing protein 6-like (LOC107810949)	G	-	G	A	A	A	A	T	A	A	T	T	T	G	G	G	C	A	G	G	G	A	A	A	A	G	A	A	A	G	G	T	T	T	G	A	C	C	G	A	A	G	A	G	T	T	C	G	A
XM 009628242.3 Nicotiana tomentosiformis protein ASYMMETRIC LEAVES 2-like (LOC104117223)	A	A	G	A	A	A	A	T	A	A	T	T	T	G	G	G	C	A	G	G	G	A	A	A	A	G	A	A	A	G	G	T	T	T	G	A	C	C	G	A	A	G	A	G	T	T	C	G	A
XM 009781218.1 Nicotiana sylvestris LOB domain-containing protein 6-like (LOC104228694)	G	-	G	A	A	A	A	T	A	A	T	T	T	G	G	G	C	A	G	G	G	A	A	A	A	G	A	A	A	G	G	T	T	T	G	A	C	C	G	A	A	G	A	G	T	T	C	G	A
XM 015201857.2 Solanum pennellii protein ASYMMETRIC LEAVES 2 (LOC107003515)	C	T	T	A	A	A	G	A	T	T	G	C	C	C	T	T	C	T	T	T	T	T	T	C	T	T	A	A	T	T	T	T	C	T	A	C	T	A	C	T	A	C	T	T	C	-	-	-	-
XM 004250460.4 Solanum lycopersicum protein ASYMMETRIC LEAVES 2 (LOC101258218)	C	T	T	A	A	A	G	A	T	T	G	C	C	C	T	T	C	T	T	T	T	T	T	C	T	T	A	A	T	T	T	T	C	T	A	C	T	A	C	T	A	C	T	A	C	T	-	-	-
XM 011650678.2 Cucumis sativus protein ASYMMETRIC LEAVES 2 (LOC101203281)	-	-	-	-	-	-	-	-	-	-	-	-	-	-	-	-	-	-	-	-	-	-	-	-	-	-	-	-	-	-	-	-	-	-	-	-	-	-	-	-	-	-	-	-	-	-	-	-	-
XM 037635408.1 Jatropha curcas LOB domain-containing protein 36 (LOC105629891)	T	T	T	A	T	T	T	T	T	C	A	G	G	G	A	A	A	A	A	T	T	A	A	A	A	A	T	G	G	A	A	A	A	T	A	G	A	T	C	T	T	C	A	A	G	G	A	T	C
CcLBD25 Cc019141 Cuscuta campestris	-	-	-	-	-	-	-	-	-	-	-	-	-	-	-	-	-	-	-	-	-	-	-	-	-	-	-	-	-	-	-	-	-	-	-	-	-	-	-	-	-	-	-	-	-	-	-	-	-
XM 013000125.1 Erythranthe guttatus protein LATERAL ORGAN BOUNDARIES (LOC105974961)	G	T	T	T	C	C	C	C	C	A	T	T	C	T	G	T	G	A	A	T	A	A	T	C	A	T	C	T	-	-	-	-	G	T	T	T	C	A	T	T	T	C	T	G	T	G	G	C	T
XM 019203411.1 Tarenaya hassleriana protein LATERAL ORGAN BOUNDARIES (LOC104821487)	A	C	T	C	T	A	C	A	C	G	C	T	T	T	G	G	A	A	G	C	A	A	A	A	T	T	C	A	A	A	G	G	G	T	A	A	A	A	A	G	C	C	C	T	T	G	A	A	A
XM 030583989.1 Syzygium oleosum LOB domain-containing protein 25 (LOC115661783)	-	-	-	-	-	-	-	G	C	A	A	C	A	A	-	A	T	T	T	C	-	-	A	T	C	C	T	C	T	C	C	C	C	C	A	T	C	G	T	T	T	T	C	T	A	A	G	G	T
XM 030665770.1 Rhodamnia argentea LOB domain-containing protein 25 (LOC115734820)	G	C	T	C	T	C	T	G	C	A	A	C	A	A	-	A	T	T	T	C	C	-	A	T	C	C	T	C	T	C	T	C	C	C	A	T	C	G	T	T	T	T	C	T	A	A	G	G	T
XM 008243315.2 Prunus mume LOB domain-containing protein 36 (LOC103339951)	G	C	T	C	T	C	T	C	T	C	A	C	A	G	G	T	G	T	T	A	C	A	T	G	G	A	C	T	T	T	G	G	A	G	G	C	T	T	G	G	A	G	A	G	A	G	A	G	A
XM 020569400.1 Prunus persica LOB domain-containing protein 36 (LOC18770518)	G	C	T	C	T	C	T	C	T	C	A	C	A	G	G	T	G	T	T	A	C	A	T	G	G	A	C	T	T	T	G	G	A	G	G	C	T	T	G	G	A	G	A	G	A	G	A	G	A
XM 039303329.1 Eucalyptus grandis LOB domain-containing protein 25 (LOC104422633)	G	-	-	-	-	-	-	A	A	G	T	C	A	C	A	C	C	C	T	G	T	A	T	G	T	T	C	A	A	A	T	T	C	A	A	G	A	A	A	G	A	C	A	G	G	T	T	A	G
XM 021969367.1 Prunus avium LOB domain-containing protein 36-like (LOC110766103)	G	C	T	C	T	C	T	C	T	C	A	C	A	G	G	T	G	T	T	A	C	A	T	G	G	A	C	T	T	T	G	G	A	G	G	C	T	T	G	G	A	G	A	G	A	G	A	G	A
XM 031649151.1 Nymphaea colorata LOB domain-containing protein 4 (LOC116267437)	-	-	-	-	-	-	-	-	-	-	-	-	G	T	G	T	A	T	T	T	G	T	T	G	T	A	T	G	T	T	G	T	C	-	-	-	-	-	-	C	T	G	A	G	C	G	A	T	C
TcLBD25 Tc contig 32513 Thesium chinense	-	-	-	-	-	-	-	-	-	-	-	-	-	-	-	-	-	-	-	-	-	-	-	-	-	-	-	-	-	-	-	-	-	-	-	-	-	-	-	-	-	-	-	-	-	-	-	-	-
XM 021792962.1 Hevea brasiliensis LOB domain-containing protein 25-like (LOC110641299)	G	-	-	-	-	-	-	A	T	C	T	T	G	A	A	A	G	A	G	C	C	T	A	C	A	C	T	G	C	A	C	A	A	G	A	G	G	A	A	A	A	T	A	A	A	A	C	G	G
XM 010110517.2 Morus notabilis LOB domain-containing protein 25 (LOC21403448)	-	-	-	-	-	-	-	-	-	-	-	-	-	-	-	-	-	-	-	-	-	-	-	-	-	-	-	-	-	-	-	-	-	-	-	-	-	-	-	-	-	-	-	-	-	-	-	-	-
XM 028069675.1 Vigna unguiculata LOB domain-containing protein 25 (LOC114182741)	T	C	T	C	T	C	T	G	A	G	T	T	A	G	G	T	G	C	C	A	C	A	C	T	T	T	T	T	C	A	C	A	C	C	C	A	A	A	T	A	T	T	A	A	A	G	A	A	T
XM 039287413.1 Dioscorea cayenensis subsp. rotundata LOB domain-containing protein 25-like (LOC120280546)	C	T	T	T	G	C	T	G	C	A	G	T	G	A	T	A	T	T	T	C	A	G	A	G	C	T	T	C	T	C	C	T	C	A	G	C	T	A	T	C	T	T	C	T	T	T	G	G	A
XM 014898406.2 Brachypodium distachyon LOB domain-containing protein 6 (LOC100844272)	-	-	-	-	-	-	T	-	-	-	-	-	A	G	T	T	G	A	C	C	C	C	A	G	A	G	A	G	C	G	C	T	C	-	-	-	-	-	T	C	T	G	C	C	A	G	C	T	G
XM 020740568.1 Phalaenopsis equestris LOB domain-containing protein 25-like (LOC110036180)	T	C	C	A	C	A	T	C	A	A	C	A	G	A	T	A	A	G	T	C	C	A	A	G	A	T	T	T	A	G	T	T	G	T	C	T	T	T	G	A	A	A	T	C	A	T	C	T	T
XM 037555692.1 Triticum dicoccoides protein LATERAL ORGAN BOUNDARIES-like (LOC119274929)	A	A	G	A	A	A	C	G	A	A	-	T	A	T	T	T	T	T	C	T	G	G	G	A	A	A	A	A	T	G	A	C	T	A	A	C	C	A	T	T	T	G	A	C	A	G	C	T	C
XR 004640408.1 Setaria viridis LOB domain-containing protein 4-like (LOC117855023)	-	-	-	-	-	-	T	-	-	-	-	-	G	C	T	T	C	T	T	C	A	T	C	A	G	A	T	C	T	G	T	C	C	-	-	-	-	-	T	C	T	G	T	G	T	G	A	C	C
XM 004968278.4 Setaria italica LOB domain-containing protein 4 (LOC101761379)	-	-	-	-	-	-	T	-	-	-	-	-	G	C	T	T	C	T	T	C	A	T	C	A	G	A	T	C	T	G	T	C	C	-	-	-	-	-	T	C	T	G	T	G	T	G	A	C	C
XM 002455070.2 Sorghum bicolor LOB domain-containing protein 6 (LOC8078489)	-	-	-	-	-	-	C	C	A	G	-	C	A	G	G	T	C	A	T	C	T	G	C	A	G	A	T	C	T	G	T	C	T	-	-	-	-	-	C	C	T	G	T	-	-	G	A	C	C
AtLBD25 AT3G27650.1 Arabidopsis thaliana	-	-	-	-	-	-	-	-	-	-	-	-	-	-	-	-	-	-	-	A	T	G	C	C	C	A	A	G	A	G	A	G	A	A	A	C	A	A	A	G	A	A	G	A	T	C	A	A	A
XM 021026888.1 Arabidopsis lyrata subsp. lyrata LOB domain-containing protein 25 (LOC9311462)	C	C	T	T	C	T	T	A	T	-	-	-	A	A	T	T	A	A	T	A	C	C	C	A	A	G	A	G	A	G	A	A	A	C	A	A	-	-	-	-	-	-	G	A	T	C	A	A	A
XM 010504468.2 Camelina sativa LOB domain-containing protein 25 (LOC104780009)	C	C	T	T	C	T	A	A	T	-	-	-	A	A	A	T	A	A	T	A	C	C	C	A	A	G	A	G	A	G	A	A	A	C	A	A	A	G	A	A	G	A	G	A	T	C	A	A	A
XM 006291986.2 Capsella rubella LOB domain-containing protein 25 (LOC17885542)	-	-	-	-	-	-	-	-	-	-	-	-	-	-	-	-	-	A	T	A	C	C	C	A	A	G	A	G	A	G	T	A	A	C	A	A	A	G	A	A	-	-	G	A	T	C	A	T	A
XM 024151600.1 Eutrema salsugineum LOB domain-containing protein 25 (LOC18011841)	-	-	-	-	-	-	-	-	-	-	-	-	-	-	-	-	-	-	-	-	-	-	-	-	-	-	-	-	-	-	-	-	-	-	-	-	-	-	-	-	-	-	-	-	-	-	-	-	-
XM 009113332.3 Brassica rapa LOB domain-containing protein 25 (LOC103837000)	C	C	T	T	C	T	T	A	T	-	-	-	A	G	T	A	A	A	G	A	T	A	C	A	A	A	C	G	A	G	A	G	A	A	A	C	A	A	A	G	A	A	G	A	T	C	A	A	A
XM 013869604.2 Brassica napus LOB domain-containing protein 25 (LOC106428857)	C	C	T	T	C	T	T	A	T	-	-	-	A	G	T	A	A	A	G	A	T	A	C	A	A	A	C	G	A	G	A	G	A	A	A	C	A	A	A	G	A	A	G	A	T	C	A	A	A
XM 013753681.1 Brassica oleracea var. oleracea LOB domain-containing protein 25 (LOC106315852)	C	C	T	T	C	T	T	A	T	-	-	-	A	G	T	A	A	A	G	A	T	A	C	A	A	A	C	G	A	G	A	G	A	A	A	C	A	A	A	G	A	A	G	A	T	C	A	A	A
XM 018597567.1 Raphanus sativus LOB domain-containing protein 25 (LOC108824194)	T	A	T	T	C	T	T	A	T	-	-	-	A	G	T	A	A	A	G	A	C	A	C	A	A	A	C	A	A	G	A	G	A	A	G	C	A	A	-	G	A	T	G	A	T	C	A	A	A
XM 033273994.1 Brassica rapa LOB domain-containing protein 25 (LOC103875198)	T	C	A	T	C	C	T	A	T	C	A	T	A	G	T	T	A	A	G	A	C	A	C	A	A	A	A	G	A	G	A	G	A	A	A	C	A	A	A	G	A	A	G	A	G	C	A	A	A
XM 013789172.2 Brassica napus LOB domain-containing protein 25 (LOC106349238)	T	C	A	T	C	C	T	A	T	C	A	T	A	G	T	T	A	A	G	A	C	A	C	A	A	A	A	G	A	G	A	G	A	A	A	C	A	A	A	G	A	A	G	A	G	C	A	A	A
SlLBD25 Solyc02g067800.4.1 Solanum lycopersicum	-	-	-	-	-	-	-	-	-	-	-	-	-	-	-	-	-	-	-	-	-	-	-	-	-	-	-	-	-	-	-	-	-	-	-	-	-	-	-	-	-	-	-	-	-	-	-	-	-
XM 027915372.1 Solanum pennellii protein ASYMMETRIC LEAVES 2-like (LOC107012907)	T	C	C	T	G	A	T	T	T	T	T	T	G	T	T	A	T	A	T	C	T	T	A	C	A	C	C	T	T	T	T	T	T	T	T	T	T	T	T	A	A	T	T	-	T	T	G	T	C
XM 006352082.2 Solanum tuberosum LOB domain-containing protein 6-like (LOC102600933)	C	G	A	C	A	C	T	G	T	G	G	C	A	C	G	G	A	A	A	T	T	A	G	A	A	T	C	A	G	G	A	G	G	T	G	T	C	T	T	A	-	-	-	-	T	T	A	T	T
XM 019381914.1 Nicotiana attenuata LOB domain-containing protein 6-like (LOC109217650)	-	-	-	-	-	T	T	C	C	T	T	T	G	G	T	T	A	A	A	T	T	G	C	A	G	C	A	G	C	A	A	G	A	T	C	C	T	G	A	A	A	G	G	G	A	T	A	A	G
XM 016635784.1 Nicotiana tabacum LOB domain-containing protein 6-like (LOC107810949)	T	C	T	C	T	T	T	C	C	T	T	T	G	G	T	T	G	A	A	T	T	G	C	A	G	C	A	G	C	C	A	G	A	T	C	G	T	G	A	A	A	G	G	G	A	T	A	A	G
XM 009628242.3 Nicotiana tomentosiformis protein ASYMMETRIC LEAVES 2-like (LOC104117223)	-	-	-	-	-	-	-	-	-	-	-	-	-	-	-	-	-	-	-	-	-	-	-	-	-	-	-	-	-	-	-	-	-	-	-	-	-	-	-	-	-	-	-	-	-	-	-	-	-
XM 009781218.1 Nicotiana sylvestris LOB domain-containing protein 6-like (LOC104228694)	T	C	T	C	T	T	T	C	C	T	T	T	G	G	T	T	G	A	A	T	T	G	C	A	G	C	A	G	C	C	A	G	A	T	C	G	T	G	A	A	A	G	G	G	A	T	A	A	G
XM 015201857.2 Solanum pennellii protein ASYMMETRIC LEAVES 2 (LOC107003515)	T	T	T	A	T	T	A	G	T	T	T	T	A	T	T	T	A	T	A	T	C	A	A	A	A	T	T	T	C	A	A	C	T	T	A	T	T	G	A	A	A	A	C	A	T	C	T	A	A
XM 004250460.4 Solanum lycopersicum protein ASYMMETRIC LEAVES 2 (LOC101258218)	T	T	T	A	T	T	A	G	T	T	T	T	A	T	T	T	T	T	A	T	C	A	A	A	A	T	T	T	C	A	A	C	T	T	A	T	T	G	A	A	A	A	C	A	T	C	T	A	A
XM 011650678.2 Cucumis sativus protein ASYMMETRIC LEAVES 2 (LOC101203281)	-	-	-	-	-	-	-	-	-	-	-	-	-	-	-	-	-	-	-	-	-	-	-	-	-	-	-	-	-	-	-	-	-	-	-	-	-	-	-	-	-	-	-	-	-	-	-	-	-
XM 037635408.1 Jatropha curcas LOB domain-containing protein 36 (LOC105629891)	G	A	T	G	A	A	T	T	G	A	T	G	A	G	G	A	A	C	A	A	C	G	C	A	G	A	C	A	G	A	G	A	C	T	G	C	T	A	T	G	C	A	A	A	G	A	A	A	C
CcLBD25 Cc019141 Cuscuta campestris	-	-	-	-	-	-	-	-	-	-	-	-	-	-	-	-	-	-	-	-	-	-	-	-	-	-	-	-	-	-	-	-	-	-	-	-	-	-	-	-	-	-	A	T	G	T	A	C	A
XM 013000125.1 Erythranthe guttatus protein LATERAL ORGAN BOUNDARIES (LOC105974961)	A	A	C	A	A	C	T	A	G	A	C	C	A	G	C	T	G	T	A	C	A	C	A	C	A	C	A	G	A	G	G	G	G	C	-	-	-	-	-	-	-	A	.	A	A	G	G	A	.
XM 019203411.1 Tarenaya hassleriana protein LATERAL ORGAN BOUNDARIES (LOC104821487)	A	A	C	-	-	C	T	A	G	A	T	C	T	A	A	A	G	A	A	A	A	T	C	A	A	G	A	G	A	A	A	A	A	C	C	-	-	-	-	-	T	A	.	G	.	G	.	A	.
XM 030583989.1 Syzygium oleosum LOB domain-containing protein 25 (LOC115661783)	C	T	C	-	-	C	T	G	A	G	A	G	A	G	A	T	C	C	-	-	T	A	C	A	A	G	G	C	A	A	-	-	-	-	-	-	-	-	-	-	-	A	.	G	A	G	.	.	.
XM 030665770.1 Rhodamnia argentea LOB domain-containing protein 25 (LOC115734820)	T	T	C	-	-	C	T	G	A	G	A	G	A	G	A	T	C	C	C	-	T	A	C	A	A	G	G	C	A	A	-	-	-	-	-	-	-	-	-	-	-	A	.	G	A	G	.	.	.
XM 008243315.2 Prunus mume LOB domain-containing protein 36 (LOC103339951)	A	G	C	T	G	C	G	A	T	T	C	A	A	G	T	A	A	A	A	T	T	G	A	A	G	-	-	-	-	-	-	-	-	-	-	-	-	-	-	T	T	G	.	.	T	G	.	A	T
XM 020569400.1 Prunus persica LOB domain-containing protein 36 (LOC18770518)	A	C	C	T	G	C	G	A	T	T	C	A	A	G	T	A	A	A	A	T	C	G	A	A	G	G	T	A	A	A	A	G	G	C	C	C	C	A	G	T	T	G	.	.	T	G	.	A	T
XM 039303329.1 Eucalyptus grandis LOB domain-containing protein 25 (LOC104422633)	G	T	T	-	-	G	C	A	G	A	G	A	A	G	A	A	G	C	G	T	C	T	G	G	T	G	A	C	A	C	-	T	-	-	-	-	-	-	-	-	-	A	T	.	A	.	.	.	.
XM 021969367.1 Prunus avium LOB domain-containing protein 36-like (LOC110766103)	A	G	C	T	G	C	G	A	T	T	C	A	A	G	T	A	A	A	A	T	C	G	A	A	G	-	-	-	-	-	-	-	-	-	-	-	-	-	-	T	T	G	.	.	T	G	.	A	T
XM 031649151.1 Nymphaea colorata LOB domain-containing protein 4 (LOC116267437)	G	A	G	G	G	G	A	A	A	G	A	T	C	G	A	G	G	G	A	G	A	A	A	A	A	G	A	A	A	A	-	-	-	-	-	-	-	-	-	G	T	A	G	A	.	G	G	A	.
TcLBD25 Tc contig 32513 Thesium chinense	-	-	-	-	-	-	-	-	-	-	-	-	-	-	-	-	-	-	-	-	-	-	-	-	-	-	-	-	-	-	-	-	-	-	-	-	-	-	-	-	-	-	-	-	-	-	-	-	.
XM 021792962.1 Hevea brasiliensis LOB domain-containing protein 25-like (LOC110641299)	-	A	C	-	-	C	T	A	G	T	C	A	C	A	G	T	A	A	A	G	C	A	T	A	T	A	T	A	T	A	-	T	-	-	-	-	-	-	-	-	-	A	T	G	.	.	G	G	.
XM 010110517.2 Morus notabilis LOB domain-containing protein 25 (LOC21403448)	T	A	C	-	-	T	C	T	C	T	T	T	T	G	G	T	T	T	A	G	C	A	G	A	T	C	A	A	T	A	-	T	-	-	-	-	-	-	-	-	-	C	.	G	A	.	-	-	.
XM 028069675.1 Vigna unguiculata LOB domain-containing protein 25 (LOC114182741)	G	T	C	-	-	T	G	C	A	C	C	C	A	C	A	T	T	T	A	A	G	G	T	A	A	G	T	G	A	A	-	-	-	-	-	-	-	-	-	-	-	A	.	G	A	.	-	.	.
XM 039287413.1 Dioscorea cayenensis subsp. rotundata LOB domain-containing protein 25-like (LOC120280546)	C	A	G	-	-	C	A	G	C	G	C	T	A	G	C	T	A	T	A	G	C	A	C	A	A	A	G	T	A	G	C	T	-	-	-	-	-	-	-	-	-	A	G	C	A	A	G	A	.
XM 014898406.2 Brachypodium distachyon LOB domain-containing protein 6 (LOC100844272)	-	-	-	A	T	G	G	C	G	T	C	C	C	C	G	T	C	G	A	G	C	A	C	C	G	G	C	A	A	C	T	C	G	G	G	C	G	T	C	T	C	C	G	.	.	G	T	G	G
XM 020740568.1 Phalaenopsis equestris LOB domain-containing protein 25-like (LOC110036180)	T	A	T	C	T	G	C	A	G	T	T	T	G	G	A	A	G	G	A	G	C	A	G	C	T	T	C	C	C	A	A	A	G	T	G	G	T	G	T	A	T	A	C	A	A	G	C	T	.
XM 037555692.1 Triticum dicoccoides protein LATERAL ORGAN BOUNDARIES-like (LOC119274929)	G	C	A	A	T	G	G	C	A	T	C	C	C	C	G	T	C	G	A	G	C	A	C	C	G	G	C	A	A	C	-	-	-	T	C	C	G	C	C	G	T	C	T	C	C	G	T	G	G
XR 004640408.1 Setaria viridis LOB domain-containing protein 4-like (LOC117855023)	G	A	A	A	T	G	G	C	A	T	C	C	C	C	G	T	C	G	A	G	C	A	C	C	A	G	C	A	A	C	A	A	C	T	C	C	G	C	C	C	T	C	T	C	C	C	C	G	G
XM 004968278.4 Setaria italica LOB domain-containing protein 4 (LOC101761379)	G	A	A	A	T	G	G	C	A	T	C	C	C	C	G	T	C	G	A	G	C	A	C	C	A	G	C	A	A	C	A	A	C	T	C	C	G	C	C	C	T	C	T	C	C	C	C	G	G
XM 002455070.2 Sorghum bicolor LOB domain-containing protein 6 (LOC8078489)	G	A	A	A	T	G	G	C	A	T	C	G	C	C	G	T	C	G	A	G	C	A	C	C	A	G	C	A	A	C	A	A	C	T	C	G	G	C	C	C	T	C	T	C	C	C	C	T	G
AtLBD25 AT3G27650.1 Arabidopsis thaliana	G	A	C	-	-	C	T	T	T	T	C	T	T	G	T	T	G	C	G	A	T	C	C	A	T	T	T	A	A	A	G	G	-	-	-	-	-	-	-	-	-	-	-	-	.	G	.	T	.
XM 021026888.1 Arabidopsis lyrata subsp. lyrata LOB domain-containing protein 25 (LOC9311462)	G	A	C	-	-	C	T	T	T	T	C	T	T	G	T	T	A	C	-	-	T	C	C	A	T	-	T	T	A	A	A	G	-	-	-	-	-	-	-	-	-	G	G	G	A	.	.	T	.
XM 010504468.2 Camelina sativa LOB domain-containing protein 25 (LOC104780009)	G	A	A	-	-	C	T	T	T	T	C	T	T	G	T	T	G	C	-	-	T	C	C	A	T	-	T	T	A	A	A	G	A	-	-	-	A	T	C	A	G	G	G	G	A	.	.	T	.
XM 006291986.2 Capsella rubella LOB domain-containing protein 25 (LOC17885542)	G	A	C	-	-	C	T	T	T	T	C	T	T	G	T	T	G	C	-	-	T	C	C	A	T	A	T	T	T	A	A	G	-	-	-	-	-	-	-	-	-	G	G	G	A	C	G	T	.
XM 024151600.1 Eutrema salsugineum LOB domain-containing protein 25 (LOC18011841)	-	-	-	-	-	-	-	-	-	-	-	-	-	-	-	-	G	G	-	-	G	G	T	A	T	A	T	A	T	A	A	G	-	-	-	-	-	-	-	-	-	A	.	A	A	G	.	T	G
XM 009113332.3 Brassica rapa LOB domain-containing protein 25 (LOC103837000)	C	A	C	-	-	T	T	T	C	T	C	T	T	G	T	T	G	C	-	-	T	C	C	A	T	T	A	A	A	A	G	G	-	-	-	-	-	-	-	-	-	-	-	-	.	G	.	T	.
XM 013869604.2 Brassica napus LOB domain-containing protein 25 (LOC106428857)	C	A	C	-	-	T	T	T	C	T	C	T	T	G	T	T	G	C	-	-	T	C	C	A	T	T	A	A	A	A	G	G	T	A	A	G	A	C	C	A	A	A	G	G	.	G	.	T	.
XM 013753681.1 Brassica oleracea var. oleracea LOB domain-containing protein 25 (LOC106315852)	C	A	C	-	-	T	T	T	C	T	C	T	T	G	T	T	G	C	-	-	T	C	C	A	T	T	A	A	A	A	G	G	-	-	-	-	-	-	-	-	-	-	G	G	A	.	.	T	.
XM 018597567.1 Raphanus sativus LOB domain-containing protein 25 (LOC108824194)	C	A	C	-	-	T	T	T	C	T	C	T	T	G	T	T	G	C	-	-	T	C	C	A	A	T	A	A	A	A	G	G	-	-	-	-	-	-	-	-	-	-	G	G	A	.	.	T	.
XM 033273994.1 Brassica rapa LOB domain-containing protein 25 (LOC103875198)	G	A	C	-	-	T	T	A	C	T	C	T	T	G	T	T	G	C	-	-	T	C	C	A	T	C	G	A	A	A	G	G	-	-	-	-	-	-	-	-	-	-	G	.	A	A	.	T	.
XM 013789172.2 Brassica napus LOB domain-containing protein 25 (LOC106349238)	G	A	C	-	-	T	T	A	C	T	C	T	T	G	T	T	G	C	-	-	T	C	C	A	T	C	G	A	A	A	G	G	-	-	-	-	-	-	-	-	-	-	G	.	A	A	.	T	.
SlLBD25 Solyc02g067800.4.1 Solanum lycopersicum	-	-	-	-	-	-	-	-	-	-	-	-	-	-	-	-	-	-	-	-	-	-	-	-	-	-	-	-	-	-	-	-	-	-	-	-	-	-	-	-	-	-	-	-	-	-	-	-	-
XM 027915372.1 Solanum pennellii protein ASYMMETRIC LEAVES 2-like (LOC107012907)	C	T	C	T	T	T	T	G	G	A	T	C	G	T	G	A	A	A	G	G	T	A	T	T	C	A	T	T	A	A	A	G	A	G	A	G	-	-	-	-	-	A	G	.	A	G	T	T	G
XM 006352082.2 Solanum tuberosum LOB domain-containing protein 6-like (LOC102600933)	C	T	C	C	T	T	T	G	G	A	T	T	G	T	G	A	A	A	G	G	T	A	T	T	A	A	A	G	A	G	A	G	A	G	A	A	T	T	T	G	T	A	G	.	A	G	T	A	G
XM 019381914.1 Nicotiana attenuata LOB domain-containing protein 6-like (LOC109217650)	A	A	G	A	A	A	C	A	A	A	A	G	A	A	G	A	G	A	A	G	T	-	G	T	T	T	G	T	G	C	A	A	G	C	T	A	G	C	T	A	T	A	.	.	A	C	T	T	G
XM 016635784.1 Nicotiana tabacum LOB domain-containing protein 6-like (LOC107810949)	A	A	G	A	A	A	C	A	A	A	A	G	A	A	A	A	G	A	A	G	T	-	G	T	T	T	G	T	G	C	A	A	A	G	T	A	G	C	T	A	-	-	.	.	A	C	T	T	G
XM 009628242.3 Nicotiana tomentosiformis protein ASYMMETRIC LEAVES 2-like (LOC104117223)	A	A	G	A	A	A	C	A	A	A	A	G	A	A	G	A	G	A	A	G	T	T	G	T	T	T	G	T	G	C	A	A	A	C	T	A	G	C	T	A	T	A	.	.	A	C	T	T	G
XM 009781218.1 Nicotiana sylvestris LOB domain-containing protein 6-like (LOC104228694)	A	A	G	A	A	A	C	A	A	A	A	G	A	A	G	A	G	A	A	G	T	-	G	T	T	T	G	T	G	C	A	A	A	G	T	A	G	C	T	A	-	-	.	.	A	C	T	T	G
XM 015201857.2 Solanum pennellii protein ASYMMETRIC LEAVES 2 (LOC107003515)	A	G	A	T	T	T	T	T	C	T	T	G	A	A	G	A	T	C	A	T	C	A	-	T	C	A	G	T	C	A	G	A	A	C	C	A	A	A	A	A	A	A	.	A	A	A	.	G	G
XM 004250460.4 Solanum lycopersicum protein ASYMMETRIC LEAVES 2 (LOC101258218)	A	G	A	T	T	T	T	T	C	T	T	G	A	A	G	A	T	C	A	T	C	A	-	T	C	A	G	T	C	A	G	A	-	-	-	-	-	-	-	A	A	A	.	A	A	A	.	G	G
XM 011650678.2 Cucumis sativus protein ASYMMETRIC LEAVES 2 (LOC101203281)	-	-	-	T	T	T	T	T	C	T	T	C	T	C	T	C	T	C	T	C	C	T	C	T	C	A	C	T	T	T	G	G	T	C	-	-	-	-	-	T	A	A	G	A	.	G	.	G	G
XM 037635408.1 Jatropha curcas LOB domain-containing protein 36 (LOC105629891)	A	C	T	T	C	T	T	C	T	A	T	T	C	A	T	T	T	T	T	T	T	A	C	A	T	T	T	T	-	-	-	-	-	-	-	-	-	-	-	C	C	G	.	G	.	A	.	A	G
CcLBD25 Cc019141 Cuscuta campestris	A	A	C	T	A	T	T	C	A	A	G	C	C	C	G	C	C	A	T	G	C	G	C	G	G	C	C	T	G	C	A	A	G	C	T	A	C	T	G	A	G	G	C	G	A	A	A	A	T
XM 013000125.1 Erythranthe guttatus protein LATERAL ORGAN BOUNDARIES (LOC105974961)	.	G	.	A	C	G	.	A	C	.	A	.	.	.	A	.	.	.	.	.	.	.	.	.	.	.	G	.	.	.	.	.	.	T	.	C	.	.	.	.	.	.	A	.	.	.	.	G	.
XM 019203411.1 Tarenaya hassleriana protein LATERAL ORGAN BOUNDARIES (LOC104821487)	.	G	.	.	C	A	.	A	C	.	A	.	T	.	A	.	.	T	.	.	.	.	.	.	.	.	G	.	.	.	.	.	.	T	.	C	.	.	C	C	.	C	.	.	G	.	.	.	.
XM 030583989.1 Syzygium oleosum LOB domain-containing protein 25 (LOC115661783)	G	G	.	.	C	.	.	A	C	.	A	.	T	.	C	.	.	C	.	.	T	.	.	T	.	.	.	.	.	.	.	.	A	T	.	C	.	.	.	.	.	.	A	.	G	.	.	G	.
XM 030665770.1 Rhodamnia argentea LOB domain-containing protein 25 (LOC115734820)	.	G	.	.	C	C	.	A	C	.	A	.	T	.	C	.	.	C	.	.	T	.	.	T	.	.	.	.	.	.	.	.	A	T	.	C	.	.	.	.	.	.	A	.	G	.	.	G	.
XM 008243315.2 Prunus mume LOB domain-containing protein 36 (LOC103339951)	T	C	G	.	C	G	.	.	.	.	A	.	T	.	A	.	.	G	.	.	.	.	.	A	.	.	.	.	.	T	.	.	.	T	.	T	.	.	C	.	.	.	.	.	.	.	.	.	.
XM 020569400.1 Prunus persica LOB domain-containing protein 36 (LOC18770518)	T	C	G	.	C	G	.	.	.	.	A	.	T	.	A	.	.	G	.	.	.	.	.	A	.	.	.	.	.	T	.	.	.	T	.	T	.	.	C	.	.	.	.	.	.	.	.	.	.
XM 039303329.1 Eucalyptus grandis LOB domain-containing protein 25 (LOC104422633)	G	G	T	.	.	C	.	.	C	.	.	.	T	.	T	.	.	G	.	.	T	.	.	T	.	.	T	.	.	.	.	.	.	T	.	C	T	.	.	.	.	.	A	.	.	.	.	G	.
XM 021969367.1 Prunus avium LOB domain-containing protein 36-like (LOC110766103)	T	C	G	.	C	C	.	.	.	.	A	.	T	.	A	.	.	G	.	.	.	.	.	A	.	.	.	.	.	T	.	.	.	T	.	T	.	.	C	.	.	.	.	.	.	.	.	.	.
XM 031649151.1 Nymphaea colorata LOB domain-containing protein 4 (LOC116267437)	C	.	G	G	G	G	A	.	G	T	C	G	T	.	.	.	.	G	.	.	.	.	.	.	.	.	.	.	.	.	.	.	.	.	.	G	.	.	.	.	.	.	A	.	G	.	G	G	.
TcLBD25 Tc contig 32513 Thesium chinense	.	G	.	.	.	.	.	.	T	G	.	T	T	.	A	.	.	T	.	.	T	.	.	A	.	.	.	.	.	.	.	.	.	T	.	C	T	.	A	.	.	.	A	.	.	.	.	.	.
XM 021792962.1 Hevea brasiliensis LOB domain-containing protein 25-like (LOC110641299)	.	G	T	.	.	.	.	.	C	.	A	T	T	.	T	.	.	.	.	.	T	.	.	T	.	.	T	.	.	.	.	.	.	T	.	C	.	.	.	.	.	.	A	.	.	.	.	.	.
XM 010110517.2 Morus notabilis LOB domain-containing protein 25 (LOC21403448)	.	G	T	.	.	C	.	.	.	.	A	.	T	.	T	.	.	C	.	.	.	.	.	C	.	.	.	.	.	.	.	.	.	T	.	C	T	.	.	.	.	.	A	.	.	.	.	.	.
XM 028069675.1 Vigna unguiculata LOB domain-containing protein 25 (LOC114182741)	.	G	.	.	.	C	.	.	C	.	A	T	T	.	T	.	.	.	.	.	T	.	.	A	.	.	G	.	.	.	.	.	.	T	.	T	.	.	.	.	.	.	A	.	.	.	.	G	.
XM 039287413.1 Dioscorea cayenensis subsp. rotundata LOB domain-containing protein 25-like (LOC120280546)	.	G	.	.	C	.	.	.	C	.	A	.	T	.	C	.	.	.	.	.	T	.	.	T	.	.	.	.	.	T	.	.	.	T	.	C	T	.	.	.	.	.	A	.	G	.	.	.	.
XM 014898406.2 Brachypodium distachyon LOB domain-containing protein 6 (LOC100844272)	C	C	G	G	G	.	G	.	C	G	.	T	T	.	C	.	.	G	.	.	.	.	.	.	.	.	G	.	.	.	.	.	.	T	.	C	.	.	.	C	.	.	.	.	C	.	.	G	.
XM 020740568.1 Phalaenopsis equestris LOB domain-containing protein 25-like (LOC110036180)	.	C	.	A	T	C	C	T	.	.	.	.	T	.	T	.	.	T	.	.	.	.	.	T	.	.	.	.	.	.	.	.	.	T	.	C	.	.	T	C	.	T	.	.	.	.	.	.	.
XM 037555692.1 Triticum dicoccoides protein LATERAL ORGAN BOUNDARIES-like (LOC119274929)	C	C	G	G	G	G	G	.	C	G	.	G	G	.	.	.	.	G	.	.	.	.	.	T	.	.	G	.	.	.	.	.	.	T	.	C	.	.	.	C	.	.	.	.	C	.	.	G	.
XR 004640408.1 Setaria viridis LOB domain-containing protein 4-like (LOC117855023)	C	C	.	G	G	C	G	.	C	G	.	T	G	.	.	.	.	G	.	.	.	.	.	.	.	.	G	.	.	.	.	.	.	T	.	C	.	.	.	C	.	T	.	.	C	.	.	G	.
XM 004968278.4 Setaria italica LOB domain-containing protein 4 (LOC101761379)	C	C	.	G	G	C	G	.	C	G	.	T	G	.	.	.	.	G	.	.	.	.	.	.	.	.	G	.	.	.	.	.	.	T	.	C	.	.	.	C	.	T	.	.	C	.	.	G	.
XM 002455070.2 Sorghum bicolor LOB domain-containing protein 6 (LOC8078489)	C	C	.	G	G	.	G	.	C	G	.	G	G	.	.	.	.	G	.	.	.	.	.	.	.	.	G	.	.	.	.	.	.	T	.	C	.	.	.	C	.	.	.	.	C	.	.	G	.
AtLBD25 AT3G27650.1 Arabidopsis thaliana	.	.	.	.	.	C	A	.	.	.	A	.	T	.	A	.	.	G	.	.	T	.	.	A	.	.	A	.	.	.	.	.	A	T	.	C	.	.	C	C	.	.	.	.	T	.	.	.	.
XM 021026888.1 Arabidopsis lyrata subsp. lyrata LOB domain-containing protein 25 (LOC9311462)	.	.	.	.	.	C	A	.	.	.	A	.	T	.	A	.	.	C	.	.	T	.	.	A	.	.	A	.	.	.	.	.	A	T	.	C	.	.	C	C	.	.	.	.	T	.	.	.	.
XM 010504468.2 Camelina sativa LOB domain-containing protein 25 (LOC104780009)	.	.	.	.	.	C	A	.	.	.	A	T	T	.	A	.	.	G	.	.	T	.	.	A	.	.	A	.	.	.	.	.	A	T	.	C	.	.	C	C	.	.	.	.	T	.	.	.	.
XM 006291986.2 Capsella rubella LOB domain-containing protein 25 (LOC17885542)	.	.	.	.	.	C	A	.	.	.	A	.	T	.	.	.	.	.	.	.	T	.	.	A	.	.	A	.	.	.	.	.	A	T	.	C	.	.	C	C	.	.	.	.	G	.	.	.	.
XM 024151600.1 Eutrema salsugineum LOB domain-containing protein 25 (LOC18011841)	.	.	.	.	.	C	A	.	.	.	A	.	T	.	A	.	.	G	.	.	.	.	.	.	.	.	A	.	.	.	.	.	A	T	.	C	.	.	C	C	.	.	.	.	G	.	.	.	.
XM 009113332.3 Brassica rapa LOB domain-containing protein 25 (LOC103837000)	.	.	.	.	.	C	A	.	.	.	A	.	T	.	A	.	.	G	.	.	.	.	.	A	.	.	A	.	.	.	.	.	.	T	.	C	.	.	C	C	.	.	.	.	G	.	.	.	.
XM 013869604.2 Brassica napus LOB domain-containing protein 25 (LOC106428857)	.	.	.	.	.	C	A	.	.	.	A	.	T	.	A	.	.	G	.	.	.	.	.	A	.	.	A	.	.	.	.	.	.	T	.	C	.	.	C	C	.	.	.	.	G	.	.	.	.
XM 013753681.1 Brassica oleracea var. oleracea LOB domain-containing protein 25 (LOC106315852)	.	.	.	.	.	C	A	.	.	.	A	.	T	.	A	.	.	G	.	.	.	.	.	A	.	.	A	.	.	.	.	.	.	T	.	C	.	.	C	C	.	.	.	.	G	.	.	.	.
XM 018597567.1 Raphanus sativus LOB domain-containing protein 25 (LOC108824194)	.	.	.	.	.	C	A	.	.	.	A	.	T	.	A	.	.	G	.	.	.	.	.	A	.	.	A	.	.	.	.	.	.	T	.	C	.	.	C	C	.	.	.	.	G	.	.	.	.
XM 033273994.1 Brassica rapa LOB domain-containing protein 25 (LOC103875198)	.	G	.	.	.	.	A	.	.	.	A	.	T	.	A	.	.	G	.	.	T	.	.	.	.	.	A	.	.	.	.	.	.	T	.	C	.	.	C	C	.	C	.	.	G	.	.	.	.
XM 013789172.2 Brassica napus LOB domain-containing protein 25 (LOC106349238)	.	G	.	.	.	.	A	.	.	.	A	.	T	.	A	.	.	G	.	.	T	.	.	.	.	.	A	.	.	.	.	.	.	T	.	C	.	.	C	C	.	C	.	.	G	.	.	.	.
SlLBD25 Solyc02g067800.4.1 Solanum lycopersicum	T	T	A	.	C	A	.	.	T	T	A	.	T	.	A	.	.	.	.	.	T	.	.	A	.	.	A	.	.	T	.	.	A	T	.	C	.	.	T	C	.	T	.	.	T	.	.	.	.
XM 027915372.1 Solanum pennellii protein ASYMMETRIC LEAVES 2-like (LOC107012907)	T	T	A	.	C	A	.	.	T	T	A	.	T	.	A	.	.	.	.	.	T	.	.	A	.	.	A	.	.	T	.	.	A	T	.	C	.	.	T	C	.	T	.	.	T	.	.	.	.
XM 006352082.2 Solanum tuberosum LOB domain-containing protein 6-like (LOC102600933)	T	T	A	.	C	A	.	.	C	T	A	.	T	.	A	.	.	.	.	.	T	.	.	A	.	.	A	.	.	T	.	.	A	T	.	C	.	.	T	C	.	T	.	.	T	.	.	.	.
XM 019381914.1 Nicotiana attenuata LOB domain-containing protein 6-like (LOC109217650)	T	T	A	.	C	A	.	.	C	T	A	.	T	.	A	.	.	.	.	.	T	.	.	A	.	.	A	.	.	T	.	.	A	T	.	C	.	.	A	C	.	T	.	.	.	.	.	.	.
XM 016635784.1 Nicotiana tabacum LOB domain-containing protein 6-like (LOC107810949)	T	T	G	.	C	A	.	.	C	T	A	.	T	.	A	.	.	.	.	.	T	.	.	A	.	.	A	.	.	T	.	.	A	T	.	C	.	.	A	C	.	T	.	.	.	.	.	.	.
XM 009628242.3 Nicotiana tomentosiformis protein ASYMMETRIC LEAVES 2-like (LOC104117223)	T	T	A	.	T	A	.	.	C	T	A	.	T	.	A	.	.	C	.	.	T	.	.	A	.	.	A	.	.	T	.	.	A	T	.	C	.	.	A	C	.	T	.	.	.	.	.	.	.
XM 009781218.1 Nicotiana sylvestris LOB domain-containing protein 6-like (LOC104228694)	T	T	G	.	C	A	.	.	C	T	A	.	T	.	A	.	.	.	.	.	T	.	.	A	.	.	A	.	.	T	.	.	A	T	.	C	.	.	A	C	.	T	.	.	.	.	.	.	.
XM 015201857.2 Solanum pennellii protein ASYMMETRIC LEAVES 2 (LOC107003515)	T	T	A	.	C	G	.	.	G	.	A	T	T	.	A	.	.	.	.	.	T	.	.	A	.	.	G	.	.	.	.	.	A	T	.	C	.	.	T	C	.	A	A	.	G	.	.	.	.
XM 004250460.4 Solanum lycopersicum protein ASYMMETRIC LEAVES 2 (LOC101258218)	T	T	A	.	C	G	.	.	G	.	A	T	T	.	A	.	.	.	.	.	T	.	.	A	.	.	G	.	.	.	.	.	A	T	.	C	.	.	C	.	.	A	A	.	G	.	.	.	.
XM 011650678.2 Cucumis sativus protein ASYMMETRIC LEAVES 2 (LOC101203281)	-	-	-	.	C	C	.	.	G	.	A	T	T	.	.	.	.	C	.	.	T	.	.	A	.	.	.	.	.	.	.	.	A	T	.	T	.	.	C	C	.	.	.	.	.	.	.	.	.
XM 037635408.1 Jatropha curcas LOB domain-containing protein 36 (LOC105629891)	T	C	A	.	C	A	C	.	.	.	A	.	T	.	.	.	.	.	.	.	T	.	.	A	.	.	.	.	.	.	.	.	A	T	.	T	.	G	A	.	.	A	.	A	.	.	.	.	.
CcLBD25 Cc019141 Cuscuta campestris	T	C	C	A	C	C	A	G	A	G	G	A	G	C	C	C	C	A	G	A	A	G	T	T	C	G	C	C	A	A	C	G	T	C	C	A	C	A	A	G	A	T	C	T	T	T	G	G	C
XM 013000125.1 Erythranthe guttatus protein LATERAL ORGAN BOUNDARIES (LOC105974961)	C	.	.	G	.	.	G	.	.	.	.	.	.	.	.	T	.	.	.	.	.	.	.	.	.	.	.	.	.	.	.	.	.	.	.	.	.	.	.	.	.	.	.	.	.	C	.	.	.
XM 019203411.1 Tarenaya hassleriana protein LATERAL ORGAN BOUNDARIES (LOC104821487)	.	.	.	G	.	.	G	.	.	.	.	.	.	.	.	T	.	.	.	.	.	.	.	.	.	.	.	.	.	.	.	.	.	.	.	.	.	.	.	.	.	.	.	.	.	C	.	.	G
XM 030583989.1 Syzygium oleosum LOB domain-containing protein 25 (LOC115661783)	C	.	.	.	.	.	G	.	.	.	.	.	.	.	.	T	.	.	.	.	.	.	.	.	.	.	.	.	.	.	.	.	.	.	.	.	.	.	.	.	.	.	.	.	.	.	.	.	T
XM 030665770.1 Rhodamnia argentea LOB domain-containing protein 25 (LOC115734820)	C	.	.	.	.	.	.	.	.	.	.	.	.	.	.	T	.	.	.	.	.	.	.	.	.	.	.	.	.	.	.	.	.	.	.	.	.	.	.	.	.	.	.	.	.	.	.	.	T
XM 008243315.2 Prunus mume LOB domain-containing protein 36 (LOC103339951)	C	.	.	.	.	.	G	.	.	C	C	.	.	.	.	.	.	.	.	.	.	.	.	.	.	.	.	.	.	.	.	.	.	.	.	.	.	.	.	.	G	.	A	.	.	C	.	.	A
XM 020569400.1 Prunus persica LOB domain-containing protein 36 (LOC18770518)	C	.	.	.	.	.	G	.	.	C	C	.	.	.	.	.	.	.	.	.	.	.	.	.	.	.	.	.	.	.	.	.	.	.	.	.	.	.	.	.	G	.	A	.	.	C	.	.	A
XM 039303329.1 Eucalyptus grandis LOB domain-containing protein 25 (LOC104422633)	C	.	.	T	.	.	T	.	.	.	.	.	.	.	.	.	.	.	.	.	.	.	.	.	.	.	.	.	.	.	.	.	.	.	.	.	.	.	.	.	.	.	A	.	.	.	.	.	G
XM 021969367.1 Prunus avium LOB domain-containing protein 36-like (LOC110766103)	C	.	.	.	.	.	G	.	.	C	C	.	.	.	.	.	.	.	.	.	.	.	.	.	.	.	.	.	.	.	.	.	.	.	.	.	.	.	.	.	G	.	A	.	.	C	.	.	G
XM 031649151.1 Nymphaea colorata LOB domain-containing protein 4 (LOC116267437)	C	.	.	C	T	.	C	.	.	C	.	.	.	.	.	.	.	.	.	.	.	.	.	.	.	.	.	.	.	.	.	.	.	.	.	.	.	.	.	.	G	.	.	.	.	C	.	.	.
TcLBD25 Tc contig 32513 Thesium chinense	.	.	.	.	.	.	T	.	.	.	.	.	.	.	.	T	.	.	.	.	.	.	.	.	T	.	.	A	.	.	T	.	.	G	.	.	.	.	.	.	.	.	T	.	.	.	.	.	T
XM 021792962.1 Hevea brasiliensis LOB domain-containing protein 25-like (LOC110641299)	C	.	.	.	.	.	T	.	.	A	.	.	.	.	.	T	.	.	.	.	.	A	.	.	T	.	.	.	.	.	T	.	.	T	.	.	.	.	.	.	.	.	T	.	.	.	.	.	T
XM 010110517.2 Morus notabilis LOB domain-containing protein 25 (LOC21403448)	C	.	.	G	.	.	C	.	.	.	.	.	.	.	.	G	.	.	.	.	.	A	.	.	.	.	.	A	.	.	.	.	.	T	.	.	.	.	.	.	.	.	T	.	.	C	.	.	G
XM 028069675.1 Vigna unguiculata LOB domain-containing protein 25 (LOC114182741)	.	.	.	T	.	.	.	.	.	.	.	.	.	.	.	T	.	.	.	.	.	.	.	.	T	.	.	A	.	.	T	.	.	G	.	.	.	.	.	.	.	.	T	.	.	.	.	.	T
XM 039287413.1 Dioscorea cayenensis subsp. rotundata LOB domain-containing protein 25-like (LOC120280546)	C	.	.	T	.	.	.	.	.	.	.	.	.	.	.	T	.	.	.	.	.	.	.	.	T	.	.	A	.	.	T	.	.	G	.	.	.	.	.	.	.	.	A	.	.	.	.	.	A
XM 014898406.2 Brachypodium distachyon LOB domain-containing protein 6 (LOC100844272)	C	.	.	T	.	.	G	.	.	.	.	.	.	.	.	G	.	.	.	.	.	.	.	.	.	.	.	.	.	.	.	.	.	G	.	.	.	.	.	.	G	.	G	.	.	C	.	.	.
XM 020740568.1 Phalaenopsis equestris LOB domain-containing protein 25-like (LOC110036180)	C	.	A	C	.	.	T	.	.	A	.	.	A	.	.	.	.	.	A	.	.	.	.	.	.	A	T	.	.	.	.	.	.	G	.	.	.	.	.	A	G	.	G	.	.	.	.	.	A
XM 037555692.1 Triticum dicoccoides protein LATERAL ORGAN BOUNDARIES-like (LOC119274929)	C	.	.	G	.	.	G	.	.	.	.	.	.	.	.	G	.	.	.	.	.	.	.	.	.	.	.	.	.	.	.	.	.	G	.	.	.	.	.	.	G	.	G	.	.	C	.	.	.
XR 004640408.1 Setaria viridis LOB domain-containing protein 4-like (LOC117855023)	C	.	.	G	.	.	G	.	.	.	.	.	.	.	.	.	.	.	.	.	.	.	.	.	.	.	.	.	.	.	.	.	.	G	.	.	.	.	.	.	G	.	G	.	.	C	.	.	.
XM 004968278.4 Setaria italica LOB domain-containing protein 4 (LOC101761379)	C	.	.	G	.	.	G	.	.	.	.	.	.	.	.	.	.	.	.	.	.	.	.	.	.	.	.	.	.	.	.	.	.	G	.	.	.	.	.	.	G	.	G	.	.	C	.	.	.
XM 002455070.2 Sorghum bicolor LOB domain-containing protein 6 (LOC8078489)	C	.	.	G	.	.	G	.	.	.	.	.	.	.	.	G	.	.	.	.	.	.	.	.	.	.	.	.	.	.	.	.	.	G	.	.	.	.	.	.	G	.	G	.	.	C	.	.	.
AtLBD25 AT3G27650.1 Arabidopsis thaliana	.	.	.	G	.	.	G	.	.	.	.	.	A	.	.	T	A	C	A	.	.	.	.	.	T	.	.	G	.	.	.	.	.	.	.	.	.	C	G	.	.	.	A	.	.	C	.	.	G
XM 021026888.1 Arabidopsis lyrata subsp. lyrata LOB domain-containing protein 25 (LOC9311462)	.	.	.	G	.	.	G	.	.	.	.	.	A	.	.	T	A	C	A	.	.	.	.	.	T	.	.	G	.	.	.	.	.	.	.	.	.	C	G	.	.	.	A	.	.	C	.	.	G
XM 010504468.2 Camelina sativa LOB domain-containing protein 25 (LOC104780009)	.	.	.	G	.	.	G	.	.	.	.	.	A	.	.	T	A	C	A	.	.	.	.	.	T	.	.	G	.	.	.	.	.	.	.	.	.	C	G	.	.	.	A	.	.	C	.	.	G
XM 006291986.2 Capsella rubella LOB domain-containing protein 25 (LOC17885542)	.	.	.	.	.	.	G	.	.	.	.	.	A	.	.	T	A	C	A	.	.	.	.	.	T	.	.	A	.	.	.	.	.	.	.	.	.	C	G	.	.	.	A	.	.	C	.	.	G
XM 024151600.1 Eutrema salsugineum LOB domain-containing protein 25 (LOC18011841)	.	.	.	G	.	.	.	.	.	A	.	.	A	.	.	T	A	C	A	.	.	.	.	.	.	.	.	T	.	.	.	.	.	G	.	.	.	C	G	.	.	.	A	.	.	C	.	.	G
XM 009113332.3 Brassica rapa LOB domain-containing protein 25 (LOC103837000)	.	.	.	.	.	.	.	.	.	.	.	.	A	.	.	T	T	T	A	.	.	.	.	.	T	.	.	G	.	.	.	.	.	.	.	.	.	C	G	.	.	.	.	.	.	C	.	.	A
XM 013869604.2 Brassica napus LOB domain-containing protein 25 (LOC106428857)	.	.	.	.	.	.	.	.	.	.	.	.	A	.	.	T	T	T	A	.	.	.	.	.	T	.	.	G	.	.	.	.	.	.	.	.	.	C	G	.	.	.	.	.	.	C	.	.	A
XM 013753681.1 Brassica oleracea var. oleracea LOB domain-containing protein 25 (LOC106315852)	.	.	.	.	.	.	.	.	.	.	.	.	A	.	.	T	T	T	A	.	.	.	.	.	T	.	.	G	.	.	.	.	.	.	.	.	.	C	G	.	.	.	.	.	.	C	.	.	A
XM 018597567.1 Raphanus sativus LOB domain-containing protein 25 (LOC108824194)	.	.	.	.	.	.	.	.	.	T	.	.	A	.	.	T	T	T	A	.	.	.	.	.	T	.	.	T	.	.	.	.	.	.	.	.	.	C	G	.	.	.	A	.	.	.	.	.	A
XM 033273994.1 Brassica rapa LOB domain-containing protein 25 (LOC103875198)	.	.	.	G	.	.	.	.	.	.	.	.	A	.	.	T	A	C	A	.	.	.	.	.	T	.	.	G	.	.	.	.	.	.	.	.	.	C	G	.	.	.	A	.	.	C	.	.	G
XM 013789172.2 Brassica napus LOB domain-containing protein 25 (LOC106349238)	.	.	.	G	.	.	.	.	.	.	.	.	A	.	.	T	A	C	A	.	.	.	.	.	T	.	.	G	.	.	.	.	.	.	.	.	.	C	G	.	.	.	A	.	.	C	.	.	G
SlLBD25 Solyc02g067800.4.1 Solanum lycopersicum	C	.	.	T	.	.	.	.	.	T	C	.	.	.	.	T	.	.	.	.	.	A	.	.	.	.	.	A	.	.	T	.	.	T	.	.	T	.	.	A	.	.	A	.	.	.	.	.	A
XM 027915372.1 Solanum pennellii protein ASYMMETRIC LEAVES 2-like (LOC107012907)	C	.	.	T	.	.	.	.	.	T	C	.	.	.	.	T	.	.	.	.	.	A	.	.	.	.	.	A	.	.	T	.	.	T	.	.	T	.	.	A	.	.	A	.	.	.	.	.	A
XM 006352082.2 Solanum tuberosum LOB domain-containing protein 6-like (LOC102600933)	C	.	.	T	.	.	T	.	.	T	C	.	.	.	.	.	.	.	.	.	.	A	.	.	T	.	.	A	.	.	T	.	.	T	.	.	.	.	.	A	.	.	A	.	.	.	.	.	A
XM 019381914.1 Nicotiana attenuata LOB domain-containing protein 6-like (LOC109217650)	C	.	.	.	.	.	.	.	.	T	C	.	A	.	.	.	.	.	.	.	.	A	.	.	T	.	.	A	.	.	T	.	.	T	.	.	.	.	.	A	.	.	A	.	.	.	.	.	A
XM 016635784.1 Nicotiana tabacum LOB domain-containing protein 6-like (LOC107810949)	C	.	.	.	.	.	.	.	.	T	C	.	A	.	.	.	.	.	.	.	.	A	.	.	T	.	.	A	.	.	T	.	.	T	.	.	.	.	.	A	.	.	A	.	.	.	.	.	A
XM 009628242.3 Nicotiana tomentosiformis protein ASYMMETRIC LEAVES 2-like (LOC104117223)	C	.	.	.	.	.	.	.	.	T	C	.	A	.	.	.	.	.	.	.	.	A	.	.	T	.	.	A	.	.	T	.	.	T	.	.	.	.	.	A	.	.	A	.	.	.	.	.	A
XM 009781218.1 Nicotiana sylvestris LOB domain-containing protein 6-like (LOC104228694)	C	.	.	.	.	.	.	.	.	T	C	.	A	.	.	.	.	.	.	.	.	A	.	.	T	.	.	A	.	.	T	.	.	T	.	.	.	.	.	A	.	.	A	.	.	.	.	.	A
XM 015201857.2 Solanum pennellii protein ASYMMETRIC LEAVES 2 (LOC107003515)	C	.	.	T	.	.	T	.	.	T	C	.	A	.	.	A	.	.	.	.	.	A	.	.	.	.	.	G	.	.	T	.	.	T	.	.	T	.	.	.	G	.	G	.	.	.	.	.	G
XM 004250460.4 Solanum lycopersicum protein ASYMMETRIC LEAVES 2 (LOC101258218)	C	.	.	T	.	.	T	.	.	T	C	.	A	.	.	A	.	.	.	.	.	A	.	.	.	.	.	G	.	.	.	.	.	T	.	.	T	.	.	.	G	.	G	.	.	.	.	.	G
XM 011650678.2 Cucumis sativus protein ASYMMETRIC LEAVES 2 (LOC101203281)	.	.	.	.	.	.	G	.	.	T	C	.	.	.	.	T	.	.	.	.	.	A	.	.	.	.	.	A	.	.	T	.	.	T	.	.	.	.	.	.	G	.	A	.	.	C	.	.	A
XM 037635408.1 Jatropha curcas LOB domain-containing protein 36 (LOC105629891)	.	.	.	.	.	.	.	.	.	T	C	.	.	.	.	T	.	.	.	.	.	A	.	.	.	.	.	A	.	.	T	.	.	T	.	.	T	G	G	A	G	.	A	.	.	.	.	.	G
CcLBD25 Cc019141 Cuscuta campestris	T	C	C	C	G	C	C	T	C	A	C	C	A	G	A	G	G	C	A	G	G	A	C	G	C	C	G	T	C	A	A	C	T	C	C	C	T	C	G	C	T	T	A	C	G	A	G	G	C
XM 013000125.1 Erythranthe guttatus protein LATERAL ORGAN BOUNDARIES (LOC105974961)	.	.	.	T	C	.	.	C	.	.	.	.	.	.	C	.	C	G	.	C	.	.	.	.	.	.	.	.	.	C	.	G	.	.	.	.	.	.	.	.	C	.	.	.	.	.	.	.	.
XM 019203411.1 Tarenaya hassleriana protein LATERAL ORGAN BOUNDARIES (LOC104821487)	.	.	.	T	C	.	.	.	.	.	.	.	.	.	.	.	A	G	.	.	.	.	.	.	.	.	.	.	.	.	.	.	.	.	T	.	.	.	.	.	C	.	.	.	.	.	.	.	.
XM 030583989.1 Syzygium oleosum LOB domain-containing protein 25 (LOC115661783)	.	.	.	T	C	.	.	A	.	.	.	.	.	.	.	.	A	G	.	.	.	.	.	.	.	.	.	.	G	.	.	.	.	.	G	.	.	A	.	.	.	.	.	T	.	.	.	.	.
XM 030665770.1 Rhodamnia argentea LOB domain-containing protein 25 (LOC115734820)	.	.	.	.	C	.	.	A	.	.	.	.	.	.	.	.	A	G	.	.	.	.	.	.	.	G	.	.	G	.	.	.	.	.	G	.	.	A	.	.	.	.	.	T	.	.	.	.	.
XM 008243315.2 Prunus mume LOB domain-containing protein 36 (LOC103339951)	.	.	A	A	C	G	.	.	A	C	G	.	.	.	C	.	.	G	.	A	.	.	.	.	.	.	.	.	G	.	.	.	.	.	G	.	.	G	.	.	C	.	.	.	.	.	A	.	.
XM 020569400.1 Prunus persica LOB domain-containing protein 36 (LOC18770518)	.	.	A	A	C	G	.	.	A	C	G	.	.	.	C	.	T	G	.	A	.	.	.	.	.	.	.	.	G	.	.	.	.	.	G	.	.	G	.	.	C	.	.	.	.	.	A	.	.
XM 039303329.1 Eucalyptus grandis LOB domain-containing protein 25 (LOC104422633)	.	.	.	T	T	.	.	C	.	.	.	.	.	.	.	.	A	G	.	.	.	.	.	A	.	.	.	.	.	.	.	T	.	.	A	.	.	.	.	.	C	.	.	.	.	.	.	.	.
XM 021969367.1 Prunus avium LOB domain-containing protein 36-like (LOC110766103)	.	.	A	A	C	G	.	.	A	C	G	.	.	.	C	.	C	G	.	A	.	.	.	.	.	.	.	.	G	.	.	.	.	.	G	.	.	G	.	.	C	.	.	.	.	.	A	.	.
XM 031649151.1 Nymphaea colorata LOB domain-containing protein 4 (LOC116267437)	.	G	.	.	T	G	T	G	.	.	.	.	.	.	C	.	.	A	G	C	.	.	.	.	.	G	.	.	G	.	G	.	A	G	.	A	.	G	.	T	G	.	.	.	.	.	.	.	.
TcLBD25 Tc contig 32513 Thesium chinense	.	.	.	T	T	.	.	.	G	.	G	.	.	A	.	.	.	G	.	A	.	.	T	.	.	T	.	.	G	.	.	.	.	.	T	.	.	G	.	.	.	.	.	T	.	.	.	.	.
XM 021792962.1 Hevea brasiliensis LOB domain-containing protein 25-like (LOC110641299)	.	.	.	T	T	.	.	C	.	.	T	.	.	.	.	.	A	G	.	A	.	.	T	.	.	A	.	.	G	.	.	.	.	.	T	.	.	A	.	.	C	.	.	T	.	.	A	.	.
XM 010110517.2 Morus notabilis LOB domain-containing protein 25 (LOC21403448)	.	T	.	T	T	.	.	.	.	.	.	.	.	A	.	.	A	G	.	.	.	.	.	.	.	.	.	.	G	.	.	.	.	.	T	.	.	A	.	.	C	.	.	T	.	.	.	.	.
XM 028069675.1 Vigna unguiculata LOB domain-containing protein 25 (LOC114182741)	.	G	.	A	A	.	.	C	T	.	T	.	.	.	.	.	A	G	.	.	.	.	T	.	.	T	.	.	G	.	.	T	.	.	T	.	.	G	.	.	A	.	.	T	.	.	A	.	.
XM 039287413.1 Dioscorea cayenensis subsp. rotundata LOB domain-containing protein 25-like (LOC120280546)	.	.	.	T	C	.	.	A	.	.	T	.	.	.	C	.	C	G	.	A	.	.	.	.	.	.	.	.	.	.	.	.	.	.	.	.	.	.	.	.	A	.	.	T	.	.	A	.	.
XM 014898406.2 Brachypodium distachyon LOB domain-containing protein 6 (LOC100844272)	.	G	.	T	.	.	.	C	.	.	.	.	.	.	C	.	.	G	.	.	.	.	.	.	.	.	.	.	G	.	G	.	.	.	G	.	.	G	.	.	G	.	.	.	.	.	.	.	.
XM 020740568.1 Phalaenopsis equestris LOB domain-containing protein 25-like (LOC110036180)	.	.	.	T	T	.	.	G	A	G	.	.	.	A	C	.	C	G	.	A	.	.	T	.	.	A	.	.	G	.	.	.	.	.	T	.	.	.	.	.	.	.	.	.	.	.	.	.	.
XM 037555692.1 Triticum dicoccoides protein LATERAL ORGAN BOUNDARIES-like (LOC119274929)	.	G	.	.	.	.	.	G	.	.	.	.	.	.	C	.	.	G	.	A	.	.	.	.	.	.	.	.	T	.	G	.	.	.	G	.	.	G	.	.	C	.	.	.	.	.	.	.	.
XR 004640408.1 Setaria viridis LOB domain-containing protein 4-like (LOC117855023)	.	G	.	T	C	.	.	.	.	.	.	.	.	.	C	.	C	G	.	.	.	.	.	.	.	.	.	.	G	.	G	.	.	.	G	.	.	.	.	.	C	.	.	.	.	.	.	.	.
XM 004968278.4 Setaria italica LOB domain-containing protein 4 (LOC101761379)	.	G	.	T	C	.	.	.	.	.	.	.	.	.	C	.	C	G	.	.	.	.	.	.	.	.	.	.	G	.	G	.	.	.	G	.	.	.	.	.	C	.	.	.	.	.	.	.	.
XM 002455070.2 Sorghum bicolor LOB domain-containing protein 6 (LOC8078489)	.	G	.	T	.	.	.	G	.	.	.	.	.	.	C	.	.	G	.	.	.	.	.	.	.	.	.	.	G	.	G	.	.	.	G	.	.	.	.	.	C	.	.	.	.	.	.	.	.
AtLBD25 AT3G27650.1 Arabidopsis thaliana	.	G	G	.	T	.	.	C	.	.	T	.	.	.	C	.	.	G	.	A	.	.	T	.	.	G	.	.	.	.	.	.	.	.	G	.	.	G	.	.	.	.	.	.	.	.	.	.	.
XM 021026888.1 Arabidopsis lyrata subsp. lyrata LOB domain-containing protein 25 (LOC9311462)	.	A	G	.	C	.	.	G	.	.	T	.	.	.	C	.	.	G	.	A	.	.	.	.	.	T	.	.	G	.	.	.	.	.	G	.	.	G	.	.	.	.	.	.	.	.	.	.	.
XM 010504468.2 Camelina sativa LOB domain-containing protein 25 (LOC104780009)	.	G	G	.	T	.	.	G	.	.	T	.	.	.	C	.	.	G	.	A	.	.	.	.	.	G	.	.	G	.	.	.	.	.	G	.	.	G	.	.	.	.	.	.	.	.	.	.	.
XM 006291986.2 Capsella rubella LOB domain-containing protein 25 (LOC17885542)	.	G	G	.	T	.	.	A	.	.	T	.	.	.	C	.	.	G	.	A	.	.	.	.	.	A	.	.	G	.	.	.	.	.	G	.	.	T	.	.	.	.	.	.	.	.	.	.	.
XM 024151600.1 Eutrema salsugineum LOB domain-containing protein 25 (LOC18011841)	.	G	G	.	T	.	.	G	.	.	T	.	.	A	C	.	.	G	.	A	.	.	T	.	.	T	.	.	G	.	.	.	.	.	G	.	.	G	.	.	.	.	.	.	.	.	.	.	.
XM 009113332.3 Brassica rapa LOB domain-containing protein 25 (LOC103837000)	.	G	G	.	C	.	.	G	.	.	T	.	.	A	C	.	.	G	.	A	.	.	.	.	.	G	.	.	G	.	.	.	.	.	G	.	.	G	.	.	.	.	.	.	.	.	.	.	.
XM 013869604.2 Brassica napus LOB domain-containing protein 25 (LOC106428857)	.	G	G	.	C	.	.	G	.	.	T	.	.	A	C	.	.	G	.	A	.	.	.	.	.	G	.	.	G	.	.	.	.	.	G	.	.	G	.	.	.	.	.	.	.	.	.	.	.
XM 013753681.1 Brassica oleracea var. oleracea LOB domain-containing protein 25 (LOC106315852)	.	G	G	.	C	.	.	G	.	.	T	.	.	A	C	.	.	G	.	A	.	.	.	.	.	G	.	.	G	.	.	.	.	.	G	.	.	G	.	.	.	.	.	.	.	.	.	.	.
XM 018597567.1 Raphanus sativus LOB domain-containing protein 25 (LOC108824194)	.	G	G	.	C	.	.	G	.	.	T	.	.	A	C	.	.	G	.	A	.	.	T	.	.	G	.	.	G	.	.	.	.	.	G	.	.	G	.	.	.	.	.	.	.	.	A	.	.
XM 033273994.1 Brassica rapa LOB domain-containing protein 25 (LOC103875198)	.	G	G	.	.	.	.	A	.	.	T	.	.	A	C	.	A	G	.	A	.	.	.	.	.	A	.	.	G	.	.	.	.	.	G	.	.	T	.	.	.	.	.	.	.	.	A	.	.
XM 013789172.2 Brassica napus LOB domain-containing protein 25 (LOC106349238)	.	G	G	.	.	.	.	A	.	.	T	.	.	A	C	.	A	G	.	A	.	.	.	.	.	A	.	.	G	.	.	.	.	.	G	.	.	T	.	.	.	.	.	.	.	.	A	.	.
SlLBD25 Solyc02g067800.4.1 Solanum lycopersicum	.	G	.	A	.	.	.	A	.	.	.	.	.	A	.	.	.	G	.	A	.	.	.	.	.	.	.	.	A	.	.	.	.	.	T	.	.	T	.	.	.	.	.	T	.	.	.	.	.
XM 027915372.1 Solanum pennellii protein ASYMMETRIC LEAVES 2-like (LOC107012907)	.	G	.	A	.	.	.	A	.	.	.	.	.	A	.	.	.	G	.	A	.	.	.	.	.	.	.	.	A	.	.	.	.	.	T	.	.	T	.	.	.	.	.	T	.	.	.	.	.
XM 006352082.2 Solanum tuberosum LOB domain-containing protein 6-like (LOC102600933)	.	G	.	A	.	.	.	.	.	.	.	.	.	A	.	.	.	G	.	A	.	.	.	.	.	T	.	.	.	.	.	.	.	.	T	.	.	T	.	.	.	.	.	T	.	.	.	.	.
XM 019381914.1 Nicotiana attenuata LOB domain-containing protein 6-like (LOC109217650)	.	G	.	A	.	.	.	.	.	.	.	.	.	A	.	.	.	G	.	A	.	.	T	.	.	.	.	.	.	.	.	.	.	.	T	.	.	.	.	.	.	.	.	T	.	.	A	.	.
XM 016635784.1 Nicotiana tabacum LOB domain-containing protein 6-like (LOC107810949)	.	G	.	A	.	.	.	.	.	.	.	.	.	A	.	.	.	G	.	A	.	.	T	.	.	T	.	.	.	.	.	.	.	.	T	.	.	.	.	.	.	.	.	T	.	.	A	.	.
XM 009628242.3 Nicotiana tomentosiformis protein ASYMMETRIC LEAVES 2-like (LOC104117223)	.	G	.	A	.	.	.	.	.	.	.	.	.	A	.	.	.	G	.	A	.	.	.	.	.	.	.	.	.	.	.	.	.	.	T	.	.	.	.	.	.	.	.	T	.	.	A	.	.
XM 009781218.1 Nicotiana sylvestris LOB domain-containing protein 6-like (LOC104228694)	.	G	.	A	.	.	.	.	.	.	.	.	.	A	.	.	.	G	.	A	.	.	T	.	.	T	.	.	.	.	.	.	.	.	T	.	.	.	.	.	.	.	.	T	.	.	A	.	.
XM 015201857.2 Solanum pennellii protein ASYMMETRIC LEAVES 2 (LOC107003515)	.	A	.	A	.	.	.	.	.	.	T	.	.	A	C	.	C	G	.	A	.	.	T	.	.	T	.	.	A	.	.	T	.	.	G	T	.	A	.	.	A	.	.	T	.	.	A	.	.
XM 004250460.4 Solanum lycopersicum protein ASYMMETRIC LEAVES 2 (LOC101258218)	.	A	.	A	.	.	.	.	.	.	T	.	.	A	C	.	C	G	.	A	.	.	T	.	.	T	.	.	A	.	.	T	.	.	G	T	.	A	.	.	A	.	.	T	.	.	A	.	.
XM 011650678.2 Cucumis sativus protein ASYMMETRIC LEAVES 2 (LOC101203281)	.	A	.	A	T	.	.	.	.	.	.	.	.	.	.	.	A	G	.	A	.	.	.	.	.	T	.	.	.	.	.	T	.	.	.	.	.	.	.	.	.	.	.	.	.	.	A	.	.
XM 037635408.1 Jatropha curcas LOB domain-containing protein 36 (LOC105629891)	.	T	A	G	C	A	.	A	A	C	T	.	.	A	C	.	A	G	.	A	.	.	.	.	.	A	.	.	T	.	.	T	.	.	.	.	.	.	.	.	.	.	.	T	.	.	A	.	.
CcLBD25 Cc019141 Cuscuta campestris	T	G	C	G	T	G	G	G	G	G	C	C	A	T	C	T	C	C	A	T	G	C	T	C	C	A	G	C	G	A	C	A	A	G	T	G	C	T	C	C	T	C	C	T	C	C	A	G	A
XM 013000125.1 Erythranthe guttatus protein LATERAL ORGAN BOUNDARIES (LOC105974961)	.	.	.	.	.	C	.	.	C	.	.	.	.	.	.	.	.	.	T	.	C	.	.	.	.	.	.	.	.	C	.	.	G	.	.	C	G	A	.	.	G	.	.	.	.	.	.	.	.
XM 019203411.1 Tarenaya hassleriana protein LATERAL ORGAN BOUNDARIES (LOC104821487)	.	.	.	.	.	A	.	.	A	.	.	.	.	.	.	.	.	.	T	A	C	.	.	G	.	.	.	.	.	.	.	.	G	.	.	C	.	A	.	A	G	G	.	.	.	.	.	.	.
XM 030583989.1 Syzygium oleosum LOB domain-containing protein 25 (LOC115661783)	.	.	.	.	.	T	.	.	T	.	.	.	.	.	.	.	.	.	T	.	C	.	.	.	.	.	.	A	.	G	.	.	G	.	.	C	.	A	A	A	G	G	.	.	.	.	.	.	.
XM 030665770.1 Rhodamnia argentea LOB domain-containing protein 25 (LOC115734820)	.	.	.	.	.	T	.	.	C	.	.	.	.	.	.	.	.	.	T	.	C	.	.	.	.	.	.	A	.	G	.	.	G	.	.	C	.	A	A	A	G	G	.	.	.	.	.	.	.
XM 008243315.2 Prunus mume LOB domain-containing protein 36 (LOC103339951)	.	.	T	.	.	.	.	.	C	C	T	.	.	.	.	.	.	.	.	.	C	.	.	.	.	.	.	.	A	.	.	G	G	C	.	C	A	A	G	.	A	A	G	.	.	.	.	.	G
XM 020569400.1 Prunus persica LOB domain-containing protein 36 (LOC18770518)	.	.	.	.	.	.	.	.	C	C	T	.	.	.	.	.	.	.	.	.	C	.	.	.	.	.	.	.	A	.	.	G	G	C	.	C	A	A	G	.	A	A	G	.	.	.	.	.	G
XM 039303329.1 Eucalyptus grandis LOB domain-containing protein 25 (LOC104422633)	.	.	.	.	.	.	.	.	A	.	.	T	.	.	A	.	.	A	G	.	.	.	.	T	.	.	A	A	.	G	.	.	G	.	.	C	A	.	.	A	G	G	.	.	.	.	.	A	.
XM 021969367.1 Prunus avium LOB domain-containing protein 36-like (LOC110766103)	.	.	.	.	.	T	.	.	C	C	T	.	.	.	.	.	.	.	.	.	C	.	.	.	.	.	.	.	A	.	.	G	G	C	.	C	A	A	G	.	A	A	G	.	.	.	.	.	G
XM 031649151.1 Nymphaea colorata LOB domain-containing protein 4 (LOC116267437)	.	.	.	.	.	.	.	.	C	.	.	G	.	.	.	A	.	G	T	C	C	.	.	.	.	.	.	.	.	G	.	.	G	A	.	C	G	A	.	G	.	G	.	.	G	.	.	.	.
TcLBD25 Tc contig 32513 Thesium chinense	.	.	.	.	.	C	.	.	C	.	.	.	.	.	.	.	.	.	G	.	C	.	.	.	.	.	.	.	.	.	.	.	.	.	.	C	T	.	A	.	G	.	.	.	.	.	.	.	.
XM 021792962.1 Hevea brasiliensis LOB domain-containing protein 25-like (LOC110641299)	.	.	T	.	.	T	.	.	T	.	.	A	.	.	T	.	.	T	G	.	C	.	.	.	.	.	A	A	.	G	.	.	.	.	.	C	A	.	T	A	G	A	.	.	.	.	.	A	.
XM 010110517.2 Morus notabilis LOB domain-containing protein 25 (LOC21403448)	.	.	.	.	.	C	.	.	C	.	.	.	.	.	.	.	.	A	G	.	C	.	.	.	.	.	A	A	.	G	.	.	G	.	.	.	A	.	.	.	G	.	.	.	.	.	.	A	.
XM 028069675.1 Vigna unguiculata LOB domain-containing protein 25 (LOC114182741)	.	.	T	.	.	T	.	.	T	.	.	.	.	.	T	.	.	A	G	.	.	.	.	.	.	.	A	A	.	.	.	.	G	.	.	T	.	.	T	A	A	G	.	.	.	.	.	A	.
XM 039287413.1 Dioscorea cayenensis subsp. rotundata LOB domain-containing protein 25-like (LOC120280546)	.	.	T	.	.	T	.	.	A	.	.	A	.	.	.	.	.	A	G	.	T	.	.	.	.	.	A	A	.	C	.	.	.	.	.	T	.	A	G	A	G	G	.	.	T	.	.	.	.
XM 014898406.2 Brachypodium distachyon LOB domain-containing protein 6 (LOC100844272)	.	.	.	.	.	C	.	.	C	.	.	.	.	.	.	.	.	.	G	.	.	.	.	.	.	.	.	.	.	C	.	.	G	.	.	C	.	A	.	.	G	.	.	.	.	.	.	.	.
XM 020740568.1 Phalaenopsis equestris LOB domain-containing protein 25-like (LOC110036180)	.	.	.	.	.	C	.	.	C	.	.	.	.	.	.	.	.	.	G	.	C	.	.	.	.	.	A	.	.	T	.	.	C	A	.	A	.	A	A	A	G	G	.	.	A	.	.	.	.
XM 037555692.1 Triticum dicoccoides protein LATERAL ORGAN BOUNDARIES-like (LOC119274929)	.	.	.	.	.	C	.	.	C	.	.	.	.	.	.	.	.	.	G	.	.	.	.	.	.	.	.	.	.	C	.	.	G	.	.	C	.	A	.	.	G	.	.	.	.	.	.	.	.
XR 004640408.1 Setaria viridis LOB domain-containing protein 4-like (LOC117855023)	.	.	.	.	.	C	.	.	C	.	.	.	.	.	.	.	.	.	G	.	.	.	.	.	.	.	.	.	.	C	.	.	G	.	.	C	.	A	.	.	G	.	.	.	.	.	.	.	.
XM 004968278.4 Setaria italica LOB domain-containing protein 4 (LOC101761379)	.	.	.	.	.	C	.	.	C	.	.	.	.	.	.	.	.	.	G	.	.	.	.	.	.	.	.	.	.	C	.	.	G	.	.	C	.	A	.	.	G	.	.	.	.	.	.	.	.
XM 002455070.2 Sorghum bicolor LOB domain-containing protein 6 (LOC8078489)	.	.	.	.	.	C	.	.	C	.	.	.	.	.	.	.	.	.	G	.	.	.	.	.	.	.	.	.	.	C	.	.	G	.	.	C	.	A	.	.	G	.	.	.	G	.	.	.	.
AtLBD25 AT3G27650.1 Arabidopsis thaliana	.	.	.	.	.	T	.	.	A	.	.	G	.	.	.	.	.	G	G	.	.	.	.	.	.	.	A	A	.	.	.	.	G	.	.	C	T	.	G	A	G	G	T	.	G	.	.	A	.
XM 021026888.1 Arabidopsis lyrata subsp. lyrata LOB domain-containing protein 25 (LOC9311462)	.	.	.	.	.	T	.	.	A	.	.	G	.	.	.	.	.	G	G	.	.	.	.	.	.	.	A	A	.	.	.	.	G	.	.	C	T	.	G	A	G	G	T	.	G	.	.	A	.
XM 010504468.2 Camelina sativa LOB domain-containing protein 25 (LOC104780009)	.	.	.	.	.	T	.	.	.	.	.	G	.	.	.	.	.	G	G	.	.	.	.	.	.	.	.	A	.	.	.	.	G	.	.	C	T	.	G	A	G	G	T	.	G	.	.	A	.
XM 006291986.2 Capsella rubella LOB domain-containing protein 25 (LOC17885542)	.	.	.	.	.	T	.	.	T	.	.	G	.	.	.	.	.	A	G	.	.	.	.	.	.	.	.	A	.	.	.	.	G	.	.	C	T	.	G	A	G	G	T	.	G	.	.	A	.
XM 024151600.1 Eutrema salsugineum LOB domain-containing protein 25 (LOC18011841)	.	.	.	.	.	T	.	.	.	.	.	.	.	.	.	.	.	G	G	.	.	.	.	.	.	.	A	A	.	.	.	.	G	.	.	C	T	.	G	A	G	G	.	.	G	.	.	A	.
XM 009113332.3 Brassica rapa LOB domain-containing protein 25 (LOC103837000)	.	.	.	.	.	T	.	.	.	.	.	.	.	.	.	.	.	G	G	.	.	.	.	T	.	.	A	A	.	.	G	.	G	.	.	C	T	.	G	A	G	G	.	.	G	.	.	A	.
XM 013869604.2 Brassica napus LOB domain-containing protein 25 (LOC106428857)	.	.	.	.	.	T	.	.	.	.	.	.	.	.	.	.	.	G	G	.	.	.	.	T	.	.	A	A	.	.	G	.	G	.	.	C	T	.	G	A	G	G	.	.	G	.	.	A	.
XM 013753681.1 Brassica oleracea var. oleracea LOB domain-containing protein 25 (LOC106315852)	.	.	.	.	.	T	.	.	.	.	.	.	.	.	.	.	.	G	G	.	.	.	.	T	.	.	A	A	.	.	G	.	G	.	.	C	T	.	G	A	G	G	.	.	G	.	.	A	.
XM 018597567.1 Raphanus sativus LOB domain-containing protein 25 (LOC108824194)	.	.	.	.	.	T	.	.	.	.	.	.	.	.	.	.	.	G	G	.	.	.	.	T	.	.	A	A	.	.	G	.	G	.	.	C	T	.	G	A	G	G	.	.	G	.	.	A	.
XM 033273994.1 Brassica rapa LOB domain-containing protein 25 (LOC103875198)	.	.	.	.	.	T	.	.	.	.	.	.	.	.	.	.	.	G	G	.	.	.	.	.	.	.	A	A	.	.	.	.	G	.	.	C	T	.	G	G	G	G	.	.	G	.	.	A	.
XM 013789172.2 Brassica napus LOB domain-containing protein 25 (LOC106349238)	.	.	.	.	.	T	.	.	.	.	.	.	.	.	.	.	.	G	G	.	.	.	.	.	.	.	A	A	.	.	.	.	G	.	.	C	T	.	G	G	G	G	.	.	G	.	.	A	.
SlLBD25 Solyc02g067800.4.1 Solanum lycopersicum	.	.	.	.	.	T	.	.	T	.	T	.	.	.	.	.	.	T	C	.	T	.	.	.	.	.	A	.	A	C	.	.	G	C	.	C	.	G	A	.	A	G	.	.	A	.	.	.	C
XM 027915372.1 Solanum pennellii protein ASYMMETRIC LEAVES 2-like (LOC107012907)	.	.	.	.	.	T	.	.	T	.	T	.	.	.	.	.	.	T	C	.	T	.	.	.	.	.	A	.	A	C	.	.	G	C	.	C	.	G	A	.	A	G	.	.	A	.	.	.	C
XM 006352082.2 Solanum tuberosum LOB domain-containing protein 6-like (LOC102600933)	.	.	.	.	.	T	.	.	T	.	T	.	.	.	.	.	.	T	C	.	T	.	.	.	.	.	A	.	A	C	.	.	G	C	.	C	.	G	A	.	A	G	.	.	T	.	.	.	C
XM 019381914.1 Nicotiana attenuata LOB domain-containing protein 6-like (LOC109217650)	.	.	.	.	.	T	.	.	C	.	T	.	.	.	T	.	.	G	C	.	T	.	.	T	.	.	A	.	A	C	.	.	G	C	.	T	.	G	A	.	A	G	.	.	.	.	.	A	C
XM 016635784.1 Nicotiana tabacum LOB domain-containing protein 6-like (LOC107810949)	.	.	.	.	.	T	.	.	C	.	T	.	.	.	T	.	.	G	C	.	T	.	.	T	.	.	A	.	A	T	.	.	G	C	.	T	.	G	A	.	A	G	.	.	.	.	.	A	C
XM 009628242.3 Nicotiana tomentosiformis protein ASYMMETRIC LEAVES 2-like (LOC104117223)	.	.	.	.	.	T	.	.	C	.	T	.	.	.	T	.	.	G	C	.	T	.	.	T	.	.	A	.	A	T	.	.	G	C	.	T	.	G	A	.	A	G	.	.	.	.	.	A	C
XM 009781218.1 Nicotiana sylvestris LOB domain-containing protein 6-like (LOC104228694)	.	.	T	.	.	T	.	.	C	.	T	.	.	.	T	.	.	G	C	.	T	.	.	T	.	.	A	.	A	T	.	.	G	C	.	T	.	G	A	.	A	G	.	.	.	.	.	A	C
XM 015201857.2 Solanum pennellii protein ASYMMETRIC LEAVES 2 (LOC107003515)	.	.	T	.	.	T	.	.	T	.	T	T	.	.	T	.	.	A	C	.	A	.	.	T	.	.	A	.	A	T	.	.	.	C	.	T	A	G	G	.	A	A	.	.	G	.	.	A	.
XM 004250460.4 Solanum lycopersicum protein ASYMMETRIC LEAVES 2 (LOC101258218)	.	.	T	.	.	T	.	.	T	.	T	T	.	.	T	.	.	A	C	.	.	.	.	.	.	.	A	.	A	T	.	.	.	C	.	T	A	G	G	.	A	A	.	.	G	.	.	A	.
XM 011650678.2 Cucumis sativus protein ASYMMETRIC LEAVES 2 (LOC101203281)	.	.	T	.	.	T	.	.	C	.	T	A	.	.	T	.	.	T	C	.	.	.	.	T	.	.	A	.	A	C	.	.	.	C	.	C	T	G	T	A	A	A	.	.	.	.	.	A	.
XM 037635408.1 Jatropha curcas LOB domain-containing protein 36 (LOC105629891)	.	.	T	.	.	A	.	.	T	C	T	G	.	.	.	.	.	A	.	.	C	.	.	T	.	.	A	.	A	C	A	G	.	C	.	C	A	A	A	G	A	A	.	.	A	.	.	A	.
CcLBD25 Cc019141 Cuscuta campestris	G	C	G	G	-	T	A	C	A	C	C	A	C	C	G	C	C	T	-	-	-	C	C	G	C	C	G	G	C	G	G	C	-	-	C	G	G	G	C	C	C	A	C	C	-	T	G	C	C
XM 013000125.1 Erythranthe guttatus protein LATERAL ORGAN BOUNDARIES (LOC105974961)	C	.	.	C	-	C	T	.	G	.	.	G	.	.	.	.	.	.	C	C	T	.	.	C	.	T	T	C	T	.	T	-	-	-	.	C	A	C	A	T	G	C	.	G	C	C	.	.	.
XM 019203411.1 Tarenaya hassleriana protein LATERAL ORGAN BOUNDARIES (LOC104821487)	A	.	.	T	-	.	.	.	G	G	.	C	T	.	T	.	.	G	G	G	T	.	.	.	G	.	.	A	G	.	T	G	G	A	.	C	T	C	G	T	.	T	T	T	C	A	.	.	.
XM 030583989.1 Syzygium oleosum LOB domain-containing protein 25 (LOC115661783)	C	.	.	A	-	.	.	.	G	.	.	T	G	.	A	A	.	-	-	-	-	G	G	.	A	T	T	C	.	A	T	-	-	-	-	-	C	C	T	.	A	G	.	A	G	C	C	A	T
XM 030665770.1 Rhodamnia argentea LOB domain-containing protein 25 (LOC115734820)	C	.	.	A	-	.	.	.	G	.	.	T	G	.	A	A	.	-	-	-	-	G	A	.	A	T	T	C	.	A	T	-	-	-	-	-	C	C	T	.	A	G	.	A	G	C	C	A	T
XM 008243315.2 Prunus mume LOB domain-containing protein 36 (LOC103339951)	C	A	C	T	-	.	.	.	.	T	G	G	G	T	C	.	T	C	A	A	-	G	.	C	A	T	.	C	T	C	T	-	-	-	-	-	-	-	-	.	.	.	T	T	C	.	T	.	A
XM 020569400.1 Prunus persica LOB domain-containing protein 36 (LOC18770518)	C	A	C	T	-	.	.	.	.	T	G	G	G	T	C	.	T	C	A	A	-	G	.	C	A	T	.	C	T	C	T	-	-	-	-	-	-	-	-	.	.	.	T	T	C	.	T	.	A
XM 039303329.1 Eucalyptus grandis LOB domain-containing protein 25 (LOC104422633)	C	.	A	.	-	.	.	.	.	.	.	T	G	T	C	G	.	-	-	-	-	G	A	.	A	T	.	C	.	A	-	-	-	-	-	-	-	-	-	-	A	G	.	A	C	G	.	T	G
XM 021969367.1 Prunus avium LOB domain-containing protein 36-like (LOC110766103)	C	A	C	T	-	.	.	.	.	T	G	G	G	T	C	.	T	C	A	A	-	G	.	C	A	T	.	C	T	C	T	-	-	-	-	-	-	-	-	.	.	.	T	T	C	.	T	.	A
XM 031649151.1 Nymphaea colorata LOB domain-containing protein 4 (LOC116267437)	.	.	A	C	A	.	G	.	G	G	A	T	G	.	.	.	.	-	-	-	-	A	G	.	.	.	.	C	A	.	C	G	C	C	G	C	T	.	G	.	.	G	.	.	G	.	A	T	.
TcLBD25 Tc contig 32513 Thesium chinense	C	.	.	C	-	.	T	T	G	.	.	G	G	A	-	-	-	-	-	-	-	G	A	.	A	T	.	C	.	C	C	-	-	-	-	-	T	T	T	T	A	C	.	G	G	G	.	T	A
XM 021792962.1 Hevea brasiliensis LOB domain-containing protein 25-like (LOC110641299)	A	A	.	.	-	.	.	T	G	.	.	T	G	T	A	A	T	-	-	-	-	G	A	A	A	T	.	C	.	A	-	-	-	-	-	-	-	-	-	-	.	C	A	A	C	G	T	.	A
XM 010110517.2 Morus notabilis LOB domain-containing protein 25 (LOC21403448)	.	.	.	T	-	.	.	T	G	.	G	T	G	.	A	A	T	C	A	-	T	G	A	A	A	T	.	C	.	.	-	-	-	-	-	-	-	-	-	-	.	C	T	T	C	.	C	A	A
XM 028069675.1 Vigna unguiculata LOB domain-containing protein 25 (LOC114182741)	-	-	.	A	-	.	G	A	T	G	G	T	G	.	C	A	A	A	T	-	A	G	T	A	G	T	A	.	.	A	-	-	-	-	-	-	-	-	G	T	A	G	T	A	G	C	A	G	T
XM 039287413.1 Dioscorea cayenensis subsp. rotundata LOB domain-containing protein 25-like (LOC120280546)	T	.	.	T	-	.	.	.	G	.	A	T	G	.	.	G	T	-	-	-	-	G	A	.	A	T	T	C	.	.	-	-	-	-	-	-	-	-	-	-	-	G	.	A	G	G	T	A	T
XM 014898406.2 Brachypodium distachyon LOB domain-containing protein 6 (LOC100844272)	C	.	.	C	-	.	.	.	G	.	.	T	G	.	.	.	.	G	-	-	-	A	.	.	T	.	.	T	.	A	-	-	-	-	-	-	T	C	.	.	.	.	.	.	G	C	C	.	T
XM 020740568.1 Phalaenopsis equestris LOB domain-containing protein 25-like (LOC110036180)	T	.	.	A	-	.	.	T	G	.	T	T	A	T	.	.	T	G	A	-	-	G	.	A	G	.	.	C	T	C	-	-	-	-	-	-	-	-	-	-	-	.	.	.	A	A	A	T	G
XM 037555692.1 Triticum dicoccoides protein LATERAL ORGAN BOUNDARIES-like (LOC119274929)	C	.	.	C	-	.	.	.	G	.	.	T	G	T	.	G	.	G	-	-	-	A	G	C	T	.	.	.	T	.	-	-	-	G	.	A	T	C	.	.	.	.	.	.	G	C	.	.	T
XR 004640408.1 Setaria viridis LOB domain-containing protein 4-like (LOC117855023)	C	.	.	C	-	.	.	.	G	.	.	T	G	.	.	G	.	G	-	-	-	A	.	.	T	.	A	.	.	.	-	-	-	G	.	A	T	C	.	.	.	.	.	.	G	C	.	.	T
XM 004968278.4 Setaria italica LOB domain-containing protein 4 (LOC101761379)	C	.	.	C	-	.	.	.	G	.	.	T	G	.	.	G	.	G	-	-	-	A	.	.	T	.	A	.	.	.	-	-	-	G	.	A	T	C	.	.	.	.	.	.	G	C	.	.	T
XM 002455070.2 Sorghum bicolor LOB domain-containing protein 6 (LOC8078489)	C	.	.	C	-	.	.	.	G	.	.	T	G	.	.	G	.	G	-	-	-	A	.	.	T	.	.	C	.	.	C	.	G	G	.	A	T	C	.	.	.	.	.	.	G	C	.	.	T
AtLBD25 AT3G27650.1 Arabidopsis thaliana	.	A	.	.	-	.	.	.	G	.	T	G	G	T	T	G	T	C	-	-	-	T	.	.	G	T	.	.	T	.	-	-	-	-	-	-	-	-	-	-	-	.	A	A	C	G	A	.	G
XM 021026888.1 Arabidopsis lyrata subsp. lyrata LOB domain-containing protein 25 (LOC9311462)	.	A	.	.	-	.	.	.	G	.	T	.	G	T	T	G	T	C	-	-	-	T	T	.	G	T	A	.	T	.	-	-	-	-	-	-	-	-	-	-	-	.	A	A	C	G	A	.	G
XM 010504468.2 Camelina sativa LOB domain-containing protein 25 (LOC104780009)	.	A	.	.	-	.	.	.	G	.	T	.	G	T	T	G	T	C	-	-	-	T	T	.	G	T	.	.	T	.	-	-	-	-	-	-	-	-	-	-	-	.	A	A	C	G	A	.	G
XM 006291986.2 Capsella rubella LOB domain-containing protein 25 (LOC17885542)	.	A	.	.	-	.	.	T	G	.	T	.	G	T	T	G	T	C	-	-	-	T	T	.	G	T	.	.	T	.	-	-	-	-	-	-	-	-	-	-	-	.	A	A	C	G	A	.	G
XM 024151600.1 Eutrema salsugineum LOB domain-containing protein 25 (LOC18011841)	.	A	.	A	-	.	.	.	G	.	T	.	G	T	T	G	T	C	-	-	-	T	T	.	G	T	A	A	T	.	-	-	-	-	-	-	-	-	-	-	-	.	A	A	C	G	A	.	G
XM 009113332.3 Brassica rapa LOB domain-containing protein 25 (LOC103837000)	.	A	.	A	-	.	.	.	G	.	T	.	G	T	T	G	T	C	-	-	-	T	T	.	G	.	.	.	T	.	-	-	-	-	-	-	-	-	-	-	-	.	G	A	C	-	-	-	G
XM 013869604.2 Brassica napus LOB domain-containing protein 25 (LOC106428857)	.	A	.	A	-	.	.	.	G	.	T	.	G	T	T	G	T	C	-	-	-	T	T	.	G	.	.	.	T	.	-	-	-	-	-	-	-	-	-	-	-	.	G	A	C	-	-	-	G
XM 013753681.1 Brassica oleracea var. oleracea LOB domain-containing protein 25 (LOC106315852)	.	A	.	A	-	.	.	.	G	A	T	.	G	T	T	T	T	C	-	-	-	T	T	.	G	.	.	.	T	.	-	-	-	-	-	-	-	-	-	-	-	.	G	A	C	-	-	-	G
XM 018597567.1 Raphanus sativus LOB domain-containing protein 25 (LOC108824194)	.	A	.	.	-	.	.	T	G	.	T	.	G	T	T	G	T	C	-	-	-	T	A	.	G	.	.	.	T	.	-	-	-	-	-	-	-	-	-	-	-	.	A	A	C	-	-	-	G
XM 033273994.1 Brassica rapa LOB domain-containing protein 25 (LOC103875198)	.	A	.	.	-	.	.	.	G	.	T	.	G	T	T	G	.	C	-	-	-	T	T	.	G	T	.	.	T	.	-	-	-	-	-	-	-	-	-	-	-	.	A	A	C	A	T	.	G
XM 013789172.2 Brassica napus LOB domain-containing protein 25 (LOC106349238)	.	A	.	.	-	.	.	.	G	.	T	.	G	T	T	G	.	C	-	-	-	T	T	.	G	T	.	.	T	.	-	-	-	-	-	-	-	-	-	-	-	.	A	A	C	A	T	.	G
SlLBD25 Solyc02g067800.4.1 Solanum lycopersicum	A	A	A	.	-	.	.	T	C	A	A	.	A	T	.	T	A	G	G	A	G	G	-	-	-	A	.	-	-	-	-	-	-	G	.	A	C	C	A	.	T	C	.	T	C	A	T	-	-
XM 027915372.1 Solanum pennellii protein ASYMMETRIC LEAVES 2-like (LOC107012907)	A	A	A	.	-	.	.	T	C	A	A	.	A	T	.	T	A	G	G	A	G	-	-	-	-	-	-	-	-	-	-	-	-	G	.	A	C	C	A	.	T	C	.	T	C	A	T	-	-
XM 006352082.2 Solanum tuberosum LOB domain-containing protein 6-like (LOC102600933)	A	A	A	.	-	.	.	T	C	A	A	.	A	T	.	T	A	G	G	A	G	G	-	-	-	.	A	T	T	.	C	T	A	G	T	A	C	C	A	.	T	.	G	T	C	A	T	-	-
XM 019381914.1 Nicotiana attenuata LOB domain-containing protein 6-like (LOC109217650)	C	A	A	A	-	.	.	.	C	A	A	.	A	.	A	T	A	G	G	A	G	G	A	.	G	.	A	T	T	.	C	T	A	G	T	A	C	.	A	A	.	.	G	T	T	A	T	A	G
XM 016635784.1 Nicotiana tabacum LOB domain-containing protein 6-like (LOC107810949)	C	A	A	A	-	.	.	.	C	A	G	.	A	.	T	T	A	G	G	A	G	G	A	.	G	.	A	T	T	.	C	T	A	G	T	A	C	.	A	A	.	.	G	T	T	A	T	G	G
XM 009628242.3 Nicotiana tomentosiformis protein ASYMMETRIC LEAVES 2-like (LOC104117223)	C	A	A	A	-	.	.	.	C	A	G	.	A	.	T	T	A	G	G	A	G	G	A	.	G	.	A	T	T	.	C	T	A	G	T	A	C	.	A	A	.	.	G	T	T	A	T	G	G
XM 009781218.1 Nicotiana sylvestris LOB domain-containing protein 6-like (LOC104228694)	C	A	A	A	-	.	.	.	C	A	G	.	A	.	T	T	A	G	G	A	G	G	A	.	G	.	A	T	T	.	C	T	A	G	T	A	C	.	A	A	.	.	G	T	T	A	T	G	G
XM 015201857.2 Solanum pennellii protein ASYMMETRIC LEAVES 2 (LOC107003515)	A	A	A	.	-	.	.	T	C	A	A	.	A	.	C	T	A	G	G	A	G	G	-	-	-	T	A	T	T	.	C	T	A	G	T	A	C	T	A	.	G	.	.	T	C	A	T	G	G
XM 004250460.4 Solanum lycopersicum protein ASYMMETRIC LEAVES 2 (LOC101258218)	A	A	A	.	-	.	.	T	C	A	A	.	A	.	C	T	A	G	G	A	G	G	-	-	-	T	A	T	T	.	C	T	A	G	T	A	C	T	A	.	G	.	.	T	C	A	T	G	G
XM 011650678.2 Cucumis sativus protein ASYMMETRIC LEAVES 2 (LOC101203281)	C	A	A	A	-	.	.	T	C	A	A	.	A	.	T	T	A	G	G	G	-	-	-	-	-	-	A	T	T	.	.	T	A	-	-	A	C	C	A	.	G	C	T	A	C	C	C	T	G
XM 037635408.1 Jatropha curcas LOB domain-containing protein 36 (LOC105629891)	A	.	A	.	-	.	.	T	.	T	T	G	G	T	C	A	T	C	A	A	-	G	.	A	A	T	.	C	T	T	C	-	-	-	-	-	-	-	-	.	A	.	.	T	C	.	T	.	A
CcLBD25 Cc019141 Cuscuta campestris	A	A	C	C	A	A	C	C	A	A	A	T	G	C	T	G	C	C	G	C	G	C	A	A	C	-	-	-	-	C	G	C	C	G	G	C	T	T	T	T	G	A	T	C	A	C	C	G	C
XM 013000125.1 Erythranthe guttatus protein LATERAL ORGAN BOUNDARIES (LOC105974961)	.	G	A	A	G	.	T	T	C	G	G	C	A	A	C	.	A	.	.	G	A	G	G	C	G	G	C	G	G	G	.	G	A	A	.	A	-	.	.	.	T	.	.	.	.	A	A	C	A
XM 019203411.1 Tarenaya hassleriana protein LATERAL ORGAN BOUNDARIES (LOC104821487)	.	G	G	G	G	-	-	-	-	-	G	C	.	T	A	T	A	G	.	A	T	G	C	C	T	C	T	A	G	G	.	G	.	A	A	A	-	.	C	C	.	G	.	A	.	T	T	C	G
XM 030583989.1 Syzygium oleosum LOB domain-containing protein 25 (LOC115661783)	.	C	G	.	T	.	.	G	C	C	.	A	A	G	G	.	.	A	.	.	T	.	C	G	.	T	C	G	A	G	T	T	T	.	.	T	-	G	G	.	.	T	C	G	G	G	A	.	G
XM 030665770.1 Rhodamnia argentea LOB domain-containing protein 25 (LOC115734820)	.	C	G	.	T	.	.	G	C	C	.	A	A	G	G	.	T	G	.	.	.	.	C	G	.	T	C	G	A	G	T	T	.	.	.	T	-	G	G	.	.	T	C	G	G	G	A	.	G
XM 008243315.2 Prunus mume LOB domain-containing protein 36 (LOC103339951)	G	C	A	A	G	G	A	A	.	C	G	C	T	T	C	T	T	.	T	T	C	G	G	C	T	G	T	T	T	.	.	.	.	.	T	A	C	A	C	C	A	T	G	T	C	T	.	C	G
XM 020569400.1 Prunus persica LOB domain-containing protein 36 (LOC18770518)	G	C	A	A	G	G	A	A	.	C	G	C	T	T	C	T	T	.	T	T	C	G	G	C	T	G	T	T	T	.	.	.	.	.	T	A	C	A	C	C	A	T	G	T	C	T	.	C	G
XM 039303329.1 Eucalyptus grandis LOB domain-containing protein 25 (LOC104422633)	.	.	T	A	.	C	A	A	C	.	T	G	.	T	.	C	A	A	.	T	T	T	.	T	G	G	A	G	A	.	.	G	T	.	.	T	-	.	.	C	.	.	.	.	.	G	A	A	.
XM 021969367.1 Prunus avium LOB domain-containing protein 36-like (LOC110766103)	G	C	A	A	G	G	A	A	.	C	G	C	T	T	C	T	T	.	T	T	C	G	G	C	T	G	T	T	T	.	.	.	.	.	T	A	C	A	C	C	A	T	G	T	C	T	.	C	A
XM 031649151.1 Nymphaea colorata LOB domain-containing protein 4 (LOC116267437)	.	G	G	T	T	G	G	.	-	-	-	-	C	.	A	C	.	.	.	A	.	.	C	G	G	-	-	-	A	.	.	T	T	.	T	T	-	-	-	C	.	G	.	.	-	-	T	.	G
TcLBD25 Tc contig 32513 Thesium chinense	G	G	T	-	-	C	A	G	C	.	G	A	.	G	.	-	A	T	.	T	.	.	.	T	G	G	A	A	A	T	T	G	.	A	C	T	-	.	.	.	.	.	.	.	.	G	A	.	T
XM 021792962.1 Hevea brasiliensis LOB domain-containing protein 25-like (LOC110641299)	G	G	G	-	-	-	-	T	C	.	T	G	.	A	G	.	A	T	C	A	T	.	.	T	.	-	A	T	C	T	.	.	T	T	C	T	-	.	A	.	.	.	.	.	.	A	A	A	T
XM 010110517.2 Morus notabilis LOB domain-containing protein 25 (LOC21403448)	.	.	-	-	-	-	-	-	T	.	T	G	.	G	.	.	G	.	T	.	T	T	C	T	.	-	A	C	C	-	-	-	-	-	A	T	-	.	.	.	.	G	.	.	.	A	A	A	.
XM 028069675.1 Vigna unguiculata LOB domain-containing protein 25 (LOC114182741)	.	T	G	A	G	T	A	G	T	G	.	.	.	A	.	.	A	T	.	G	T	G	G	T	G	G	T	G	A	T	.	G	T	.	.	T	-	G	G	.	T	C	.	T	C	A	.	A	T
XM 039287413.1 Dioscorea cayenensis subsp. rotundata LOB domain-containing protein 25-like (LOC120280546)	.	T	G	G	G	G	A	G	.	.	T	A	.	A	G	.	.	T	.	T	T	A	G	G	A	G	G	G	C	.	A	A	.	A	A	T	-	G	G	A	.	G	A	G	G	A	G	.	T
XM 014898406.2 Brachypodium distachyon LOB domain-containing protein 6 (LOC100844272)	G	-	-	-	C	C	T	.	-	-	-	C	.	.	C	.	.	A	A	T	.	.	C	G	T	-	-	-	G	.	C	.	.	.	.	.	A	C	C	C	A	G	C	T	-	-	.	T	.
XM 020740568.1 Phalaenopsis equestris LOB domain-containing protein 25-like (LOC110036180)	.	G	T	.	C	.	T	T	.	C	C	C	A	.	A	T	.	.	A	.	C	A	T	T	G	C	C	G	G	.	T	.	A	T	.	G	A	.	.	A	T	G	G	.	C	T	A	.	T
XM 037555692.1 Triticum dicoccoides protein LATERAL ORGAN BOUNDARIES-like (LOC119274929)	.	G	G	.	T	C	T	.	.	T	C	C	.	.	C	.	.	A	A	T	.	.	C	G	T	-	-	-	G	.	C	.	.	.	.	G	-	-	-	C	A	G	C	T	-	-	.	.	.
XR 004640408.1 Setaria viridis LOB domain-containing protein 4-like (LOC117855023)	.	G	G	.	T	C	T	.	-	-	-	C	.	.	G	.	.	A	A	T	.	.	C	G	A	-	-	-	G	.	C	.	.	.	.	.	-	-	-	C	A	G	.	T	-	-	.	.	.
XM 004968278.4 Setaria italica LOB domain-containing protein 4 (LOC101761379)	.	G	G	.	T	C	T	.	-	-	-	C	.	.	G	.	.	A	A	T	.	.	C	G	A	-	-	-	G	.	C	.	.	.	.	.	-	-	-	C	A	G	.	T	-	-	.	.	.
XM 002455070.2 Sorghum bicolor LOB domain-containing protein 6 (LOC8078489)	.	G	G	.	T	C	T	.	-	-	-	C	A	.	G	.	.	A	A	T	.	A	C	G	A	C	G	A	G	.	C	.	.	.	.	G	-	-	-	C	A	G	.	T	-	-	.	.	.
AtLBD25 AT3G27650.1 Arabidopsis thaliana	-	-	-	-	-	-	-	-	-	-	-	-	-	-	-	-	-	-	-	-	-	-	-	-	-	-	-	-	-	-	-	-	-	-	-	-	-	-	-	-	-	-	-	-	-	-	-	-	-
XM 021026888.1 Arabidopsis lyrata subsp. lyrata LOB domain-containing protein 25 (LOC9311462)	T	G	G	T	C	.	A	.	G	-	-	-	.	G	A	.	T	A	C	G	T	T	G	.	T	T	A	G	T	.	A	T	.	A	-	-	-	-	-	-	-	-	-	T	C	A	.	T	.
XM 010504468.2 Camelina sativa LOB domain-containing protein 25 (LOC104780009)	T	G	G	T	C	.	A	.	G	-	-	-	.	G	G	.	T	T	.	A	T	A	T	.	T	T	A	A	T	.	A	T	.	A	-	-	-	-	-	-	-	-	-	T	C	A	.	T	.
XM 006291986.2 Capsella rubella LOB domain-containing protein 25 (LOC17885542)	T	G	G	T	C	.	A	.	G	.	C	G	.	T	G	.	T	T	.	A	T	G	T	.	T	T	A	G	T	.	A	T	.	A	A	A	-	.	C	A	T	C	A	T	C	A	.	T	.
XM 024151600.1 Eutrema salsugineum LOB domain-containing protein 25 (LOC18011841)	T	G	G	T	C	.	A	.	G	-	-	-	.	G	A	.	T	T	T	A	T	T	.	G	T	C	A	-	T	.	A	T	.	A	C	-	-	-	-	-	-	-	-	T	C	A	.	T	.
XM 009113332.3 Brassica rapa LOB domain-containing protein 25 (LOC103837000)	T	G	G	T	C	.	A	.	G	G	-	-	.	A	.	.	T	T	.	A	T	T	.	G	.	G	G	C	G	G	A	G	A	A	-	-	-	-	-	-	-	-	-	-	-	G	T	A	T
XM 013869604.2 Brassica napus LOB domain-containing protein 25 (LOC106428857)	T	G	G	T	C	.	A	.	G	G	-	-	.	A	.	.	T	T	.	A	T	T	.	G	.	G	G	C	G	G	A	G	A	A	-	-	-	-	-	-	-	-	-	-	-	G	T	A	T
XM 013753681.1 Brassica oleracea var. oleracea LOB domain-containing protein 25 (LOC106315852)	T	G	G	T	C	.	A	.	G	G	-	-	.	A	.	.	T	T	.	A	T	T	.	G	.	G	G	C	G	G	A	G	G	-	-	-	-	-	-	-	-	-	-	-	-	-	-	-	-
XM 018597567.1 Raphanus sativus LOB domain-containing protein 25 (LOC108824194)	T	G	G	T	.	.	A	.	G	.	-	-	C	A	-	.	T	T	.	T	T	T	.	G	T	C	C	A	T	.	A	A	T	C	-	-	-	-	-	-	-	-	-	-	-	A	T	T	.
XM 033273994.1 Brassica rapa LOB domain-containing protein 25 (LOC103875198)	T	G	G	T	C	.	A	.	G	.	-	-	.	A	A	A	T	.	T	T	C	G	.	.	T	-	-	-	-	-	A	T	A	T	-	-	-	-	-	-	-	-	-	-	-	G	T	T	G
XM 013789172.2 Brassica napus LOB domain-containing protein 25 (LOC106349238)	T	G	G	T	C	.	A	.	G	.	-	-	.	A	A	A	T	.	T	T	C	G	.	.	T	-	-	-	-	-	A	T	A	T	-	-	-	-	-	-	-	-	-	-	-	G	T	T	G
SlLBD25 Solyc02g067800.4.1 Solanum lycopersicum	-	-	-	-	-	-	-	-	-	-	-	-	-	-	-	-	-	-	-	-	-	-	-	-	T	T	G	-	-	-	-	-	-	-	-	-	-	-	-	A	T	.	G	G	.	G	G	T	-
XM 027915372.1 Solanum pennellii protein ASYMMETRIC LEAVES 2-like (LOC107012907)	-	-	-	-	-	-	-	-	-	-	-	-	-	-	-	-	-	-	-	-	-	-	-	-	T	T	G	-	-	-	-	-	-	-	-	-	-	-	-	A	T	.	G	G	.	G	G	T	-
XM 006352082.2 Solanum tuberosum LOB domain-containing protein 6-like (LOC102600933)	-	-	-	-	-	-	-	-	-	-	-	-	-	-	-	-	-	-	-	-	-	-	-	-	T	T	G	G	G	A	T	T	.	A	A	T	.	.	G	A	T	.	G	G	.	G	G	A	-
XM 019381914.1 Nicotiana attenuata LOB domain-containing protein 6-like (LOC109217650)	-	-	-	-	-	-	-	-	-	-	G	C	A	A	.	C	A	G	C	A	T	A	.	T	.	T	G	G	G	G	T	T	.	A	A	T	.	.	.	A	T	G	G	G	.	G	G	A	-
XM 016635784.1 Nicotiana tabacum LOB domain-containing protein 6-like (LOC107810949)	-	-	-	-	-	-	-	-	-	-	G	C	A	A	.	C	A	G	C	A	T	A	.	T	T	T	G	G	G	G	T	T	.	A	A	T	.	.	.	A	T	G	G	G	.	G	G	A	-
XM 009628242.3 Nicotiana tomentosiformis protein ASYMMETRIC LEAVES 2-like (LOC104117223)	-	-	-	-	-	-	-	-	-	-	G	C	A	A	C	C	A	G	C	A	T	A	.	T	T	T	G	G	G	G	T	T	.	A	A	T	.	.	.	A	T	G	G	G	.	G	G	A	-
XM 009781218.1 Nicotiana sylvestris LOB domain-containing protein 6-like (LOC104228694)	-	-	-	-	-	-	-	-	-	-	G	C	A	A	.	C	A	G	C	A	T	A	.	T	T	T	G	G	G	G	T	T	.	A	A	T	.	.	.	A	T	G	G	G	.	G	G	A	-
XM 015201857.2 Solanum pennellii protein ASYMMETRIC LEAVES 2 (LOC107003515)	.	C	.	A	C	G	G	.	C	C	.	C	C	A	C	C	A	.	C	A	T	.	.	T	.	A	G	C	C	G	T	T	T	A	A	.	.	.	.	A	T	G	G	.	T	G	G	A	A
XM 004250460.4 Solanum lycopersicum protein ASYMMETRIC LEAVES 2 (LOC101258218)	.	C	.	A	C	G	G	.	C	C	.	C	C	A	C	C	A	.	C	A	T	.	.	T	.	A	G	C	A	G	T	T	T	A	A	.	.	.	.	A	T	G	G	.	T	G	G	A	A
XM 011650678.2 Cucumis sativus protein ASYMMETRIC LEAVES 2 (LOC101203281)	C	C	T	.	.	T	G	G	.	C	.	G	A	G	A	A	A	.	C	A	C	.	.	G	.	C	G	G	C	G	T	T	.	A	A	T	.	.	C	-	-	-	G	.	T	.	G	A	-
XM 037635408.1 Jatropha curcas LOB domain-containing protein 36 (LOC105629891)	C	C	A	T	T	T	G	G	G	C	.	A	T	.	C	T	T	.	T	T	C	-	-	-	.	T	T	A	A	T	A	.	A	A	C	A	A	G	G	C	A	G	.	T	T	T	.	C	A
CcLBD25 Cc019141 Cuscuta campestris	G	C	G	G	C	G	T	T	C	A	G	G	A	C	G	T	G	A	A	T	A	A	-	T	A	A	C	C	G	T	C	A	A	A	C	T	T	A	T	G	G	G	A	T	G	C	C	T	T
XM 013000125.1 Erythranthe guttatus protein LATERAL ORGAN BOUNDARIES (LOC105974961)	T	.	C	.	T	.	G	G	.	G	.	A	T	A	T	.	T	.	T	A	.	C	-	C	C	T	.	A	T	G	G	.	G	G	A	G	G	G	.	T	T	.	.	.	.	G	T	A	A
XM 019203411.1 Tarenaya hassleriana protein LATERAL ORGAN BOUNDARIES (LOC104821487)	-	-	-	-	-	-	-	-	-	-	.	A	T	A	A	.	C	.	T	C	.	G	-	C	C	T	T	T	T	G	G	.	C	C	T	.	C	T	C	T	T	C	C	.	T	G	G	A	A
XM 030583989.1 Syzygium oleosum LOB domain-containing protein 25 (LOC115661783)	-	-	-	-	-	-	-	-	-	-	T	-	T	T	A	.	C	.	.	G	C	T	-	C	C	T	.	T	T	C	.	T	C	C	T	-	-	-	-	-	-	T	.	.	C	.	A	.	.
XM 030665770.1 Rhodamnia argentea LOB domain-containing protein 25 (LOC115734820)	-	-	-	-	-	-	-	-	-	-	T	-	T	T	A	.	C	.	.	G	C	T	-	C	C	T	.	T	T	C	.	T	C	C	T	C	C	-	-	-	T	T	.	.	C	.	G	C	.
XM 008243315.2 Prunus mume LOB domain-containing protein 36 (LOC103339951)	.	G	C	A	G	T	.	G	A	T	.	A	T	T	C	G	A	G	.	G	C	C	G	C	.	G	.	A	.	C	A	.	C	.	A	C	A	.	C	A	A	C	.	G	C	A	G	A	.
XM 020569400.1 Prunus persica LOB domain-containing protein 36 (LOC18770518)	.	G	C	A	G	T	.	G	A	T	.	A	T	T	C	G	A	G	.	G	C	C	G	C	.	G	.	A	.	C	A	.	C	.	A	C	A	.	C	A	A	C	.	G	C	A	A	A	.
XM 039303329.1 Eucalyptus grandis LOB domain-containing protein 25 (LOC104422633)	-	-	-	-	-	-	-	-	-	-	.	-	G	A	.	.	A	.	T	G	T	C	-	C	.	T	G	A	T	G	G	.	G	.	T	G	G	-	-	-	C	C	.	A	.	A	G	G	G
XM 021969367.1 Prunus avium LOB domain-containing protein 36-like (LOC110766103)	.	G	C	A	G	T	.	G	A	T	.	A	T	T	C	G	A	G	.	G	C	C	G	C	.	G	.	A	.	C	A	.	C	.	A	C	A	.	-	-	-	C	.	G	C	A	G	A	.
XM 031649151.1 Nymphaea colorata LOB domain-containing protein 4 (LOC116267437)	.	.	.	A	G	A	C	G	-	-	C	T	T	T	.	G	T	C	.	.	G	C	-	.	.	G	.	T	A	G	.	T	.	G	.	.	C	.	.	C	A	A	C	C	A	G	.	A	C
TcLBD25 Tc contig 32513 Thesium chinense	-	-	-	-	-	-	-	-	-	-	.	-	T	G	.	G	C	T	T	A	.	T	-	C	C	C	T	A	T	G	T	T	T	C	T	C	A	-	-	-	T	C	.	.	C	A	A	.	G
XM 021792962.1 Hevea brasiliensis LOB domain-containing protein 25-like (LOC110641299)	-	-	-	-	-	-	-	-	-	-	.	-	G	A	A	.	A	.	T	G	.	C	-	-	-	-	-	G	C	.	.	.	.	G	-	-	-	-	-	-	-	-	.	G	A	G	A	G	G
XM 010110517.2 Morus notabilis LOB domain-containing protein 25 (LOC21403448)	-	-	-	-	-	-	-	-	-	-	.	-	G	A	.	.	A	C	T	G	.	C	-	C	.	T	G	A	T	C	.	.	T	G	T	G	G	.	G	A	C	C	.	G	A	G	A	G	G
XM 028069675.1 Vigna unguiculata LOB domain-containing protein 25 (LOC114182741)	-	-	-	-	-	-	-	-	-	-	C	-	T	A	A	.	T	G	G	A	.	C	-	A	.	T	G	A	T	C	.	T	T	C	T	G	A	.	A	-	-	-	.	.	.	G	.	.	.
XM 039287413.1 Dioscorea cayenensis subsp. rotundata LOB domain-containing protein 25-like (LOC120280546)	-	-	-	-	-	-	-	-	-	-	-	-	-	-	-	-	C	.	.	.	C	T	-	C	C	C	T	A	T	C	.	T	C	C	T	C	-	-	-	-	-	C	.	.	.	G	A	C	.
XM 014898406.2 Brachypodium distachyon LOB domain-containing protein 6 (LOC100844272)	.	A	.	.	.	T	C	G	-	G	C	C	T	.	.	-	.	T	G	.	C	G	-	G	T	G	T	.	.	G	.	G	G	G	.	.	C	G	.	C	.	-	.	.	.	.	G	A	.
XM 020740568.1 Phalaenopsis equestris LOB domain-containing protein 25-like (LOC110036180)	.	A	A	T	G	A	.	A	.	T	T	.	T	A	.	C	A	.	C	.	C	T	T	C	.	T	.	A	.	G	T	G	.	G	.	.	C	.	A	T	C	A	.	A	.	G	G	G	G
XM 037555692.1 Triticum dicoccoides protein LATERAL ORGAN BOUNDARIES-like (LOC119274929)	C	G	.	A	A	.	.	G	-	G	C	.	G	T	.	-	.	C	T	.	C	C	-	G	G	.	G	G	C	.	.	G	G	G	.	.	.	G	.	.	.	-	.	C	.	.	G	A	.
XR 004640408.1 Setaria viridis LOB domain-containing protein 4-like (LOC117855023)	C	.	.	.	.	A	.	G	T	.	C	A	G	.	.	-	.	C	C	G	G	.	-	C	G	.	G	G	C	.	G	G	G	G	.	.	C	G	.	C	.	-	.	C	.	G	.	A	.
XM 004968278.4 Setaria italica LOB domain-containing protein 4 (LOC101761379)	C	.	.	.	.	A	.	G	T	.	C	A	G	.	.	-	.	C	C	G	G	.	-	C	G	.	G	G	C	.	G	G	G	G	.	.	C	G	.	C	.	-	.	C	.	G	.	A	.
XM 002455070.2 Sorghum bicolor LOB domain-containing protein 6 (LOC8078489)	C	.	.	.	.	A	.	G	T	.	C	.	G	.	A	-	.	C	.	G	C	C	-	G	G	.	G	G	C	.	.	G	G	G	G	.	C	T	.	.	.	-	.	.	.	G	.	G	.
AtLBD25 AT3G27650.1 Arabidopsis thaliana	-	-	-	-	-	-	-	-	-	-	-	-	-	-	-	-	-	-	-	-	-	-	-	-	-	-	-	-	-	-	-	-	-	-	-	-	-	-	-	-	-	-	-	-	-	-	-	-	-
XM 021026888.1 Arabidopsis lyrata subsp. lyrata LOB domain-containing protein 25 (LOC9311462)	-	-	-	-	-	-	-	-	-	-	A	-	.	A	.	A	.	.	G	A	G	.	-	G	.	G	A	G	A	G	A	G	.	G	A	G	.	G	-	-	-	.	.	.	.	G	T	.	G
XM 010504468.2 Camelina sativa LOB domain-containing protein 25 (LOC104780009)	-	-	-	-	-	-	-	-	-	-	A	-	.	-	-	-	-	-	-	-	-	-	-	-	-	-	-	-	A	G	A	G	.	G	A	A	.	G	-	-	-	.	.	.	.	G	T	.	G
XM 006291986.2 Capsella rubella LOB domain-containing protein 25 (LOC17885542)	-	-	-	-	-	-	-	-	-	-	A	-	.	-	-	-	-	-	-	-	-	-	-	-	-	-	-	-	A	G	A	G	.	G	A	-	-	-	-	-	-	T	G	.	.	T	T	.	G
XM 024151600.1 Eutrema salsugineum LOB domain-containing protein 25 (LOC18011841)	-	-	-	-	-	-	-	-	-	-	A	-	.	A	A	A	.	.	G	-	-	-	-	-	-	-	A	G	A	G	A	G	.	G	A	G	A	G	-	-	-	.	.	.	.	G	T	.	G
XM 009113332.3 Brassica rapa LOB domain-containing protein 25 (LOC103837000)	-	-	-	-	-	-	-	-	-	-	.	-	T	A	A	G	T	G	.	.	T	.	-	G	G	.	T	A	T	C	T	T	C	G	T	A	.	G	-	-	-	T	.	.	.	T	G	.	A
XM 013869604.2 Brassica napus LOB domain-containing protein 25 (LOC106428857)	-	-	-	-	-	-	-	-	-	-	.	-	T	A	A	G	T	G	.	.	T	.	-	G	G	.	T	A	T	C	T	T	C	G	T	A	.	G	-	-	-	T	.	.	.	T	G	.	A
XM 013753681.1 Brassica oleracea var. oleracea LOB domain-containing protein 25 (LOC106315852)	-	-	-	-	-	-	-	-	-	-	-	-	-	-	-	-	-	-	-	-	-	-	-	-	-	-	-	-	-	-	-	-	-	-	-	-	-	-	-	-	-	-	-	-	-	-	-	-	-
XM 018597567.1 Raphanus sativus LOB domain-containing protein 25 (LOC108824194)	-	-	-	-	-	-	-	-	-	-	.	-	G	A	A	G	T	G	.	.	.	.	-	G	G	.	T	A	T	C	T	T	C	G	T	A	.	G	-	-	-	T	.	.	.	T	G	.	A
XM 033273994.1 Brassica rapa LOB domain-containing protein 25 (LOC103875198)	-	-	-	-	-	-	-	-	-	-	A	-	T	G	C	.	T	.	T	.	T	G	-	.	.	.	T	A	T	G	.	.	T	.	T	G	C	G	-	-	-	T	.	.	.	T	A	.	A
XM 013789172.2 Brassica napus LOB domain-containing protein 25 (LOC106349238)	-	-	-	-	-	-	-	-	-	-	A	-	T	G	C	.	T	.	T	.	T	G	-	.	.	.	T	A	T	G	.	.	T	.	T	G	C	G	-	-	-	T	.	.	.	T	A	.	A
SlLBD25 Solyc02g067800.4.1 Solanum lycopersicum	T	A	A	C	.	A	A	C	T	.	T	T	G	T	A	.	C	.	T	C	.	C	-	C	.	T	.	A	A	.	T	T	T	T	T	C	C	T	A	.	A	.	.	.	C	A	G	C	A
XM 027915372.1 Solanum pennellii protein ASYMMETRIC LEAVES 2-like (LOC107012907)	T	A	A	C	.	A	A	C	T	.	T	T	G	T	A	.	C	.	T	C	.	C	-	C	.	T	.	A	.	.	T	T	T	T	T	C	C	T	A	.	A	.	.	.	C	A	G	C	A
XM 006352082.2 Solanum tuberosum LOB domain-containing protein 6-like (LOC102600933)	T	A	A	C	.	A	A	C	T	C	T	T	G	T	A	.	C	-	-	-	.	C	-	C	.	T	.	A	.	.	T	T	T	T	T	C	C	T	A	.	A	.	.	.	C	A	G	C	A
XM 019381914.1 Nicotiana attenuata LOB domain-containing protein 6-like (LOC109217650)	T	A	A	C	.	A	C	C	A	C	C	T	C	T	A	.	C	-	-	-	.	C	-	C	.	T	.	A	.	.	T	T	T	T	.	C	C	C	A	.	A	.	.	.	C	A	G	C	A
XM 016635784.1 Nicotiana tabacum LOB domain-containing protein 6-like (LOC107810949)	T	A	A	C	.	A	C	C	A	C	C	T	C	T	A	.	C	-	-	-	.	C	-	C	.	T	.	A	A	.	T	T	T	T	.	C	C	T	A	.	A	.	.	.	C	A	G	C	A
XM 009628242.3 Nicotiana tomentosiformis protein ASYMMETRIC LEAVES 2-like (LOC104117223)	T	A	A	C	.	A	C	C	A	C	C	T	C	T	A	.	C	-	-	-	.	C	-	C	.	T	.	A	.	.	T	T	T	T	.	C	C	T	A	.	A	.	.	.	C	A	G	C	A
XM 009781218.1 Nicotiana sylvestris LOB domain-containing protein 6-like (LOC104228694)	T	A	A	C	.	A	C	C	A	C	C	T	C	T	A	.	C	-	-	-	.	C	-	C	.	T	.	A	A	.	T	T	T	T	.	C	C	T	A	.	A	.	.	.	C	A	G	C	A
XM 015201857.2 Solanum pennellii protein ASYMMETRIC LEAVES 2 (LOC107003515)	T	T	C	C	.	A	C	C	A	C	C	T	T	T	A	C	C	-	-	-	.	T	-	C	.	T	.	A	.	.	T	C	T	T	T	C	C	T	A	.	.	.	.	.	C	A	G	C	A
XM 004250460.4 Solanum lycopersicum protein ASYMMETRIC LEAVES 2 (LOC101258218)	T	T	C	C	.	A	C	C	A	C	C	T	T	T	A	C	C	-	-	-	.	T	-	C	.	T	.	A	.	.	T	C	T	T	T	C	C	T	A	.	.	.	.	.	C	A	G	C	A
XM 011650678.2 Cucumis sativus protein ASYMMETRIC LEAVES 2 (LOC101203281)	A	.	C	.	.	A	.	A	G	T	C	T	T	T	A	.	C	-	-	-	.	C	-	G	.	C	.	A	A	.	T	T	T	T	.	C	C	T	C	.	A	.	.	.	C	A	A	C	A
XM 037635408.1 Jatropha curcas LOB domain-containing protein 36 (LOC105629891)	-	A	C	A	A	T	.	G	T	T	.	.	T	T	C	A	T	G	.	G	.	.	T	C	.	.	.	A	A	C	A	G	C	.	.	C	A	.	-	-	-	C	.	A	.	A	A	G	.
CcLBD25 Cc019141 Cuscuta campestris	T	T	C	G	T	T	C	G	A	T	C	A	C	T	C	C	G	A	G	G	T	G	G	T	T	G	A	T	G	A	T	G	A	C	A	-	T	A	T	A	A	-	-	-	-	-	-	-	-
XM 013000125.1 Erythranthe guttatus protein LATERAL ORGAN BOUNDARIES (LOC105974961)	A	.	.	A	.	C	A	A	T	.	T	C	T	.	.	A	.	T	.	T	.	T	C	.	.	T	C	.	C	T	C	T	C	.	T	C	.	C	.	T	T	C	T	C	T	C	T	C	T
XM 019203411.1 Tarenaya hassleriana protein LATERAL ORGAN BOUNDARIES (LOC104821487)	A	.	G	T	G	A	G	A	G	A	T	T	.	C	G	A	.	G	.	A	G	T	T	G	.	T	G	.	C	G	.	A	T	A	T	A	.	G	A	C	G	C	T	T	C	A	T	-	-
XM 030583989.1 Syzygium oleosum LOB domain-containing protein 25 (LOC115661783)	A	G	.	T	.	.	G	.	.	G	G	G	G	A	.	T	T	C	A	A	.	.	.	A	-	.	G	A	.	G	A	.	G	T	.	A	.	.	-	T	G	T	G	A	G	A	A	C	T
XM 030665770.1 Rhodamnia argentea LOB domain-containing protein 25 (LOC115734820)	A	G	.	T	.	.	G	.	.	G	G	G	G	A	.	T	T	C	A	A	.	.	.	A	-	.	G	A	.	G	A	.	G	.	.	A	C	.	-	T	T	T	G	A	G	A	A	C	T
XM 008243315.2 Prunus mume LOB domain-containing protein 36 (LOC103339951)	G	C	T	.	C	G	A	.	.	G	A	G	.	A	G	.	A	G	.	A	G	A	T	G	.	T	C	A	.	G	A	.	T	T	T	T	G	.	.	C	.	A	A	G	T	A	A	A	C
XM 020569400.1 Prunus persica LOB domain-containing protein 36 (LOC18770518)	G	C	G	.	C	G	A	.	.	G	A	G	.	A	G	.	A	G	.	A	G	A	T	G	.	T	C	A	.	G	A	.	T	T	T	T	G	.	.	C	.	A	A	G	T	A	A	A	C
XM 039303329.1 Eucalyptus grandis LOB domain-containing protein 25 (LOC104422633)	A	A	.	T	.	G	T	.	C	A	T	.	G	G	A	A	C	G	.	A	G	A	T	C	C	A	T	.	.	G	.	.	T	T	-	-	-	-	-	-	-	T	T	T	A	G	C	C	A
XM 021969367.1 Prunus avium LOB domain-containing protein 36-like (LOC110766103)	G	C	G	.	C	G	A	.	.	G	A	G	.	A	G	.	A	G	.	A	G	A	T	G	.	T	C	A	.	G	A	.	T	T	T	T	G	.	.	C	.	A	A	G	T	A	A	A	C
XM 031649151.1 Nymphaea colorata LOB domain-containing protein 4 (LOC116267437)	.	C	T	-	-	-	.	T	C	.	.	T	.	.	.	T	C	T	C	T	C	T	C	A	.	.	.	.	.	.	A	.	T	T	G	T	.	.	.	T	T	A	T	T	G	T	A	-	-
TcLBD25 Tc contig 32513 Thesium chinense	G	G	T	C	A	A	G	A	C	A	G	T	G	G	A	G	.	.	.	A	A	.	.	.	.	.	T	.	.	.	A	-	-	-	-	-	-	-	-	-	-	-	-	-	-	-	-	-	-
XM 021792962.1 Hevea brasiliensis LOB domain-containing protein 25-like (LOC110641299)	-	-	T	T	.	.	T	A	.	A	T	T	T	A	T	A	T	T	T	T	A	T	T	.	.	A	.	.	A	G	C	A	T	A	-	-	.	C	C	T	G	T	A	T	A	A	C	T	G
XM 010110517.2 Morus notabilis LOB domain-containing protein 25 (LOC21403448)	G	G	T	T	.	C	T	C	C	.	T	G	T	A	T	A	C	G	T	A	C	.	T	A	G	A	T	.	A	G	.	A	T	A	.	A	.	.	.	G	G	T	A	T	A	A	T	T	G
XM 028069675.1 Vigna unguiculata LOB domain-containing protein 25 (LOC114182741)	.	A	G	T	G	.	G	T	G	G	T	T	A	A	T	T	C	T	C	A	A	C	C	C	.	C	T	A	T	G	C	A	T	.	.	A	.	T	A	T	-	T	A	T	A	C	-	-	-
XM 039287413.1 Dioscorea cayenensis subsp. rotundata LOB domain-containing protein 25-like (LOC120280546)	A	A	A	T	C	A	A	A	G	G	A	.	G	G	G	T	.	G	A	.	G	.	.	A	.	A	G	C	A	G	C	A	G	.	.	G	C	.	G	C	.	T	G	T	G	A	A	C	T
XM 014898406.2 Brachypodium distachyon LOB domain-containing protein 6 (LOC100844272)	C	G	.	-	-	-	.	.	G	G	T	G	.	.	A	.	T	.	C	A	.	.	C	G	G	A	G	C	A	C	C	A	C	.	.	A	C	.	A	C	.	A	C	A	A	C	A	A	T
XM 020740568.1 Phalaenopsis equestris LOB domain-containing protein 25-like (LOC110036180)	.	A	A	A	G	A	.	T	T	G	G	G	T	C	G	T	.	C	T	A	A	.	T	.	.	.	.	.	.	G	.	.	T	G	.	G	.	T	.	T	T	T	G	T	T	T	G	A	G
XM 037555692.1 Triticum dicoccoides protein LATERAL ORGAN BOUNDARIES-like (LOC119274929)	C	G	.	C	G	G	T	T	G	C	T	T	.	.	A	.	A	.	T	A	.	.	C	G	G	A	G	C	A	G	C	A	.	.	.	A	C	G	C	T	G	-	-	-	-	-	-	-	-
XR 004640408.1 Setaria viridis LOB domain-containing protein 4-like (LOC117855023)	A	G	.	-	-	-	.	.	G	G	T	G	.	.	A	.	T	T	C	A	.	.	C	G	G	A	G	C	A	.	C	A	.	.	G	T	C	G	.	C	.	T	G	A	-	-	-	-	-
XM 004968278.4 Setaria italica LOB domain-containing protein 4 (LOC101761379)	A	G	.	-	-	-	.	.	G	G	T	G	.	.	A	.	T	T	C	A	.	.	C	G	G	A	G	C	A	.	C	A	.	.	G	T	C	G	.	C	.	T	G	A	-	-	-	-	-
XM 002455070.2 Sorghum bicolor LOB domain-containing protein 6 (LOC8078489)	A	G	.	.	G	G	.	.	G	C	T	G	.	.	A	.	T	T	C	A	.	.	C	G	G	A	.	C	C	.	C	A	G	.	.	A	C	G	.	C	.	T	T	A	-	-	-	-	-
AtLBD25 AT3G27650.1 Arabidopsis thaliana	-	-	-	-	-	-	-	-	-	-	-	-	-	-	-	-	-	-	-	-	-	-	-	-	-	-	-	-	-	-	-	-	-	-	-	-	-	-	-	-	-	-	-	-	-	-	-	-	-
XM 021026888.1 Arabidopsis lyrata subsp. lyrata LOB domain-containing protein 25 (LOC9311462)	-	G	G	A	.	A	T	C	T	.	.	G	T	A	T	G	T	.	T	A	.	A	T	G	C	-	-	-	-	-	-	-	-	-	-	C	.	.	-	-	-	T	G	G	A	G	A	C	A
XM 010504468.2 Camelina sativa LOB domain-containing protein 25 (LOC104780009)	-	G	G	A	.	A	T	C	T	.	.	G	T	A	T	G	T	.	T	A	.	A	T	G	.	A	T	A	T	.	.	A	T	G	T	C	.	.	-	-	-	T	G	G	G	G	A	C	A
XM 006291986.2 Capsella rubella LOB domain-containing protein 25 (LOC17885542)	.	A	T	A	.	A	T	C	T	.	.	G	T	A	T	G	T	.	T	A	.	A	T	G	.	C	T	A	T	.	.	A	-	-	-	-	.	.	-	-	-	T	G	G	G	G	G	C	A
XM 024151600.1 Eutrema salsugineum LOB domain-containing protein 25 (LOC18011841)	-	A	G	A	.	A	T	T	.	.	.	.	T	G	T	G	T	.	T	A	.	.	T	C	A	A	T	A	T	.	A	.	G	A	T	A	.	G	C	C	T	T	A	A	T	G	A	C	A
XM 009113332.3 Brassica rapa LOB domain-containing protein 25 (LOC103837000)	.	A	T	A	.	A	.	T	T	A	T	G	.	G	T	A	T	G	A	A	A	A	A	A	A	A	.	A	A	C	.	T	.	T	G	C	G	T	A	T	G	T	G	T	C	A	T	T	T
XM 013869604.2 Brassica napus LOB domain-containing protein 25 (LOC106428857)	.	A	T	A	.	A	.	T	T	A	T	G	.	G	T	A	T	G	A	A	A	A	A	A	A	A	.	A	A	C	.	T	.	T	G	C	G	T	A	T	G	T	G	T	C	A	T	T	T
XM 013753681.1 Brassica oleracea var. oleracea LOB domain-containing protein 25 (LOC106315852)	-	-	-	-	-	-	-	-	-	-	-	-	-	-	-	-	-	-	-	-	-	-	-	-	-	-	-	-	-	-	-	-	-	-	-	-	-	-	-	-	-	-	-	-	-	-	-	-	-
XM 018597567.1 Raphanus sativus LOB domain-containing protein 25 (LOC108824194)	-	A	.	A	.	A	.	T	T	A	T	G	.	G	T	.	T	T	T	.	.	A	A	.	.	T	.	A	A	T	.	.	T	A	C	T	.	.	C	T	T	T	T	A	C	A	T	G	G
XM 033273994.1 Brassica rapa LOB domain-containing protein 25 (LOC103875198)	G	A	G	.	.	C	A	A	.	G	G	.	T	A	T	T	T	G	T	.	A	A	T	A	.	.	C	C	A	.	A	C	.	A	G	C	A	.	A	T	.	T	A	G	T	A	A	C	T
XM 013789172.2 Brassica napus LOB domain-containing protein 25 (LOC106349238)	G	A	G	.	.	C	A	A	.	G	G	.	T	A	T	T	T	G	T	.	A	A	T	A	.	.	C	C	A	.	A	C	.	A	G	C	A	.	A	T	.	T	A	G	T	A	A	C	T
SlLBD25 Solyc02g067800.4.1 Solanum lycopersicum	A	.	.	C	G	-	-	-	-	C	.	G	.	A	.	G	T	C	A	C	.	T	.	A	.	.	G	A	.	G	A	A	G	T	.	A	C	.	A	T	-	-	-	-	-	T	T	T	G
XM 027915372.1 Solanum pennellii protein ASYMMETRIC LEAVES 2-like (LOC107012907)	A	C	A	C	A	.	A	A	T	C	.	G	.	G	G	A	T	C	A	C	.	T	.	A	.	.	G	A	.	G	A	A	G	T	.	A	C	.	A	T	-	-	-	-	-	T	T	T	G
XM 006352082.2 Solanum tuberosum LOB domain-containing protein 6-like (LOC102600933)	-	C	A	T	A	.	A	A	T	C	.	G	.	G	G	-	-	-	A	C	.	T	.	A	.	.	G	A	.	G	A	A	G	T	.	A	C	.	A	T	-	-	-	-	-	T	T	T	G
XM 019381914.1 Nicotiana attenuata LOB domain-containing protein 6-like (LOC109217650)	-	-	-	-	-	.	T	A	T	A	.	G	A	A	G	-	-	-	A	T	.	T	.	A	A	A	G	A	.	G	A	A	G	T	.	A	.	.	A	T	-	-	-	-	-	T	T	T	G
XM 016635784.1 Nicotiana tabacum LOB domain-containing protein 6-like (LOC107810949)	-	-	-	-	-	.	T	A	T	A	.	G	A	A	G	-	-	-	A	T	.	T	.	A	A	.	G	A	.	G	A	A	G	T	.	A	.	.	A	T	-	-	-	-	-	T	T	T	G
XM 009628242.3 Nicotiana tomentosiformis protein ASYMMETRIC LEAVES 2-like (LOC104117223)	-	-	-	-	-	.	T	A	T	A	.	G	A	A	G	-	-	-	A	T	.	T	.	A	A	.	G	A	.	G	A	A	G	T	.	A	C	.	A	T	-	-	-	-	-	T	T	T	T
XM 009781218.1 Nicotiana sylvestris LOB domain-containing protein 6-like (LOC104228694)	-	-	-	-	-	.	T	A	T	A	.	G	A	A	G	-	-	-	A	T	.	T	.	A	A	.	G	A	.	G	A	A	G	T	.	A	.	.	A	T	-	-	-	-	-	T	T	T	G
XM 015201857.2 Solanum pennellii protein ASYMMETRIC LEAVES 2 (LOC107003515)	-	-	-	-	A	.	G	A	T	.	.	G	A	G	.	A	T	T	T	.	A	A	.	G	.	C	.	.	.	G	G	A	G	.	.	A	C	.	A	C	-	-	-	-	-	-	T	T	C
XM 004250460.4 Solanum lycopersicum protein ASYMMETRIC LEAVES 2 (LOC101258218)	-	-	-	-	A	.	G	A	T	.	.	G	A	G	.	A	T	T	T	.	A	A	.	G	.	C	.	.	.	G	G	A	G	.	.	A	C	.	A	C	-	-	-	-	-	-	T	T	C
XM 011650678.2 Cucumis sativus protein ASYMMETRIC LEAVES 2 (LOC101203281)	-	-	-	-	A	C	G	A	-	-	.	G	G	A	A	.	T	T	C	.	A	C	.	G	C	.	G	.	A	G	C	A	.	.	T	A	C	G	A	C	G	G	A	C	T	T	T	T	G
XM 037635408.1 Jatropha curcas LOB domain-containing protein 36 (LOC105629891)	G	C	T	.	C	A	A	.	.	G	A	G	.	A	G	.	A	.	C	A	.	A	T	G	.	T	T	A	A	G	G	T	T	T	.	T	G	.	G	C	.	-	-	-	-	-	-	-	-
CcLBD25 Cc019141 Cuscuta campestris	-	-	-	-	-	-	-	-	-	-	-	-	-	-	-	-	-	-	-	-	-	-	-	-	-	-	-	-	-	-	-	-	-	-	-	-	-	-	-	-	-	-	-	-	-	-	-	-	-
XM 013000125.1 Erythranthe guttatus protein LATERAL ORGAN BOUNDARIES (LOC105974961)	T	C	T	G	C	T	G	C	T	G	C	A	C	A	A	A	G	C	T	A	T	A	G	C	T	T	C	T	A	T	T	-	T	T	C	C	C	T	T	T	T	G	A	A	A	T	A	T	T
XM 019203411.1 Tarenaya hassleriana protein LATERAL ORGAN BOUNDARIES (LOC104821487)	T	T	T	G	T	G	G	T	T	T	C	A	-	-	A	G	A	C	C	G	G	A	G	T	T	C	A	T	G	C	G	G	T	T	T	G	A	G	T	T	T	G	C	T	A	T	A	T	G
XM 030583989.1 Syzygium oleosum LOB domain-containing protein 25 (LOC115661783)	A	T	C	C	A	T	C	A	A	C	-	-	C	A	T	G	T	-	G	C	A	T	A	C	C	T	-	-	-	A	C	T	T	G	G	T	T	A	T	G	G	A	T	T	T	T	A	T	A
XM 030665770.1 Rhodamnia argentea LOB domain-containing protein 25 (LOC115734820)	T	T	T	G	A	G	C	A	G	C	-	-	C	A	T	A	A	A	G	C	A	C	A	A	A	T	-	-	-	C	T	T	C	A	T	C	T	T	C	A	A	C	T	C	T	T	G	T	A
XM 008243315.2 Prunus mume LOB domain-containing protein 36 (LOC103339951)	A	T	T	C	A	A	C	A	G	T	G	G	G	T	T	T	G	A	C	T	T	G	T	C	C	C	C	C	G	G	C	T	C	A	G	T	G	A	C	C	G	T	G	A	G	C	G	G	G
XM 020569400.1 Prunus persica LOB domain-containing protein 36 (LOC18770518)	A	T	T	C	A	A	C	A	G	T	G	G	G	T	T	T	G	A	C	T	T	G	T	C	C	C	C	C	G	G	C	T	C	A	G	T	G	A	C	C	G	T	G	A	G	C	G	G	G
XM 039303329.1 Eucalyptus grandis LOB domain-containing protein 25 (LOC104422633)	G	A	T	C	A	G	C	T	A	T	G	G	T	A	T	A	A	G	T	G	A	T	A	A	T	C	A	T	G	T	G	C	T	A	T	T	T	T	G	T	C	A	T	G	A	A	T	C	A
XM 021969367.1 Prunus avium LOB domain-containing protein 36-like (LOC110766103)	A	T	T	C	A	A	C	A	G	T	G	G	G	T	T	T	G	A	C	T	T	G	T	C	C	C	C	C	G	G	C	T	C	A	G	T	G	A	C	C	G	T	G	A	G	C	G	G	G
XM 031649151.1 Nymphaea colorata LOB domain-containing protein 4 (LOC116267437)	T	T	A	T	T	T	G	A	A	G	A	G	C	A	G	T	A	G	A	T	T	A	C	A	C	T	T	-	-	A	T	G	T	T	G	G	T	T	T	C	C	T	T	T	A	T	C	A	A
TcLBD25 Tc contig 32513 Thesium chinense	-	-	-	-	-	-	-	-	-	-	-	-	-	-	-	-	-	-	-	-	-	-	-	-	-	-	-	-	-	-	-	-	-	-	-	-	-	-	-	-	-	-	-	-	-	-	-	-	-
XM 021792962.1 Hevea brasiliensis LOB domain-containing protein 25-like (LOC110641299)	G	T	T	T	T	C	T	T	C	T	C	-	T	G	A	A	A	T	T	A	C	T	A	G	C	C	C	T	G	T	A	C	T	T	-	-	-	T	G	G	C	A	C	C	A	C	A	A	A
XM 010110517.2 Morus notabilis LOB domain-containing protein 25 (LOC21403448)	T	C	T	A	C	G	T	A	C	T	T	G	T	A	A	A	A	A	A	A	C	T	A	T	A	A	C	T	T	T	C	T	T	T	G	C	T	T	C	A	T	A	T	C	A	T	G	T	T
XM 028069675.1 Vigna unguiculata LOB domain-containing protein 25 (LOC114182741)	-	-	-	-	-	-	-	-	-	-	-	-	-	-	-	-	-	-	-	-	-	-	-	-	-	-	-	-	-	-	-	-	-	-	-	-	-	-	-	-	-	-	-	-	-	-	-	-	-
XM 039287413.1 Dioscorea cayenensis subsp. rotundata LOB domain-containing protein 25-like (LOC120280546)	A	A	A	A	A	C	C	T	A	C	-	-	T	T	A	A	T	T	A	A	A	T	T	T	C	T	T	T	G	C	C	T	T	A	A	T	T	A	A	A	A	A	C	T	A	T	G	T	A
XM 014898406.2 Brachypodium distachyon LOB domain-containing protein 6 (LOC100844272)	T	G	G	C	G	C	C	C	G	T	G	C	A	G	A	T	C	C	C	T	T	A	C	G	C	C	T	C	C	A	T	G	G	C	G	A	A	C	T	G	G	G	C	C	G	T	G	A	A
XM 020740568.1 Phalaenopsis equestris LOB domain-containing protein 25-like (LOC110036180)	-	-	-	-	-	-	-	-	-	-	-	-	-	-	-	-	-	-	-	-	-	-	-	-	-	-	-	-	-	-	-	-	-	-	-	-	-	-	-	-	-	-	-	-	-	-	-	-	-
XM 037555692.1 Triticum dicoccoides protein LATERAL ORGAN BOUNDARIES-like (LOC119274929)	T	G	G	C	G	C	C	C	G	T	G	C	A	G	A	T	C	C	C	T	T	A	C	G	C	C	T	C	C	A	T	G	G	C	G	A	A	T	T	G	G	G	C	T	G	T	G	A	A
XR 004640408.1 Setaria viridis LOB domain-containing protein 4-like (LOC117855023)	T	G	G	C	G	C	C	C	G	T	G	C	T	G	-	-	-	C	C	T	T	A	C	G	C	T	T	C	C	A	T	G	G	C	T	A	A	T	T	G	G	G	C	C	G	T	G	A	A
XM 004968278.4 Setaria italica LOB domain-containing protein 4 (LOC101761379)	T	G	G	C	G	C	C	C	G	T	G	C	T	G	-	-	-	C	C	T	T	A	C	G	C	T	T	C	C	A	T	G	G	C	T	A	A	T	T	G	G	G	C	C	G	T	G	A	A
XM 002455070.2 Sorghum bicolor LOB domain-containing protein 6 (LOC8078489)	T	G	G	C	G	C	C	C	G	T	C	C	T	G	-	-	-	C	C	T	T	A	C	G	C	T	T	C	C	A	T	G	G	C	T	A	A	T	T	G	G	G	C	C	G	T	G	A	A
AtLBD25 AT3G27650.1 Arabidopsis thaliana	-	-	-	-	-	-	-	-	-	-	-	-	-	-	-	-	-	-	-	-	-	-	-	-	-	-	-	-	-	-	-	-	-	-	-	-	-	-	-	-	-	-	-	-	-	-	-	-	-
XM 021026888.1 Arabidopsis lyrata subsp. lyrata LOB domain-containing protein 25 (LOC9311462)	T	T	T	-	T	-	C	A	T	G	T	A	T	A	C	A	C	-	-	T	T	A	T	G	C	G	-	T	A	T	G	T	G	T	A	A	T	T	T	A	A	C	T	T	G	T	A	A	T
XM 010504468.2 Camelina sativa LOB domain-containing protein 25 (LOC104780009)	T	T	T	-	T	G	C	A	T	G	T	A	T	T	T	A	A	A	-	T	T	A	T	G	C	G	-	T	A	T	G	T	G	T	A	A	T	T	T	A	A	C	T	T	G	T	A	A	T
XM 006291986.2 Capsella rubella LOB domain-containing protein 25 (LOC17885542)	T	A	T	G	T	T	A	A	T	T	T	G	T	T	T	G	C	-	-	-	-	A	T	G	T	A	-	T	A	T	A	A	T	T	A	T	G	G	G	T	A	T	G	T	G	T	A	A	T
XM 024151600.1 Eutrema salsugineum LOB domain-containing protein 25 (LOC18011841)	T	T	T	A	T	T	T	G	T	A	T	G	T	A	T	A	T	A	C	T	T	A	T	G	C	G	G	T	T	T	G	T	G	T	A	A	T	T	T	A	A	C	T	T	G	T	A	A	T
XM 009113332.3 Brassica rapa LOB domain-containing protein 25 (LOC103837000)	T	C	A	A	A	G	G	A	T	T	T	T	C	T	G	A	A	T	A	C	G	G	T	G	A	A	A	G	G	A	A	A	T	A	A	T	T	A	A	T	T	G	A	T	A	T	A	T	G
XM 013869604.2 Brassica napus LOB domain-containing protein 25 (LOC106428857)	-	-	-	-	-	-	-	-	-	-	-	-	-	-	-	-	-	-	-	-	-	-	-	-	-	-	-	-	-	-	-	-	-	-	-	-	-	-	-	-	-	-	-	-	-	-	-	-	-
XM 013753681.1 Brassica oleracea var. oleracea LOB domain-containing protein 25 (LOC106315852)	-	-	-	-	-	-	-	-	-	-	-	-	-	-	-	-	-	-	-	-	-	-	-	-	-	-	-	-	-	-	-	-	-	-	-	-	-	-	-	-	-	-	-	-	-	-	-	-	-
XM 018597567.1 Raphanus sativus LOB domain-containing protein 25 (LOC108824194)	A	T	A	A	G	G	A	A	A	T	A	A	T	T	A	A	T	T	C	A	T	G	T	A	T	G	T	G	C	T	T	G	T	G	A	T	G	C	G	T	T	C	T	T	A	A	-	-	-
XM 033273994.1 Brassica rapa LOB domain-containing protein 25 (LOC103875198)	A	A	C	T	T	G	C	A	T	T	T	T	A	T	A	A	-	-	-	-	-	-	-	-	-	-	-	-	-	-	-	-	-	-	-	-	-	-	-	-	-	-	-	-	-	-	-	-	-
XM 013789172.2 Brassica napus LOB domain-containing protein 25 (LOC106349238)	A	A	C	T	T	G	C	A	T	T	T	T	A	T	A	A	-	-	-	-	-	-	-	-	-	-	-	-	-	-	-	-	-	-	-	-	-	-	-	-	-	-	-	-	-	-	-	-	-
SlLBD25 Solyc02g067800.4.1 Solanum lycopersicum	-	-	-	-	-	-	-	-	-	-	-	-	-	-	-	-	-	-	-	-	-	-	-	-	-	-	-	-	-	-	-	-	-	-	-	-	-	-	-	-	-	-	-	-	-	-	-	-	-
XM 027915372.1 Solanum pennellii protein ASYMMETRIC LEAVES 2-like (LOC107012907)	A	T	C	A	C	A	G	G	C	A	G	G	C	A	C	T	A	T	C	A	T	C	A	G	T	G	T	A	A	T	T	A	T	G	T	A	T	C	T	C	A	A	G	C	A	T	T	T	T
XM 006352082.2 Solanum tuberosum LOB domain-containing protein 6-like (LOC102600933)	T	T	T	-	-	-	G	A	T	T	G	T	T	T	C	A	A	C	T	C	A	T	G	A	T	T	C	A	A	T	T	C	C	C	T	G	C	A	T	A	A	A	-	-	A	T	T	A	T
XM 019381914.1 Nicotiana attenuata LOB domain-containing protein 6-like (LOC109217650)	T	T	T	G	T	T	T	G	A	A	G	G	T	A	A	A	A	T	T	A	-	T	G	T	T	G	A	G	A	T	T	A	T	A	T	A	C	A	T	A	G	A	T	T	A	T	A	A	T
XM 016635784.1 Nicotiana tabacum LOB domain-containing protein 6-like (LOC107810949)	T	T	T	G	T	T	T	A	A	A	G	G	C	A	A	A	A	T	T	A	-	T	G	T	T	G	A	G	A	T	T	A	T	A	T	A	T	A	C	A	G	A	T	T	G	T	A	A	T
XM 009628242.3 Nicotiana tomentosiformis protein ASYMMETRIC LEAVES 2-like (LOC104117223)	T	T	T	G	T	T	T	G	A	A	G	G	T	A	A	A	A	T	T	A	-	T	G	T	T	G	A	G	A	T	T	A	T	A	T	A	C	A	C	A	G	A	T	T	G	T	A	A	T
XM 009781218.1 Nicotiana sylvestris LOB domain-containing protein 6-like (LOC104228694)	T	T	T	G	T	T	T	A	A	A	G	G	C	A	A	A	A	T	T	A	-	T	G	T	T	G	A	G	A	T	T	A	T	A	T	A	T	A	C	A	G	A	T	T	G	T	A	A	T
XM 015201857.2 Solanum pennellii protein ASYMMETRIC LEAVES 2 (LOC107003515)	T	G	A	G	T	C	A	-	-	-	G	T	T	C	C	A	G	C	A	G	-	-	C	C	T	A	G	G	G	C	T	G	C	T	G	G	A	G	C	T	G	A	T	G	G	A	C	A	C
XM 004250460.4 Solanum lycopersicum protein ASYMMETRIC LEAVES 2 (LOC101258218)	T	G	A	G	T	C	A	-	-	-	G	T	T	C	C	A	G	C	A	G	-	-	C	C	T	A	G	G	G	C	T	G	C	T	G	G	A	G	C	T	G	A	T	G	G	A	C	A	C
XM 011650678.2 Cucumis sativus protein ASYMMETRIC LEAVES 2 (LOC101203281)	T	C	A	G	C	C	A	C	C	A	G	T	T	C	C	A	G	C	A	A	-	-	A	C	T	C	G	C	G	C	C	G	C	C	G	C	C	G	G	A	G	A	C	G	A	T	C	G	T
XM 037635408.1 Jatropha curcas LOB domain-containing protein 36 (LOC105629891)	G	T	T	T	A	A	T	A	G	A	G	G	T	T	T	T	A	A	T	T	-	-	-	C	T	T	C	T	A	A	T	T	C	A	G	T	T	A	A	T	A	C	T	A	A	T	A	A	T
CcLBD25 Cc019141 Cuscuta campestris	-	-	-	-	-	-	-	-	-	-	-	-	-	-	-	-	-	-	-	-	-	-	-	-	-	-	-	-	-	-	-	-	-	-	-	-	-	-	-	-	-	-	-	-	-	-	-	-	-
XM 013000125.1 Erythranthe guttatus protein LATERAL ORGAN BOUNDARIES (LOC105974961)	T	T	C	T	G	C	T	C	A	T	G	A	T	T	T	T	T	C	T	A	G	C	T	A	C	C	T	A	T	T	T	A	A	A	A	A	A	G	A	A	G	C	A	C	T	T	T	T	A
XM 019203411.1 Tarenaya hassleriana protein LATERAL ORGAN BOUNDARIES (LOC104821487)	T	G	C	T	A	T	A	T	A	T	-	A	T	A	T	A	T	A	T	A	T	A	T	A	T	A	T	A	T	T	T	G	T	-	-	-	T	G	T	G	T	C	G	G	A	C	A	T	A
XM 030583989.1 Syzygium oleosum LOB domain-containing protein 25 (LOC115661783)	A	T	A	T	A	T	A	T	G	T	G	G	-	-	A	G	T	C	T	T	G	T	A	G	T	A	G	C	T	A	T	A	G	C	T	T	-	-	-	-	C	T	A	G	A	C	C	A	T
XM 030665770.1 Rhodamnia argentea LOB domain-containing protein 25 (LOC115734820)	A	T	G	T	T	C	T	T	G	C	G	G	-	-	C	T	T	T	T	C	A	T	T	T	C	G	G	C	T	G	C	G	C	G	T	C	-	-	-	-	T	T	-	-	-	T	C	A	C
XM 008243315.2 Prunus mume LOB domain-containing protein 36 (LOC103339951)	G	C	T	G	T	T	T	C	A	C	C	T	T	C	T	T	T	G	G	C	T	C	T	G	G	G	G	T	T	T	G	A	T	A	G	C	A	A	T	T	C	T	T	A	T	C	A	T	C
XM 020569400.1 Prunus persica LOB domain-containing protein 36 (LOC18770518)	G	C	T	G	T	T	T	C	T	C	C	T	T	C	T	T	T	G	G	C	T	C	T	G	G	G	G	T	T	T	G	A	T	A	G	C	A	A	T	T	C	T	T	A	T	C	A	T	C
XM 039303329.1 Eucalyptus grandis LOB domain-containing protein 25 (LOC104422633)	G	G	A	C	T	T	A	G	G	A	C	T	C	T	C	T	T	C	C	T	G	T	T	G	C	T	A	G	A	T	T	G	G	A	T	G	A	A	G	C	T	A	G	T	A	A	T	G	G
XM 021969367.1 Prunus avium LOB domain-containing protein 36-like (LOC110766103)	G	C	T	G	T	T	T	C	A	C	C	T	T	C	T	T	T	G	G	C	T	C	T	G	G	G	G	T	T	T	G	A	T	A	G	C	A	A	T	T	C	T	T	A	T	C	A	T	C
XM 031649151.1 Nymphaea colorata LOB domain-containing protein 4 (LOC116267437)	-	-	-	-	-	-	-	-	-	-	-	-	-	-	-	-	-	-	-	-	-	-	-	-	-	-	-	-	-	-	-	-	-	-	-	-	-	-	-	-	-	-	-	-	-	-	-	-	-
TcLBD25 Tc contig 32513 Thesium chinense	-	-	-	-	-	-	-	-	-	-	-	-	-	-	-	-	-	-	-	-	-	-	-	-	-	-	-	-	-	-	-	-	-	-	-	-	-	-	-	-	-	-	-	-	-	-	-	-	-
XM 021792962.1 Hevea brasiliensis LOB domain-containing protein 25-like (LOC110641299)	G	A	C	C	T	T	G	G	-	-	-	-	-	-	-	A	T	C	T	T	T	C	T	A	T	G	G	C	A	C	-	-	-	-	-	-	-	-	-	-	-	-	-	-	-	-	-	-	-
XM 010110517.2 Morus notabilis LOB domain-containing protein 25 (LOC21403448)	G	A	T	T	T	T	G	A	T	T	G	A	G	A	A	G	T	C	C	T	T	G	C	T	A	G	G	T	A	G	A	A	T	G	T	T	A	A	T	T	T	T	T	T	T	T	T	T	C
XM 028069675.1 Vigna unguiculata LOB domain-containing protein 25 (LOC114182741)	-	-	-	-	-	-	-	-	-	-	-	-	-	-	-	-	-	-	-	-	-	-	-	-	-	-	-	-	-	-	-	-	-	-	-	-	-	-	-	-	-	-	-	-	-	-	-	-	-
XM 039287413.1 Dioscorea cayenensis subsp. rotundata LOB domain-containing protein 25-like (LOC120280546)	G	T	C	T	T	C	A	A	G	T	G	T	-	-	A	C	T	C	T	G	A	T	T	T	A	A	A	T	C	T	C	A	T	G	G	T	A	A	-	T	T	A	A	T	A	T	C	A	T
XM 014898406.2 Brachypodium distachyon LOB domain-containing protein 6 (LOC100844272)	G	G	A	T	C	G	G	A	G	A	G	C	A	T	C	G	G	-	-	-	T	A	T	G	G	A	T	C	A	C	A	A	G	G	A	A	G	G	A	G	G	A	G	A	C	A	G	C	A
XM 020740568.1 Phalaenopsis equestris LOB domain-containing protein 25-like (LOC110036180)	-	-	-	-	-	-	-	-	-	-	-	-	-	-	-	-	-	-	-	-	-	-	-	-	-	-	-	-	-	-	-	-	-	-	-	-	-	-	-	-	-	-	-	-	-	-	-	-	-
XM 037555692.1 Triticum dicoccoides protein LATERAL ORGAN BOUNDARIES-like (LOC119274929)	G	G	A	T	C	A	G	A	G	A	G	C	A	T	T	G	T	-	-	-	G	A	T	G	G	A	T	C	A	C	A	A	G	G	A	A	G	G	A	G	G	C	G	A	C	A	G	C	A
XR 004640408.1 Setaria viridis LOB domain-containing protein 4-like (LOC117855023)	G	G	A	T	C	G	G	A	G	A	G	C	A	T	C	G	T	-	-	-	G	T	T	G	G	A	T	C	A	C	A	A	G	G	A	A	G	G	G	G	G	A	G	A	C	A	G	C	A
XM 004968278.4 Setaria italica LOB domain-containing protein 4 (LOC101761379)	G	G	A	T	C	G	G	A	G	A	G	C	A	T	C	G	T	-	-	-	G	T	T	G	G	A	T	C	A	C	A	A	G	G	A	A	G	G	G	G	G	A	G	A	C	A	G	C	A
XM 002455070.2 Sorghum bicolor LOB domain-containing protein 6 (LOC8078489)	G	G	A	T	C	A	G	A	G	A	G	C	A	T	T	G	G	T	G	G	G	T	T	G	G	A	T	C	A	C	A	A	G	G	A	A	G	G	G	G	G	A	G	A	C	A	G	C	A
AtLBD25 AT3G27650.1 Arabidopsis thaliana	-	-	-	-	-	-	-	-	-	-	-	-	-	-	-	-	-	-	-	-	-	-	-	-	-	-	-	-	-	-	-	-	-	-	-	-	-	-	-	-	-	-	-	-	-	-	-	-	-
XM 021026888.1 Arabidopsis lyrata subsp. lyrata LOB domain-containing protein 25 (LOC9311462)	G	A	T	G	A	T	G	T	T	T	A	A	T	A	A	G	C	A	A	T	A	A	C	T	A	G	C	T	C	T	T	G	C	T	C	T	T	G	C	T	C	A	T	A	C	-	-	-	-
XM 010504468.2 Camelina sativa LOB domain-containing protein 25 (LOC104780009)	G	A	T	G	A	T	G	T	T	G	A	A	T	A	A	G	C	A	A	T	A	A	C	T	A	T	C	C	C	T	T	T	C	T	C	-	-	-	-	-	-	-	-	-	-	-	-	-	-
XM 006291986.2 Capsella rubella LOB domain-containing protein 25 (LOC17885542)	G	T	T	G	A	T	G	T	T	G	A	A	T	-	-	-	-	-	-	-	-	-	-	-	-	-	-	-	-	-	-	-	-	-	-	-	-	-	-	-	-	-	-	-	-	-	-	-	-
XM 024151600.1 Eutrema salsugineum LOB domain-containing protein 25 (LOC18011841)	-	-	-	-	-	-	-	-	-	-	-	-	-	-	-	-	-	-	-	-	-	-	-	-	-	-	-	-	-	-	-	-	-	-	-	-	-	-	-	-	-	-	-	-	-	-	-	-	-
XM 009113332.3 Brassica rapa LOB domain-containing protein 25 (LOC103837000)	G	C	T	A	T	A	G	G	A	A	G	A	T	A	G	T	A	A	A	T	T	T	C	G	T	T	T	T	T	A	G	T	G	A	C	A	A	A	C	A	A	A	C	A	A	A	A	A	A
XM 013869604.2 Brassica napus LOB domain-containing protein 25 (LOC106428857)	-	-	-	-	-	-	-	-	-	-	-	-	-	-	-	-	-	-	-	-	-	-	-	-	-	-	-	-	-	-	-	-	-	-	-	-	-	-	-	-	-	-	-	-	-	-	-	-	-
XM 013753681.1 Brassica oleracea var. oleracea LOB domain-containing protein 25 (LOC106315852)	-	-	-	-	-	-	-	-	-	-	-	-	-	-	-	-	-	-	-	-	-	-	-	-	-	-	-	-	-	-	-	-	-	-	-	-	-	-	-	-	-	-	-	-	-	-	-	-	-
XM 018597567.1 Raphanus sativus LOB domain-containing protein 25 (LOC108824194)	-	-	-	-	-	-	-	-	-	-	-	-	-	-	-	-	-	-	-	-	-	-	-	-	-	-	-	-	-	-	-	-	-	-	-	-	-	-	-	-	-	-	-	-	-	-	-	-	-
XM 033273994.1 Brassica rapa LOB domain-containing protein 25 (LOC103875198)	-	-	-	-	-	-	-	-	-	-	-	-	-	-	-	-	-	-	-	-	-	-	-	-	-	-	-	-	-	-	-	-	-	-	-	-	-	-	-	-	-	-	-	-	-	-	-	-	-
XM 013789172.2 Brassica napus LOB domain-containing protein 25 (LOC106349238)	-	-	-	-	-	-	-	-	-	-	-	-	-	-	-	-	-	-	-	-	-	-	-	-	-	-	-	-	-	-	-	-	-	-	-	-	-	-	-	-	-	-	-	-	-	-	-	-	-
SlLBD25 Solyc02g067800.4.1 Solanum lycopersicum	-	-	-	-	-	-	-	-	-	-	-	-	-	-	-	-	-	-	-	-	-	-	-	-	-	-	-	-	-	-	-	-	-	-	-	-	-	-	-	-	-	-	-	-	-	-	-	-	-
XM 027915372.1 Solanum pennellii protein ASYMMETRIC LEAVES 2-like (LOC107012907)	T	A	A	T	T	A	C	T	C	G	A	T	C	T	A	G	A	G	T	T	G	T	T	C	A	T	C	C	A	T	T	G	C	T	G	C	T	T	T	C	A	C	C	T	T	A	G	T	A
XM 006352082.2 Solanum tuberosum LOB domain-containing protein 6-like (LOC102600933)	T	A	A	T	T	T	T	T	C	A	A	C	T	A	G	C	A	G	C	C	C	C	T	T	T	T	A	T	A	G	G	G	C	A	G	C	A	T	A	C	A	A	C	A	T	G	A	T	G
XM 019381914.1 Nicotiana attenuata LOB domain-containing protein 6-like (LOC109217650)	-	-	A	T	T	A	T	T	C	A	G	T	A	C	G	T	A	-	-	T	G	A	T	C	A	T	C	T	G	T	T	T	A	T	A	A	G	T	T	C	A	T	T	A	T	A	A	T	G
XM 016635784.1 Nicotiana tabacum LOB domain-containing protein 6-like (LOC107810949)	-	-	A	T	-	-	-	-	-	-	-	-	-	-	-	-	-	-	-	-	-	-	-	-	-	-	-	-	-	-	-	-	-	-	-	-	-	-	-	-	-	-	-	-	-	-	-	-	-
XM 009628242.3 Nicotiana tomentosiformis protein ASYMMETRIC LEAVES 2-like (LOC104117223)	-	-	-	-	-	-	-	-	-	-	-	-	-	-	-	-	-	-	-	-	-	-	-	-	-	-	-	-	-	-	-	-	-	-	-	-	-	-	-	-	-	-	-	-	-	-	-	-	-
XM 009781218.1 Nicotiana sylvestris LOB domain-containing protein 6-like (LOC104228694)	-	-	A	T	T	A	T	T	C	A	G	T	A	C	G	T	A	-	-	T	T	A	T	C	A	T	C	T	G	T	T	T	A	G	T	T	C	A	T	T	A	T	A	G	T	G	A	T	A
XM 015201857.2 Solanum pennellii protein ASYMMETRIC LEAVES 2 (LOC107003515)	A	A	T	T	T	A	G	G	T	C	A	C	A	T	T	T	G	A	C	T	T	A	T	T	G	A	G	T	-	-	-	-	-	T	G	A	G	C	T	C	A	A	-	A	-	A	A	A	A
XM 004250460.4 Solanum lycopersicum protein ASYMMETRIC LEAVES 2 (LOC101258218)	A	A	T	T	T	A	G	G	T	C	A	C	A	T	T	T	G	A	C	T	T	A	T	T	G	A	G	T	-	-	-	-	-	T	G	A	G	C	T	C	A	A	-	A	C	A	A	A	A
XM 011650678.2 Cucumis sativus protein ASYMMETRIC LEAVES 2 (LOC101203281)	C	G	T	T	T	T	G	T	T	T	C	T	C	T	T	T	T	T	C	T	C	T	T	T	T	T	T	T	C	T	T	T	T	T	T	T	T	C	T	T	T	T	-	T	T	A	A	T	G
XM 037635408.1 Jatropha curcas LOB domain-containing protein 36 (LOC105629891)	G	C	T	A	T	G	T	C	A	C	C	T	T	C	T	T	T	A	G	C	T	T	T	A	G	G	T	A	C	T	T	T	C	G	A	T	A	A	T	A	C	C	C	C	T	T	A	T	C
CcLBD25 Cc019141 Cuscuta campestris	-	-	-	-	-	-	-	-	-	-	-	-	-	-	-	-	-	-	-	-	-	-	-	-	-	-	-	-	-	-	-	-	-	-	-	-	-	-	-	-	-	-	-	-	-	-	-	-	-
XM 013000125.1 Erythranthe guttatus protein LATERAL ORGAN BOUNDARIES (LOC105974961)	A	T	T	T	T	A	T	T	T	A	A	T	T	T	C	T	C	C	T	T	T	T	T	T	A	T	T	A	T	A	T	A	T	T	A	T	A	T	T	T	G	A	G	A	C	A	T	G	A
XM 019203411.1 Tarenaya hassleriana protein LATERAL ORGAN BOUNDARIES (LOC104821487)	A	C	T	T	G	T	G	T	T	G	A	C	T	G	T	T	C	T	T	T	-	-	-	-	-	-	-	-	-	-	-	-	-	-	-	-	-	-	-	-	-	-	-	-	-	-	-	-	-
XM 030583989.1 Syzygium oleosum LOB domain-containing protein 25 (LOC115661783)	G	T	T	T	T	A	T	G	G	G	G	G	T	A	A	C	T	C	G	T	A	T	T	A	A	T	G	T	G	T	C	A	A	T	C	C	C	T	G	T	T	A	A	A	C	C	T	A	G
XM 030665770.1 Rhodamnia argentea LOB domain-containing protein 25 (LOC115734820)	-	-	-	-	-	-	-	-	-	-	-	-	-	-	-	-	-	-	-	-	-	-	-	-	-	-	-	-	-	-	-	-	-	-	-	-	-	-	-	-	-	-	-	-	-	-	-	-	-
XM 008243315.2 Prunus mume LOB domain-containing protein 36 (LOC103339951)	T	C	A	T	C	A	G	C	T	T	C	A	G	C	T	T	C	A	G	G	C	T	C	A	G	C	T	C	T	T	G	C	T	C	C	A	A	A	C	C	C	A	A	C	A	G	C	C	T
XM 020569400.1 Prunus persica LOB domain-containing protein 36 (LOC18770518)	T	C	A	T	C	A	G	C	T	T	C	A	G	C	T	T	C	A	G	G	C	T	C	A	G	C	T	C	T	T	G	C	T	A	C	A	A	A	C	C	C	A	A	C	A	G	C	C	T
XM 039303329.1 Eucalyptus grandis LOB domain-containing protein 25 (LOC104422633)	A	G	C	C	A	T	G	T	A	C	C	T	C	C	A	A	C	T	T	T	A	T	G	A	A	G	A	C	G	T	A	A	A	T	T	C	C	A	T	A	T	G	G	T	T	C	C	A	A
XM 021969367.1 Prunus avium LOB domain-containing protein 36-like (LOC110766103)	T	C	A	T	C	A	G	C	T	T	C	A	G	C	T	T	C	A	G	G	C	T	C	A	G	C	T	C	T	T	G	C	T	C	C	A	A	A	C	C	C	A	A	C	A	G	C	C	T
XM 031649151.1 Nymphaea colorata LOB domain-containing protein 4 (LOC116267437)	-	-	-	-	-	-	-	-	-	-	-	-	-	-	-	-	-	-	-	-	-	-	-	-	-	-	-	-	-	-	-	-	-	-	-	-	-	-	-	-	-	-	-	-	-	-	-	-	-
TcLBD25 Tc contig 32513 Thesium chinense	-	-	-	-	-	-	-	-	-	-	-	-	-	-	-	-	-	-	-	-	-	-	-	-	-	-	-	-	-	-	-	-	-	-	-	-	-	-	-	-	-	-	-	-	-	-	-	-	-
XM 021792962.1 Hevea brasiliensis LOB domain-containing protein 25-like (LOC110641299)	-	-	-	-	-	-	-	-	-	-	-	-	-	-	-	-	-	-	-	-	-	-	-	-	-	-	-	-	-	-	-	-	-	-	-	-	-	-	-	-	-	-	-	-	-	-	-	-	-
XM 010110517.2 Morus notabilis LOB domain-containing protein 25 (LOC21403448)	-	-	-	-	-	-	-	-	-	-	-	-	-	-	-	-	-	-	-	-	-	-	-	-	-	-	-	-	-	-	-	-	-	-	-	-	-	-	-	-	-	-	-	-	-	-	-	-	-
XM 028069675.1 Vigna unguiculata LOB domain-containing protein 25 (LOC114182741)	-	-	-	-	-	-	-	-	-	-	-	-	-	-	-	-	-	-	-	-	-	-	-	-	-	-	-	-	-	-	-	-	-	-	-	-	-	-	-	-	-	-	-	-	-	-	-	-	-
XM 039287413.1 Dioscorea cayenensis subsp. rotundata LOB domain-containing protein 25-like (LOC120280546)	-	-	-	-	-	-	-	-	-	-	-	-	-	-	-	-	-	-	-	-	-	-	-	-	-	-	-	-	-	-	-	-	-	-	-	-	-	-	-	-	-	-	-	-	-	-	-	-	-
XM 014898406.2 Brachypodium distachyon LOB domain-containing protein 6 (LOC100844272)	A	C	C	G	C	G	A	A	A	T	A	T	A	T	G	G	A	T	C	G	A	T	T	A	C	T	C	C	T	A	C	T	C	T	T	A	A	T	T	A	A	G	A	T	G	T	G	G	A
XM 020740568.1 Phalaenopsis equestris LOB domain-containing protein 25-like (LOC110036180)	-	-	-	-	-	-	-	-	-	-	-	-	-	-	-	-	-	-	-	-	-	-	-	-	-	-	-	-	-	-	-	-	-	-	-	-	-	-	-	-	-	-	-	-	-	-	-	-	-
XM 037555692.1 Triticum dicoccoides protein LATERAL ORGAN BOUNDARIES-like (LOC119274929)	A	A	C	A	T	G	C	A	-	-	-	T	G	T	G	G	A	T	T	A	-	-	-	-	-	-	-	-	-	-	-	C	C	T	C	T	C	C	T	A	T	T	C	T	C	T	C	A	A
XR 004640408.1 Setaria viridis LOB domain-containing protein 4-like (LOC117855023)	G	C	C	A	T	G	A	A	-	-	-	T	A	T	G	A	T	T	T	T	-	-	-	-	-	-	-	-	-	A	C	C	C	C	T	T	G	T	T	A	A	G	-	T	G	A	G	A	T
XM 004968278.4 Setaria italica LOB domain-containing protein 4 (LOC101761379)	G	C	C	A	T	G	A	A	-	-	-	T	A	T	G	A	T	T	T	T	-	-	-	-	-	-	-	-	-	A	C	C	C	C	T	T	G	T	T	A	A	G	-	T	G	A	G	A	T
XM 002455070.2 Sorghum bicolor LOB domain-containing protein 6 (LOC8078489)	G	C	C	G	T	G	A	A	-	-	-	T	G	T	G	A	T	T	T	A	C	T	A	-	-	-	-	-	-	G	C	T	C	C	T	T	G	T	T	A	A	G	A	T	G	T	G	G	A
AtLBD25 AT3G27650.1 Arabidopsis thaliana	-	-	-	-	-	-	-	-	-	-	-	-	-	-	-	-	-	-	-	-	-	-	-	-	-	-	-	-	-	-	-	-	-	-	-	-	-	-	-	-	-	-	-	-	-	-	-	-	-
XM 021026888.1 Arabidopsis lyrata subsp. lyrata LOB domain-containing protein 25 (LOC9311462)	-	-	-	-	-	-	-	-	-	-	-	-	-	-	-	-	-	-	-	-	-	-	-	-	-	-	-	-	-	-	-	-	-	-	-	-	-	-	-	-	-	-	-	-	-	-	-	-	-
XM 010504468.2 Camelina sativa LOB domain-containing protein 25 (LOC104780009)	-	-	-	-	-	-	-	-	-	-	-	-	-	-	-	-	-	-	-	-	-	-	-	-	-	-	-	-	-	-	-	-	-	-	-	-	-	-	-	-	-	-	-	-	-	-	-	-	-
XM 006291986.2 Capsella rubella LOB domain-containing protein 25 (LOC17885542)	-	-	-	-	-	-	-	-	-	-	-	-	-	-	-	-	-	-	-	-	-	-	-	-	-	-	-	-	-	-	-	-	-	-	-	-	-	-	-	-	-	-	-	-	-	-	-	-	-
XM 024151600.1 Eutrema salsugineum LOB domain-containing protein 25 (LOC18011841)	-	-	-	-	-	-	-	-	-	-	-	-	-	-	-	-	-	-	-	-	-	-	-	-	-	-	-	-	-	-	-	-	-	-	-	-	-	-	-	-	-	-	-	-	-	-	-	-	-
XM 009113332.3 Brassica rapa LOB domain-containing protein 25 (LOC103837000)	-	-	-	-	-	-	-	-	-	-	-	-	-	-	-	-	-	-	-	-	-	-	-	-	-	-	-	-	-	-	-	-	-	-	-	-	-	-	-	-	-	-	-	-	-	-	-	-	-
XM 013869604.2 Brassica napus LOB domain-containing protein 25 (LOC106428857)	-	-	-	-	-	-	-	-	-	-	-	-	-	-	-	-	-	-	-	-	-	-	-	-	-	-	-	-	-	-	-	-	-	-	-	-	-	-	-	-	-	-	-	-	-	-	-	-	-
XM 013753681.1 Brassica oleracea var. oleracea LOB domain-containing protein 25 (LOC106315852)	-	-	-	-	-	-	-	-	-	-	-	-	-	-	-	-	-	-	-	-	-	-	-	-	-	-	-	-	-	-	-	-	-	-	-	-	-	-	-	-	-	-	-	-	-	-	-	-	-
XM 018597567.1 Raphanus sativus LOB domain-containing protein 25 (LOC108824194)	-	-	-	-	-	-	-	-	-	-	-	-	-	-	-	-	-	-	-	-	-	-	-	-	-	-	-	-	-	-	-	-	-	-	-	-	-	-	-	-	-	-	-	-	-	-	-	-	-
XM 033273994.1 Brassica rapa LOB domain-containing protein 25 (LOC103875198)	-	-	-	-	-	-	-	-	-	-	-	-	-	-	-	-	-	-	-	-	-	-	-	-	-	-	-	-	-	-	-	-	-	-	-	-	-	-	-	-	-	-	-	-	-	-	-	-	-
XM 013789172.2 Brassica napus LOB domain-containing protein 25 (LOC106349238)	-	-	-	-	-	-	-	-	-	-	-	-	-	-	-	-	-	-	-	-	-	-	-	-	-	-	-	-	-	-	-	-	-	-	-	-	-	-	-	-	-	-	-	-	-	-	-	-	-
SlLBD25 Solyc02g067800.4.1 Solanum lycopersicum	-	-	-	-	-	-	-	-	-	-	-	-	-	-	-	-	-	-	-	-	-	-	-	-	-	-	-	-	-	-	-	-	-	-	-	-	-	-	-	-	-	-	-	-	-	-	-	-	-
XM 027915372.1 Solanum pennellii protein ASYMMETRIC LEAVES 2-like (LOC107012907)	C	A	G	C	T	G	G	A	T	A	A	A	A	A	T	T	T	C	A	G	T	A	A	A	A	A	T	A	T	G	G	A	A	T	T	G	C	A	C	A	G	A	A	C	A	A	A	A	A
XM 006352082.2 Solanum tuberosum LOB domain-containing protein 6-like (LOC102600933)	T	A	A	T	C	-	-	-	-	-	-	-	-	-	-	-	-	-	-	-	-	-	-	-	-	-	-	-	-	-	-	-	-	-	-	-	-	-	-	-	-	-	-	-	-	-	-	-	-
XM 019381914.1 Nicotiana attenuata LOB domain-containing protein 6-like (LOC109217650)	C	T	A	A	A	G	-	-	-	-	-	-	-	-	-	-	-	-	-	-	-	-	-	-	-	-	-	-	-	-	-	-	-	-	-	-	-	-	-	-	-	-	-	-	-	-	-	-	-
XM 016635784.1 Nicotiana tabacum LOB domain-containing protein 6-like (LOC107810949)	-	-	-	-	-	-	-	-	-	-	-	-	-	-	-	-	-	-	-	-	-	-	-	-	-	-	-	-	-	-	-	-	-	-	-	-	-	-	-	-	-	-	-	-	-	-	-	-	-
XM 009628242.3 Nicotiana tomentosiformis protein ASYMMETRIC LEAVES 2-like (LOC104117223)	-	-	-	-	-	-	-	-	-	-	-	-	-	-	-	-	-	-	-	-	-	-	-	-	-	-	-	-	-	-	-	-	-	-	-	-	-	-	-	-	-	-	-	-	-	-	-	-	-
XM 009781218.1 Nicotiana sylvestris LOB domain-containing protein 6-like (LOC104228694)	-	-	-	-	-	-	-	-	-	-	-	-	-	-	-	-	-	-	-	-	-	-	-	-	-	-	-	-	-	-	-	-	-	-	-	-	-	-	-	-	-	-	-	-	-	-	-	-	-
XM 015201857.2 Solanum pennellii protein ASYMMETRIC LEAVES 2 (LOC107003515)	T	G	A	T	G	G	C	T	A	A	T	A	C	C	T	G	T	T	A	A	T	T	A	G	C	C	C	A	T	G	C	A	C	T	A	G	A	G	T	T	A	A	T	T	A	T	T	A	T
XM 004250460.4 Solanum lycopersicum protein ASYMMETRIC LEAVES 2 (LOC101258218)	T	G	A	T	G	G	C	T	A	A	T	A	C	T	T	G	T	T	A	A	T	T	A	G	C	C	C	A	T	G	C	A	C	T	A	G	A	G	T	T	A	A	T	T	A	T	T	A	T
XM 011650678.2 Cucumis sativus protein ASYMMETRIC LEAVES 2 (LOC101203281)	T	-	A	T	A	G	T	T	A	A	T	T	T	T	C	C	T	G	C	-	-	-	-	-	-	-	-	-	-	-	-	-	-	-	-	-	-	-	-	-	-	-	-	-	-	-	-	-	-
XM 037635408.1 Jatropha curcas LOB domain-containing protein 36 (LOC105629891)	T	C	A	C	C	A	T	C	T	T	-	-	-	-	-	-	C	A	A	G	C	A	C	A	G	C	T	T	T	T	C	C	T	G	C	A	A	T	C	G	C	A	A	C	A	-	-	-	-
CcLBD25 Cc019141 Cuscuta campestris	-	-	-	-	-	-	-	-	-	-	-	-	-	-	-	-	-	-	-	-	-	-	-	-	-	-	-	-	-	-	-	-	-	-	-	-	-	-	-	-	-	-	-	-	-	-	-	-	-
XM 013000125.1 Erythranthe guttatus protein LATERAL ORGAN BOUNDARIES (LOC105974961)	A	A	G	T	T	T	G	A	T	G	C	A	A	T	T	T	A	T	A	T	A	C	C	T	T	C	A	T	A	T	A	G	T	A	G	G	G	T	C	T	T	T	G	T	T	T	A	T	A
XM 019203411.1 Tarenaya hassleriana protein LATERAL ORGAN BOUNDARIES (LOC104821487)	-	-	-	-	-	-	-	-	-	-	-	-	-	-	-	-	-	-	-	-	-	-	-	-	-	-	-	-	-	-	-	-	-	-	-	-	-	-	-	-	-	-	-	-	-	-	-	-	-
XM 030583989.1 Syzygium oleosum LOB domain-containing protein 25 (LOC115661783)	T	G	A	G	-	-	-	-	-	-	-	-	-	-	-	-	-	-	-	-	-	-	-	-	-	-	-	-	-	-	-	-	-	-	-	-	-	-	-	-	-	-	-	-	-	-	-	-	-
XM 030665770.1 Rhodamnia argentea LOB domain-containing protein 25 (LOC115734820)	-	-	-	-	-	-	-	-	-	-	-	-	-	-	-	-	-	-	-	-	-	-	-	-	-	-	-	-	-	-	-	-	-	-	-	-	-	-	-	-	-	-	-	-	-	-	-	-	-
XM 008243315.2 Prunus mume LOB domain-containing protein 36 (LOC103339951)	A	G	A	C	G	C	A	G	C	T	G	C	A	G	C	A	A	A	A	G	T	C	C	G	A	T	C	C	A	G	G	C	G	A	G	G	A	G	G	G	C	G	G	T	A	G	G	A	G
XM 020569400.1 Prunus persica LOB domain-containing protein 36 (LOC18770518)	A	G	A	C	G	C	A	G	C	T	G	C	A	G	C	A	A	A	A	G	T	C	C	G	A	T	C	C	A	G	G	C	G	A	G	G	A	G	G	G	C	G	G	T	A	G	G	A	G
XM 039303329.1 Eucalyptus grandis LOB domain-containing protein 25 (LOC104422633)	T	A	A	T	T	C	T	G	T	T	C	-	-	-	-	-	-	-	-	-	-	-	-	-	-	-	-	-	-	-	-	-	-	-	-	-	-	-	-	-	-	-	-	-	-	-	-	-	-
XM 021969367.1 Prunus avium LOB domain-containing protein 36-like (LOC110766103)	A	G	A	C	G	C	A	G	C	T	G	C	A	G	C	A	A	A	A	G	T	C	C	G	A	T	C	C	A	G	G	C	G	A	G	G	A	G	G	G	C	G	G	T	A	G	G	A	G
XM 031649151.1 Nymphaea colorata LOB domain-containing protein 4 (LOC116267437)	-	-	-	-	-	-	-	-	-	-	-	-	-	-	-	-	-	-	-	-	-	-	-	-	-	-	-	-	-	-	-	-	-	-	-	-	-	-	-	-	-	-	-	-	-	-	-	-	-
TcLBD25 Tc contig 32513 Thesium chinense	-	-	-	-	-	-	-	-	-	-	-	-	-	-	-	-	-	-	-	-	-	-	-	-	-	-	-	-	-	-	-	-	-	-	-	-	-	-	-	-	-	-	-	-	-	-	-	-	-
XM 021792962.1 Hevea brasiliensis LOB domain-containing protein 25-like (LOC110641299)	-	-	-	-	-	-	-	-	-	-	-	-	-	-	-	-	-	-	-	-	-	-	-	-	-	-	-	-	-	-	-	-	-	-	-	-	-	-	-	-	-	-	-	-	-	-	-	-	-
XM 010110517.2 Morus notabilis LOB domain-containing protein 25 (LOC21403448)	-	-	-	-	-	-	-	-	-	-	-	-	-	-	-	-	-	-	-	-	-	-	-	-	-	-	-	-	-	-	-	-	-	-	-	-	-	-	-	-	-	-	-	-	-	-	-	-	-
XM 028069675.1 Vigna unguiculata LOB domain-containing protein 25 (LOC114182741)	-	-	-	-	-	-	-	-	-	-	-	-	-	-	-	-	-	-	-	-	-	-	-	-	-	-	-	-	-	-	-	-	-	-	-	-	-	-	-	-	-	-	-	-	-	-	-	-	-
XM 039287413.1 Dioscorea cayenensis subsp. rotundata LOB domain-containing protein 25-like (LOC120280546)	-	-	-	-	-	-	-	-	-	-	-	-	-	-	-	-	-	-	-	-	-	-	-	-	-	-	-	-	-	-	-	-	-	-	-	-	-	-	-	-	-	-	-	-	-	-	-	-	-
XM 014898406.2 Brachypodium distachyon LOB domain-containing protein 6 (LOC100844272)	T	T	G	A	G	C	C	T	G	A	A	T	G	T	G	C	G	T	G	G	A	G	A	C	G	G	T	G	G	A	G	T	A	C	A	C	T	T	G	A	T	C	A	C	T	G	C	T	G
XM 020740568.1 Phalaenopsis equestris LOB domain-containing protein 25-like (LOC110036180)	-	-	-	-	-	-	-	-	-	-	-	-	-	-	-	-	-	-	-	-	-	-	-	-	-	-	-	-	-	-	-	-	-	-	-	-	-	-	-	-	-	-	-	-	-	-	-	-	-
XM 037555692.1 Triticum dicoccoides protein LATERAL ORGAN BOUNDARIES-like (LOC119274929)	A	T	G	C	G	C	T	T	T	G	G	C	C	G	G	C	C	T	T	G	A	-	-	-	C	G	C	T	C	A	A	G	G	A	A	G	G	A	A	-	-	-	-	-	-	G	C	T	T
XR 004640408.1 Setaria viridis LOB domain-containing protein 4-like (LOC117855023)	T	T	G	C	C	C	T	T	T	G	A	T	G	A	C	C	T	-	T	G	G	G	A	T	T	G	C	T	T	A	C	T	G	A	A	G	G	A	A	-	-	-	-	-	-	G	C	T	T
XM 004968278.4 Setaria italica LOB domain-containing protein 4 (LOC101761379)	T	T	G	C	C	C	T	T	T	G	A	T	G	A	G	C	T	-	T	G	G	G	A	T	T	G	C	T	T	A	C	T	G	A	A	G	G	A	A	-	-	-	-	-	-	G	C	T	T
XM 002455070.2 Sorghum bicolor LOB domain-containing protein 6 (LOC8078489)	T	G	G	C	C	-	-	T	T	A	A	T	G	A	G	C	T	G	T	G	G	G	A	T	C	G	G	A	-	G	G	A	G	T	A	C	T	C	A	-	-	-	-	-	-	G	C	T	T
AtLBD25 AT3G27650.1 Arabidopsis thaliana	-	-	-	-	-	-	-	-	-	-	-	-	-	-	-	-	-	-	-	-	-	-	-	-	-	-	-	-	-	-	-	-	-	-	-	-	-	-	-	-	-	-	-	-	-	-	-	-	-
XM 021026888.1 Arabidopsis lyrata subsp. lyrata LOB domain-containing protein 25 (LOC9311462)	-	-	-	-	-	-	-	-	-	-	-	-	-	-	-	-	-	-	-	-	-	-	-	-	-	-	-	-	-	-	-	-	-	-	-	-	-	-	-	-	-	-	-	-	-	-	-	-	-
XM 010504468.2 Camelina sativa LOB domain-containing protein 25 (LOC104780009)	-	-	-	-	-	-	-	-	-	-	-	-	-	-	-	-	-	-	-	-	-	-	-	-	-	-	-	-	-	-	-	-	-	-	-	-	-	-	-	-	-	-	-	-	-	-	-	-	-
XM 006291986.2 Capsella rubella LOB domain-containing protein 25 (LOC17885542)	-	-	-	-	-	-	-	-	-	-	-	-	-	-	-	-	-	-	-	-	-	-	-	-	-	-	-	-	-	-	-	-	-	-	-	-	-	-	-	-	-	-	-	-	-	-	-	-	-
XM 024151600.1 Eutrema salsugineum LOB domain-containing protein 25 (LOC18011841)	-	-	-	-	-	-	-	-	-	-	-	-	-	-	-	-	-	-	-	-	-	-	-	-	-	-	-	-	-	-	-	-	-	-	-	-	-	-	-	-	-	-	-	-	-	-	-	-	-
XM 009113332.3 Brassica rapa LOB domain-containing protein 25 (LOC103837000)	-	-	-	-	-	-	-	-	-	-	-	-	-	-	-	-	-	-	-	-	-	-	-	-	-	-	-	-	-	-	-	-	-	-	-	-	-	-	-	-	-	-	-	-	-	-	-	-	-
XM 013869604.2 Brassica napus LOB domain-containing protein 25 (LOC106428857)	-	-	-	-	-	-	-	-	-	-	-	-	-	-	-	-	-	-	-	-	-	-	-	-	-	-	-	-	-	-	-	-	-	-	-	-	-	-	-	-	-	-	-	-	-	-	-	-	-
XM 013753681.1 Brassica oleracea var. oleracea LOB domain-containing protein 25 (LOC106315852)	-	-	-	-	-	-	-	-	-	-	-	-	-	-	-	-	-	-	-	-	-	-	-	-	-	-	-	-	-	-	-	-	-	-	-	-	-	-	-	-	-	-	-	-	-	-	-	-	-
XM 018597567.1 Raphanus sativus LOB domain-containing protein 25 (LOC108824194)	-	-	-	-	-	-	-	-	-	-	-	-	-	-	-	-	-	-	-	-	-	-	-	-	-	-	-	-	-	-	-	-	-	-	-	-	-	-	-	-	-	-	-	-	-	-	-	-	-
XM 033273994.1 Brassica rapa LOB domain-containing protein 25 (LOC103875198)	-	-	-	-	-	-	-	-	-	-	-	-	-	-	-	-	-	-	-	-	-	-	-	-	-	-	-	-	-	-	-	-	-	-	-	-	-	-	-	-	-	-	-	-	-	-	-	-	-
XM 013789172.2 Brassica napus LOB domain-containing protein 25 (LOC106349238)	-	-	-	-	-	-	-	-	-	-	-	-	-	-	-	-	-	-	-	-	-	-	-	-	-	-	-	-	-	-	-	-	-	-	-	-	-	-	-	-	-	-	-	-	-	-	-	-	-
SlLBD25 Solyc02g067800.4.1 Solanum lycopersicum	-	-	-	-	-	-	-	-	-	-	-	-	-	-	-	-	-	-	-	-	-	-	-	-	-	-	-	-	-	-	-	-	-	-	-	-	-	-	-	-	-	-	-	-	-	-	-	-	-
XM 027915372.1 Solanum pennellii protein ASYMMETRIC LEAVES 2-like (LOC107012907)	C	T	C	T	T	T	T	C	C	A	T	T	T	A	-	-	-	-	-	-	-	-	-	-	-	-	-	-	-	-	-	-	-	-	-	-	-	-	-	-	-	-	-	-	-	-	-	-	-
XM 006352082.2 Solanum tuberosum LOB domain-containing protein 6-like (LOC102600933)	-	-	-	-	-	-	-	-	-	-	-	-	-	-	-	-	-	-	-	-	-	-	-	-	-	-	-	-	-	-	-	-	-	-	-	-	-	-	-	-	-	-	-	-	-	-	-	-	-
XM 019381914.1 Nicotiana attenuata LOB domain-containing protein 6-like (LOC109217650)	-	-	-	-	-	-	-	-	-	-	-	-	-	-	-	-	-	-	-	-	-	-	-	-	-	-	-	-	-	-	-	-	-	-	-	-	-	-	-	-	-	-	-	-	-	-	-	-	-
XM 016635784.1 Nicotiana tabacum LOB domain-containing protein 6-like (LOC107810949)	-	-	-	-	-	-	-	-	-	-	-	-	-	-	-	-	-	-	-	-	-	-	-	-	-	-	-	-	-	-	-	-	-	-	-	-	-	-	-	-	-	-	-	-	-	-	-	-	-
XM 009628242.3 Nicotiana tomentosiformis protein ASYMMETRIC LEAVES 2-like (LOC104117223)	-	-	-	-	-	-	-	-	-	-	-	-	-	-	-	-	-	-	-	-	-	-	-	-	-	-	-	-	-	-	-	-	-	-	-	-	-	-	-	-	-	-	-	-	-	-	-	-	-
XM 009781218.1 Nicotiana sylvestris LOB domain-containing protein 6-like (LOC104228694)	-	-	-	-	-	-	-	-	-	-	-	-	-	-	-	-	-	-	-	-	-	-	-	-	-	-	-	-	-	-	-	-	-	-	-	-	-	-	-	-	-	-	-	-	-	-	-	-	-
XM 015201857.2 Solanum pennellii protein ASYMMETRIC LEAVES 2 (LOC107003515)	T	A	T	G	T	T	C	T	A	G	T	A	T	A	A	C	G	T	T	A	A	T	T	A	T	T	T	T	G	T	G	A	G	T	G	T	T	T	T	T	A	A	T	T	C	T	A	A	T
XM 004250460.4 Solanum lycopersicum protein ASYMMETRIC LEAVES 2 (LOC101258218)	T	A	T	G	T	T	C	T	A	G	T	A	T	A	A	C	G	T	T	A	A	T	T	A	T	T	T	T	G	T	G	A	G	T	G	T	T	T	T	T	A	A	T	T	C	T	A	A	T
XM 011650678.2 Cucumis sativus protein ASYMMETRIC LEAVES 2 (LOC101203281)	-	-	-	-	-	-	-	-	-	-	-	-	-	-	-	-	-	-	-	-	-	-	-	-	-	-	-	-	-	-	-	-	-	-	-	-	-	-	-	-	-	-	-	-	-	-	-	-	-
XM 037635408.1 Jatropha curcas LOB domain-containing protein 36 (LOC105629891)	A	A	T	T	G	C	A	A	C	-	-	-	A	A	C	A	A	A	C	A	T	C	T	G	G	-	-	-	A	A	G	T	G	A	T	G	A	A	G	G	A	G	-	-	-	G	G	A	G
CcLBD25 Cc019141 Cuscuta campestris	-	-	-	-	-	-	-	-	-	-	-	-	-	-	-	-	-	-	-	-	-	-	-	-	-	-	-	-	-	-	-	-	-	-	-	-	-	-	-	-	-	-	-	-	-	-	-	-	-
XM 013000125.1 Erythranthe guttatus protein LATERAL ORGAN BOUNDARIES (LOC105974961)	-	-	-	-	-	-	-	-	-	-	-	-	-	-	-	-	-	-	-	-	-	-	-	-	-	-	-	-	-	-	-	-	-	-	-	-	-	-	-	-	-	-	-	-	-	-	-	-	-
XM 019203411.1 Tarenaya hassleriana protein LATERAL ORGAN BOUNDARIES (LOC104821487)	-	-	-	-	-	-	-	-	-	-	-	-	-	-	-	-	-	-	-	-	-	-	-	-	-	-	-	-	-	-	-	-	-	-	-	-	-	-	-	-	-	-	-	-	-	-	-	-	-
XM 030583989.1 Syzygium oleosum LOB domain-containing protein 25 (LOC115661783)	-	-	-	-	-	-	-	-	-	-	-	-	-	-	-	-	-	-	-	-	-	-	-	-	-	-	-	-	-	-	-	-	-	-	-	-	-	-	-	-	-	-	-	-	-	-	-	-	-
XM 030665770.1 Rhodamnia argentea LOB domain-containing protein 25 (LOC115734820)	-	-	-	-	-	-	-	-	-	-	-	-	-	-	-	-	-	-	-	-	-	-	-	-	-	-	-	-	-	-	-	-	-	-	-	-	-	-	-	-	-	-	-	-	-	-	-	-	-
XM 008243315.2 Prunus mume LOB domain-containing protein 36 (LOC103339951)	C	A	G	C	T	C	C	T	C	C	T	G	C	C	T	T	C	C	C	C	G	C	T	T	T	T	T	C	A	T	T	C	A	A	C	T	A	A	-	-	T	T	T	T	C	A	T	C	C
XM 020569400.1 Prunus persica LOB domain-containing protein 36 (LOC18770518)	C	A	G	C	T	C	C	T	C	C	T	G	C	C	T	T	C	C	C	C	G	C	T	T	T	T	T	C	A	T	T	C	A	A	C	T	A	A	-	-	T	T	T	T	C	A	T	C	C
XM 039303329.1 Eucalyptus grandis LOB domain-containing protein 25 (LOC104422633)	-	-	-	-	-	-	-	-	-	-	-	-	-	-	-	-	-	-	-	-	-	-	-	-	-	-	-	-	-	-	-	-	-	-	-	-	-	-	-	-	-	-	-	-	-	-	-	-	-
XM 021969367.1 Prunus avium LOB domain-containing protein 36-like (LOC110766103)	C	A	G	C	T	C	C	T	C	C	T	G	C	C	C	T	C	C	C	C	G	C	T	T	T	T	T	C	G	T	T	C	A	A	C	T	A	A	-	-	T	T	T	T	C	A	T	C	T
XM 031649151.1 Nymphaea colorata LOB domain-containing protein 4 (LOC116267437)	-	-	-	-	-	-	-	-	-	-	-	-	-	-	-	-	-	-	-	-	-	-	-	-	-	-	-	-	-	-	-	-	-	-	-	-	-	-	-	-	-	-	-	-	-	-	-	-	-
TcLBD25 Tc contig 32513 Thesium chinense	-	-	-	-	-	-	-	-	-	-	-	-	-	-	-	-	-	-	-	-	-	-	-	-	-	-	-	-	-	-	-	-	-	-	-	-	-	-	-	-	-	-	-	-	-	-	-	-	-
XM 021792962.1 Hevea brasiliensis LOB domain-containing protein 25-like (LOC110641299)	-	-	-	-	-	-	-	-	-	-	-	-	-	-	-	-	-	-	-	-	-	-	-	-	-	-	-	-	-	-	-	-	-	-	-	-	-	-	-	-	-	-	-	-	-	-	-	-	-
XM 010110517.2 Morus notabilis LOB domain-containing protein 25 (LOC21403448)	-	-	-	-	-	-	-	-	-	-	-	-	-	-	-	-	-	-	-	-	-	-	-	-	-	-	-	-	-	-	-	-	-	-	-	-	-	-	-	-	-	-	-	-	-	-	-	-	-
XM 028069675.1 Vigna unguiculata LOB domain-containing protein 25 (LOC114182741)	-	-	-	-	-	-	-	-	-	-	-	-	-	-	-	-	-	-	-	-	-	-	-	-	-	-	-	-	-	-	-	-	-	-	-	-	-	-	-	-	-	-	-	-	-	-	-	-	-
XM 039287413.1 Dioscorea cayenensis subsp. rotundata LOB domain-containing protein 25-like (LOC120280546)	-	-	-	-	-	-	-	-	-	-	-	-	-	-	-	-	-	-	-	-	-	-	-	-	-	-	-	-	-	-	-	-	-	-	-	-	-	-	-	-	-	-	-	-	-	-	-	-	-
XM 014898406.2 Brachypodium distachyon LOB domain-containing protein 6 (LOC100844272)	A	T	T	G	A	T	G	G	G	A	G	C	C	C	A	T	T	C	T	C	A	G	G	T	T	A	A	T	T	A	A	G	A	G	C	T	A	A	-	-	-	-	-	G	G	A	G	C	A
XM 020740568.1 Phalaenopsis equestris LOB domain-containing protein 25-like (LOC110036180)	-	-	-	-	-	-	-	-	-	-	-	-	-	-	-	-	-	-	-	-	-	-	-	-	-	-	-	-	-	-	-	-	-	-	-	-	-	-	-	-	-	-	-	-	-	-	-	-	-
XM 037555692.1 Triticum dicoccoides protein LATERAL ORGAN BOUNDARIES-like (LOC119274929)	A	G	C	T	-	-	-	C	A	T	T	C	C	C	A	G	G	-	-	-	-	-	-	T	T	A	A	T	T	A	A	-	-	G	C	T	A	A	-	-	-	-	-	G	A	A	G	C	A
XR 004640408.1 Setaria viridis LOB domain-containing protein 4-like (LOC117855023)	A	A	T	G	-	-	-	C	A	A	T	C	T	C	A	G	G	A	T	C	C	A	-	T	C	G	A	T	C	A	G	T	C	A	T	T	A	G	T	A	C	G	T	A	G	A	G	C	A
XM 004968278.4 Setaria italica LOB domain-containing protein 4 (LOC101761379)	A	A	T	G	-	-	-	C	A	A	T	C	T	C	A	G	G	-	-	-	-	-	-	T	T	G	A	T	T	A	A	G	A	G	C	T	A	A	-	-	-	-	-	G	G	A	G	C	A
XM 002455070.2 Sorghum bicolor LOB domain-containing protein 6 (LOC8078489)	A	A	T	C	G	G	T	C	C	A	T	C	T	C	A	G	G	-	-	-	-	-	-	T	T	G	A	T	T	A	A	G	A	G	C	T	A	A	-	-	-	-	-	G	G	A	G	C	A
AtLBD25 AT3G27650.1 Arabidopsis thaliana	-	-	-	-	-	-	-	-	-	-	-	-	-	-	-	-	-	-	-	-	-	-	-	-	-	-	-	-	-	-	-	-	-	-	-	-	-	-	-	-	-	-	-	-	-	-	-	-	-
XM 021026888.1 Arabidopsis lyrata subsp. lyrata LOB domain-containing protein 25 (LOC9311462)	-	-	-	-	-	-	-	-	-	-	-	-	-	-	-	-	-	-	-	-	-	-	-	-	-	-	-	-	-	-	-	-	-	-	-	-	-	-	-	-	-	-	-	-	-	-	-	-	-
XM 010504468.2 Camelina sativa LOB domain-containing protein 25 (LOC104780009)	-	-	-	-	-	-	-	-	-	-	-	-	-	-	-	-	-	-	-	-	-	-	-	-	-	-	-	-	-	-	-	-	-	-	-	-	-	-	-	-	-	-	-	-	-	-	-	-	-
XM 006291986.2 Capsella rubella LOB domain-containing protein 25 (LOC17885542)	-	-	-	-	-	-	-	-	-	-	-	-	-	-	-	-	-	-	-	-	-	-	-	-	-	-	-	-	-	-	-	-	-	-	-	-	-	-	-	-	-	-	-	-	-	-	-	-	-
XM 024151600.1 Eutrema salsugineum LOB domain-containing protein 25 (LOC18011841)	-	-	-	-	-	-	-	-	-	-	-	-	-	-	-	-	-	-	-	-	-	-	-	-	-	-	-	-	-	-	-	-	-	-	-	-	-	-	-	-	-	-	-	-	-	-	-	-	-
XM 009113332.3 Brassica rapa LOB domain-containing protein 25 (LOC103837000)	-	-	-	-	-	-	-	-	-	-	-	-	-	-	-	-	-	-	-	-	-	-	-	-	-	-	-	-	-	-	-	-	-	-	-	-	-	-	-	-	-	-	-	-	-	-	-	-	-
XM 013869604.2 Brassica napus LOB domain-containing protein 25 (LOC106428857)	-	-	-	-	-	-	-	-	-	-	-	-	-	-	-	-	-	-	-	-	-	-	-	-	-	-	-	-	-	-	-	-	-	-	-	-	-	-	-	-	-	-	-	-	-	-	-	-	-
XM 013753681.1 Brassica oleracea var. oleracea LOB domain-containing protein 25 (LOC106315852)	-	-	-	-	-	-	-	-	-	-	-	-	-	-	-	-	-	-	-	-	-	-	-	-	-	-	-	-	-	-	-	-	-	-	-	-	-	-	-	-	-	-	-	-	-	-	-	-	-
XM 018597567.1 Raphanus sativus LOB domain-containing protein 25 (LOC108824194)	-	-	-	-	-	-	-	-	-	-	-	-	-	-	-	-	-	-	-	-	-	-	-	-	-	-	-	-	-	-	-	-	-	-	-	-	-	-	-	-	-	-	-	-	-	-	-	-	-
XM 033273994.1 Brassica rapa LOB domain-containing protein 25 (LOC103875198)	-	-	-	-	-	-	-	-	-	-	-	-	-	-	-	-	-	-	-	-	-	-	-	-	-	-	-	-	-	-	-	-	-	-	-	-	-	-	-	-	-	-	-	-	-	-	-	-	-
XM 013789172.2 Brassica napus LOB domain-containing protein 25 (LOC106349238)	-	-	-	-	-	-	-	-	-	-	-	-	-	-	-	-	-	-	-	-	-	-	-	-	-	-	-	-	-	-	-	-	-	-	-	-	-	-	-	-	-	-	-	-	-	-	-	-	-
SlLBD25 Solyc02g067800.4.1 Solanum lycopersicum	-	-	-	-	-	-	-	-	-	-	-	-	-	-	-	-	-	-	-	-	-	-	-	-	-	-	-	-	-	-	-	-	-	-	-	-	-	-	-	-	-	-	-	-	-	-	-	-	-
XM 027915372.1 Solanum pennellii protein ASYMMETRIC LEAVES 2-like (LOC107012907)	-	-	-	-	-	-	-	-	-	-	-	-	-	-	-	-	-	-	-	-	-	-	-	-	-	-	-	-	-	-	-	-	-	-	-	-	-	-	-	-	-	-	-	-	-	-	-	-	-
XM 006352082.2 Solanum tuberosum LOB domain-containing protein 6-like (LOC102600933)	-	-	-	-	-	-	-	-	-	-	-	-	-	-	-	-	-	-	-	-	-	-	-	-	-	-	-	-	-	-	-	-	-	-	-	-	-	-	-	-	-	-	-	-	-	-	-	-	-
XM 019381914.1 Nicotiana attenuata LOB domain-containing protein 6-like (LOC109217650)	-	-	-	-	-	-	-	-	-	-	-	-	-	-	-	-	-	-	-	-	-	-	-	-	-	-	-	-	-	-	-	-	-	-	-	-	-	-	-	-	-	-	-	-	-	-	-	-	-
XM 016635784.1 Nicotiana tabacum LOB domain-containing protein 6-like (LOC107810949)	-	-	-	-	-	-	-	-	-	-	-	-	-	-	-	-	-	-	-	-	-	-	-	-	-	-	-	-	-	-	-	-	-	-	-	-	-	-	-	-	-	-	-	-	-	-	-	-	-
XM 009628242.3 Nicotiana tomentosiformis protein ASYMMETRIC LEAVES 2-like (LOC104117223)	-	-	-	-	-	-	-	-	-	-	-	-	-	-	-	-	-	-	-	-	-	-	-	-	-	-	-	-	-	-	-	-	-	-	-	-	-	-	-	-	-	-	-	-	-	-	-	-	-
XM 009781218.1 Nicotiana sylvestris LOB domain-containing protein 6-like (LOC104228694)	-	-	-	-	-	-	-	-	-	-	-	-	-	-	-	-	-	-	-	-	-	-	-	-	-	-	-	-	-	-	-	-	-	-	-	-	-	-	-	-	-	-	-	-	-	-	-	-	-
XM 015201857.2 Solanum pennellii protein ASYMMETRIC LEAVES 2 (LOC107003515)	-	-	-	-	-	-	-	-	-	-	-	-	-	-	-	-	-	-	-	-	-	-	-	-	-	-	-	-	-	-	-	-	-	-	-	-	-	-	-	-	-	-	-	-	-	-	-	-	-
XM 004250460.4 Solanum lycopersicum protein ASYMMETRIC LEAVES 2 (LOC101258218)	-	-	-	-	-	-	-	-	-	-	-	-	-	-	-	-	-	-	-	-	-	-	-	-	-	-	-	-	-	-	-	-	-	-	-	-	-	-	-	-	-	-	-	-	-	-	-	-	-
XM 011650678.2 Cucumis sativus protein ASYMMETRIC LEAVES 2 (LOC101203281)	-	-	-	-	-	-	-	-	-	-	-	-	-	-	-	-	-	-	-	-	-	-	-	-	-	-	-	-	-	-	-	-	-	-	-	-	-	-	-	-	-	-	-	-	-	-	-	-	-
XM 037635408.1 Jatropha curcas LOB domain-containing protein 36 (LOC105629891)	T	T	T	T	T	T	T	T	A	A	C	A	G	A	A	A	C	T	C	T	T	C	T	G	A	A	T	G	A	T	T	C	A	A	G	A	A	A	A	T	T	T	T	C	C	A	T	T	T
CcLBD25 Cc019141 Cuscuta campestris	-	-	-	-	-	-	-	-	-	-	-	-	-	-	-	-	-	-	-	-	-	-	-	-	-	-	-	-	-	-	-	-	-	-	-	-	-	-	-	-	-	-	-	-	-	-	-	-	-
XM 013000125.1 Erythranthe guttatus protein LATERAL ORGAN BOUNDARIES (LOC105974961)	-	-	-	-	-	-	-	-	-	-	-	-	-	-	-	-	-	-	-	-	-	-	-	-	-	-	-	-	-	-	-	-	-	-	-	-	-	-	-	-	-	-	-	-	-	-	-	-	-
XM 019203411.1 Tarenaya hassleriana protein LATERAL ORGAN BOUNDARIES (LOC104821487)	-	-	-	-	-	-	-	-	-	-	-	-	-	-	-	-	-	-	-	-	-	-	-	-	-	-	-	-	-	-	-	-	-	-	-	-	-	-	-	-	-	-	-	-	-	-	-	-	-
XM 030583989.1 Syzygium oleosum LOB domain-containing protein 25 (LOC115661783)	-	-	-	-	-	-	-	-	-	-	-	-	-	-	-	-	-	-	-	-	-	-	-	-	-	-	-	-	-	-	-	-	-	-	-	-	-	-	-	-	-	-	-	-	-	-	-	-	-
XM 030665770.1 Rhodamnia argentea LOB domain-containing protein 25 (LOC115734820)	-	-	-	-	-	-	-	-	-	-	-	-	-	-	-	-	-	-	-	-	-	-	-	-	-	-	-	-	-	-	-	-	-	-	-	-	-	-	-	-	-	-	-	-	-	-	-	-	-
XM 008243315.2 Prunus mume LOB domain-containing protein 36 (LOC103339951)	G	A	G	A	T	C	T	A	G	A	G	A	G	A	G	A	T	A	T	A	T	A	T	A	T	A	T	A	T	A	T	A	T	A	-	-	A	A	A	A	G	A	G	T	G	T	A	G	G
XM 020569400.1 Prunus persica LOB domain-containing protein 36 (LOC18770518)	G	A	G	A	T	C	T	A	G	A	G	A	G	A	T	A	A	A	T	A	T	A	T	A	T	A	T	A	T	A	T	A	T	A	T	A	A	A	A	A	G	A	G	A	G	T	A	G	G
XM 039303329.1 Eucalyptus grandis LOB domain-containing protein 25 (LOC104422633)	-	-	-	-	-	-	-	-	-	-	-	-	-	-	-	-	-	-	-	-	-	-	-	-	-	-	-	-	-	-	-	-	-	-	-	-	-	-	-	-	-	-	-	-	-	-	-	-	-
XM 021969367.1 Prunus avium LOB domain-containing protein 36-like (LOC110766103)	G	A	G	A	T	C	T	A	G	A	G	A	G	A	G	T	G	A	G	A	G	A	T	A	T	A	T	A	T	A	T	A	T	A	-	-	A	A	A	A	G	A	G	A	G	T	A	G	G
XM 031649151.1 Nymphaea colorata LOB domain-containing protein 4 (LOC116267437)	-	-	-	-	-	-	-	-	-	-	-	-	-	-	-	-	-	-	-	-	-	-	-	-	-	-	-	-	-	-	-	-	-	-	-	-	-	-	-	-	-	-	-	-	-	-	-	-	-
TcLBD25 Tc contig 32513 Thesium chinense	-	-	-	-	-	-	-	-	-	-	-	-	-	-	-	-	-	-	-	-	-	-	-	-	-	-	-	-	-	-	-	-	-	-	-	-	-	-	-	-	-	-	-	-	-	-	-	-	-
XM 021792962.1 Hevea brasiliensis LOB domain-containing protein 25-like (LOC110641299)	-	-	-	-	-	-	-	-	-	-	-	-	-	-	-	-	-	-	-	-	-	-	-	-	-	-	-	-	-	-	-	-	-	-	-	-	-	-	-	-	-	-	-	-	-	-	-	-	-
XM 010110517.2 Morus notabilis LOB domain-containing protein 25 (LOC21403448)	-	-	-	-	-	-	-	-	-	-	-	-	-	-	-	-	-	-	-	-	-	-	-	-	-	-	-	-	-	-	-	-	-	-	-	-	-	-	-	-	-	-	-	-	-	-	-	-	-
XM 028069675.1 Vigna unguiculata LOB domain-containing protein 25 (LOC114182741)	-	-	-	-	-	-	-	-	-	-	-	-	-	-	-	-	-	-	-	-	-	-	-	-	-	-	-	-	-	-	-	-	-	-	-	-	-	-	-	-	-	-	-	-	-	-	-	-	-
XM 039287413.1 Dioscorea cayenensis subsp. rotundata LOB domain-containing protein 25-like (LOC120280546)	-	-	-	-	-	-	-	-	-	-	-	-	-	-	-	-	-	-	-	-	-	-	-	-	-	-	-	-	-	-	-	-	-	-	-	-	-	-	-	-	-	-	-	-	-	-	-	-	-
XM 014898406.2 Brachypodium distachyon LOB domain-containing protein 6 (LOC100844272)	G	C	C	A	A	C	-	A	T	G	A	T	T	T	T	T	A	T	A	T	A	T	A	T	-	A	T	G	T	G	T	G	T	C	A	G	C	A	G	T	G	T	C	C	C	T	T	T	T
XM 020740568.1 Phalaenopsis equestris LOB domain-containing protein 25-like (LOC110036180)	-	-	-	-	-	-	-	-	-	-	-	-	-	-	-	-	-	-	-	-	-	-	-	-	-	-	-	-	-	-	-	-	-	-	-	-	-	-	-	-	-	-	-	-	-	-	-	-	-
XM 037555692.1 Triticum dicoccoides protein LATERAL ORGAN BOUNDARIES-like (LOC119274929)	G	C	C	A	A	C	-	-	-	-	-	-	-	-	-	-	-	-	A	T	G	A	A	T	T	A	T	A	T	A	T	G	T	C	A	G	T	G	-	-	-	T	C	T	C	C	C	T	T
XR 004640408.1 Setaria viridis LOB domain-containing protein 4-like (LOC117855023)	T	T	T	A	G	G	-	-	-	-	-	-	-	-	C	C	C	A	A	T	A	A	A	C	-	A	A	C	C	A	A	A	G	G	A	T	C	C	-	-	-	-	T	A	C	T	T	G	C
XM 004968278.4 Setaria italica LOB domain-containing protein 4 (LOC101761379)	T	T	T	C	G	C	-	-	-	-	-	-	-	-	C	G	A	C	A	T	G	A	G	T	T	A	A	A	T	A	T	A	T	C	T	G	C	A	-	-	-	-	C	C	C	C	T	T	T
XM 002455070.2 Sorghum bicolor LOB domain-containing protein 6 (LOC8078489)	T	T	T	C	G	C	T	A	T	A	T	A	G	C	C	G	A	C	A	T	G	A	A	T	T	A	T	A	T	A	T	A	T	C	G	A	C	T	G	C	A	T	C	C	C	C	T	T	T
AtLBD25 AT3G27650.1 Arabidopsis thaliana	-	-	-	-	-	-	-	-	-	-	-	-	-	-	-	-	-	-	-	-	-	-	-	-	-	-	-	-	-	-	-	-	-	-	-	-	-	-	-	-	-	-	-	-	-	-	-	-	-
XM 021026888.1 Arabidopsis lyrata subsp. lyrata LOB domain-containing protein 25 (LOC9311462)	-	-	-	-	-	-	-	-	-	-	-	-	-	-	-	-	-	-	-	-	-	-	-	-	-	-	-	-	-	-	-	-	-	-	-	-	-	-	-	-	-	-	-	-	-	-	-	-	-
XM 010504468.2 Camelina sativa LOB domain-containing protein 25 (LOC104780009)	-	-	-	-	-	-	-	-	-	-	-	-	-	-	-	-	-	-	-	-	-	-	-	-	-	-	-	-	-	-	-	-	-	-	-	-	-	-	-	-	-	-	-	-	-	-	-	-	-
XM 006291986.2 Capsella rubella LOB domain-containing protein 25 (LOC17885542)	-	-	-	-	-	-	-	-	-	-	-	-	-	-	-	-	-	-	-	-	-	-	-	-	-	-	-	-	-	-	-	-	-	-	-	-	-	-	-	-	-	-	-	-	-	-	-	-	-
XM 024151600.1 Eutrema salsugineum LOB domain-containing protein 25 (LOC18011841)	-	-	-	-	-	-	-	-	-	-	-	-	-	-	-	-	-	-	-	-	-	-	-	-	-	-	-	-	-	-	-	-	-	-	-	-	-	-	-	-	-	-	-	-	-	-	-	-	-
XM 009113332.3 Brassica rapa LOB domain-containing protein 25 (LOC103837000)	-	-	-	-	-	-	-	-	-	-	-	-	-	-	-	-	-	-	-	-	-	-	-	-	-	-	-	-	-	-	-	-	-	-	-	-	-	-	-	-	-	-	-	-	-	-	-	-	-
XM 013869604.2 Brassica napus LOB domain-containing protein 25 (LOC106428857)	-	-	-	-	-	-	-	-	-	-	-	-	-	-	-	-	-	-	-	-	-	-	-	-	-	-	-	-	-	-	-	-	-	-	-	-	-	-	-	-	-	-	-	-	-	-	-	-	-
XM 013753681.1 Brassica oleracea var. oleracea LOB domain-containing protein 25 (LOC106315852)	-	-	-	-	-	-	-	-	-	-	-	-	-	-	-	-	-	-	-	-	-	-	-	-	-	-	-	-	-	-	-	-	-	-	-	-	-	-	-	-	-	-	-	-	-	-	-	-	-
XM 018597567.1 Raphanus sativus LOB domain-containing protein 25 (LOC108824194)	-	-	-	-	-	-	-	-	-	-	-	-	-	-	-	-	-	-	-	-	-	-	-	-	-	-	-	-	-	-	-	-	-	-	-	-	-	-	-	-	-	-	-	-	-	-	-	-	-
XM 033273994.1 Brassica rapa LOB domain-containing protein 25 (LOC103875198)	-	-	-	-	-	-	-	-	-	-	-	-	-	-	-	-	-	-	-	-	-	-	-	-	-	-	-	-	-	-	-	-	-	-	-	-	-	-	-	-	-	-	-	-	-	-	-	-	-
XM 013789172.2 Brassica napus LOB domain-containing protein 25 (LOC106349238)	-	-	-	-	-	-	-	-	-	-	-	-	-	-	-	-	-	-	-	-	-	-	-	-	-	-	-	-	-	-	-	-	-	-	-	-	-	-	-	-	-	-	-	-	-	-	-	-	-
SlLBD25 Solyc02g067800.4.1 Solanum lycopersicum	-	-	-	-	-	-	-	-	-	-	-	-	-	-	-	-	-	-	-	-	-	-	-	-	-	-	-	-	-	-	-	-	-	-	-	-	-	-	-	-	-	-	-	-	-	-	-	-	-
XM 027915372.1 Solanum pennellii protein ASYMMETRIC LEAVES 2-like (LOC107012907)	-	-	-	-	-	-	-	-	-	-	-	-	-	-	-	-	-	-	-	-	-	-	-	-	-	-	-	-	-	-	-	-	-	-	-	-	-	-	-	-	-	-	-	-	-	-	-	-	-
XM 006352082.2 Solanum tuberosum LOB domain-containing protein 6-like (LOC102600933)	-	-	-	-	-	-	-	-	-	-	-	-	-	-	-	-	-	-	-	-	-	-	-	-	-	-	-	-	-	-	-	-	-	-	-	-	-	-	-	-	-	-	-	-	-	-	-	-	-
XM 019381914.1 Nicotiana attenuata LOB domain-containing protein 6-like (LOC109217650)	-	-	-	-	-	-	-	-	-	-	-	-	-	-	-	-	-	-	-	-	-	-	-	-	-	-	-	-	-	-	-	-	-	-	-	-	-	-	-	-	-	-	-	-	-	-	-	-	-
XM 016635784.1 Nicotiana tabacum LOB domain-containing protein 6-like (LOC107810949)	-	-	-	-	-	-	-	-	-	-	-	-	-	-	-	-	-	-	-	-	-	-	-	-	-	-	-	-	-	-	-	-	-	-	-	-	-	-	-	-	-	-	-	-	-	-	-	-	-
XM 009628242.3 Nicotiana tomentosiformis protein ASYMMETRIC LEAVES 2-like (LOC104117223)	-	-	-	-	-	-	-	-	-	-	-	-	-	-	-	-	-	-	-	-	-	-	-	-	-	-	-	-	-	-	-	-	-	-	-	-	-	-	-	-	-	-	-	-	-	-	-	-	-
XM 009781218.1 Nicotiana sylvestris LOB domain-containing protein 6-like (LOC104228694)	-	-	-	-	-	-	-	-	-	-	-	-	-	-	-	-	-	-	-	-	-	-	-	-	-	-	-	-	-	-	-	-	-	-	-	-	-	-	-	-	-	-	-	-	-	-	-	-	-
XM 015201857.2 Solanum pennellii protein ASYMMETRIC LEAVES 2 (LOC107003515)	-	-	-	-	-	-	-	-	-	-	-	-	-	-	-	-	-	-	-	-	-	-	-	-	-	-	-	-	-	-	-	-	-	-	-	-	-	-	-	-	-	-	-	-	-	-	-	-	-
XM 004250460.4 Solanum lycopersicum protein ASYMMETRIC LEAVES 2 (LOC101258218)	-	-	-	-	-	-	-	-	-	-	-	-	-	-	-	-	-	-	-	-	-	-	-	-	-	-	-	-	-	-	-	-	-	-	-	-	-	-	-	-	-	-	-	-	-	-	-	-	-
XM 011650678.2 Cucumis sativus protein ASYMMETRIC LEAVES 2 (LOC101203281)	-	-	-	-	-	-	-	-	-	-	-	-	-	-	-	-	-	-	-	-	-	-	-	-	-	-	-	-	-	-	-	-	-	-	-	-	-	-	-	-	-	-	-	-	-	-	-	-	-
XM 037635408.1 Jatropha curcas LOB domain-containing protein 36 (LOC105629891)	A	T	T	A	T	T	T	A	T	T	A	A	T	T	T	T	C	T	A	T	G	G	T	T	T	T	G	G	T	G	G	G	T	G	C	-	T	T	G	T	G	C	A	T	A	T	G	A	G
CcLBD25 Cc019141 Cuscuta campestris	-	-	-	-	-	-	-	-	-	-	-	-	-	-	-	-	-	-	-	-	-	-	-	-	-	-	-	-	-	-	-	-	-	-	-	-	-	-	-	-	-	-	-	-	-	-	-	-	-
XM 013000125.1 Erythranthe guttatus protein LATERAL ORGAN BOUNDARIES (LOC105974961)	-	-	-	-	-	-	-	-	-	-	-	-	-	-	-	-	-	-	-	-	-	-	-	-	-	-	-	-	-	-	-	-	-	-	-	-	-	-	-	-	-	-	-	-	-	-	-	-	-
XM 019203411.1 Tarenaya hassleriana protein LATERAL ORGAN BOUNDARIES (LOC104821487)	-	-	-	-	-	-	-	-	-	-	-	-	-	-	-	-	-	-	-	-	-	-	-	-	-	-	-	-	-	-	-	-	-	-	-	-	-	-	-	-	-	-	-	-	-	-	-	-	-
XM 030583989.1 Syzygium oleosum LOB domain-containing protein 25 (LOC115661783)	-	-	-	-	-	-	-	-	-	-	-	-	-	-	-	-	-	-	-	-	-	-	-	-	-	-	-	-	-	-	-	-	-	-	-	-	-	-	-	-	-	-	-	-	-	-	-	-	-
XM 030665770.1 Rhodamnia argentea LOB domain-containing protein 25 (LOC115734820)	-	-	-	-	-	-	-	-	-	-	-	-	-	-	-	-	-	-	-	-	-	-	-	-	-	-	-	-	-	-	-	-	-	-	-	-	-	-	-	-	-	-	-	-	-	-	-	-	-
XM 008243315.2 Prunus mume LOB domain-containing protein 36 (LOC103339951)	-	T	C	C	A	A	A	A	T	C	T	A	A	A	T	C	A	T	T	T	T	T	G	A	G	T	T	T	T	A	A	A	G	A	G	A	A	G	T	T	T	G	A	T	T	G	A	A	G
XM 020569400.1 Prunus persica LOB domain-containing protein 36 (LOC18770518)	-	T	C	C	A	A	A	A	T	C	T	A	A	A	T	C	A	T	T	T	T	T	T	A	G	T	T	T	T	A	A	A	G	A	G	A	A	G	T	T	T	G	A	T	T	G	G	A	G
XM 039303329.1 Eucalyptus grandis LOB domain-containing protein 25 (LOC104422633)	-	-	-	-	-	-	-	-	-	-	-	-	-	-	-	-	-	-	-	-	-	-	-	-	-	-	-	-	-	-	-	-	-	-	-	-	-	-	-	-	-	-	-	-	-	-	-	-	-
XM 021969367.1 Prunus avium LOB domain-containing protein 36-like (LOC110766103)	-	T	C	C	A	A	A	A	T	C	T	A	A	A	T	C	A	T	T	T	T	T	G	A	G	T	T	T	T	A	A	A	G	A	G	A	A	G	T	T	T	G	A	T	T	G	G	A	G
XM 031649151.1 Nymphaea colorata LOB domain-containing protein 4 (LOC116267437)	-	-	-	-	-	-	-	-	-	-	-	-	-	-	-	-	-	-	-	-	-	-	-	-	-	-	-	-	-	-	-	-	-	-	-	-	-	-	-	-	-	-	-	-	-	-	-	-	-
TcLBD25 Tc contig 32513 Thesium chinense	-	-	-	-	-	-	-	-	-	-	-	-	-	-	-	-	-	-	-	-	-	-	-	-	-	-	-	-	-	-	-	-	-	-	-	-	-	-	-	-	-	-	-	-	-	-	-	-	-
XM 021792962.1 Hevea brasiliensis LOB domain-containing protein 25-like (LOC110641299)	-	-	-	-	-	-	-	-	-	-	-	-	-	-	-	-	-	-	-	-	-	-	-	-	-	-	-	-	-	-	-	-	-	-	-	-	-	-	-	-	-	-	-	-	-	-	-	-	-
XM 010110517.2 Morus notabilis LOB domain-containing protein 25 (LOC21403448)	-	-	-	-	-	-	-	-	-	-	-	-	-	-	-	-	-	-	-	-	-	-	-	-	-	-	-	-	-	-	-	-	-	-	-	-	-	-	-	-	-	-	-	-	-	-	-	-	-
XM 028069675.1 Vigna unguiculata LOB domain-containing protein 25 (LOC114182741)	-	-	-	-	-	-	-	-	-	-	-	-	-	-	-	-	-	-	-	-	-	-	-	-	-	-	-	-	-	-	-	-	-	-	-	-	-	-	-	-	-	-	-	-	-	-	-	-	-
XM 039287413.1 Dioscorea cayenensis subsp. rotundata LOB domain-containing protein 25-like (LOC120280546)	-	-	-	-	-	-	-	-	-	-	-	-	-	-	-	-	-	-	-	-	-	-	-	-	-	-	-	-	-	-	-	-	-	-	-	-	-	-	-	-	-	-	-	-	-	-	-	-	-
XM 014898406.2 Brachypodium distachyon LOB domain-containing protein 6 (LOC100844272)	-	C	G	A	C	T	T	T	G	G	A	G	T	A	G	T	A	T	A	T	G	T	G	T	A	A	T	C	G	A	A	T	C	G	A	A	T	C	G	A	G	A	T	C	T	A	G	C	T
XM 020740568.1 Phalaenopsis equestris LOB domain-containing protein 25-like (LOC110036180)	-	-	-	-	-	-	-	-	-	-	-	-	-	-	-	-	-	-	-	-	-	-	-	-	-	-	-	-	-	-	-	-	-	-	-	-	-	-	-	-	-	-	-	-	-	-	-	-	-
XM 037555692.1 Triticum dicoccoides protein LATERAL ORGAN BOUNDARIES-like (LOC119274929)	T	C	G	A	C	T	T	T	G	G	A	G	T	T	C	T	A	T	A	T	G	T	-	-	-	-	-	-	-	A	A	T	C	G	A	A	T	C	G	A	G	A	T	C	T	A	G	C	T
XR 004640408.1 Setaria viridis LOB domain-containing protein 4-like (LOC117855023)	-	-	-	-	-	-	-	T	G	A	A	G	-	G	C	G	C	G	C	G	G	G	-	-	-	-	-	-	-	G	G	C	C	A	A	T	T	A	A	A	G	G	G	T	C	-	-	-	-
XM 004968278.4 Setaria italica LOB domain-containing protein 4 (LOC101761379)	-	-	-	-	-	-	-	T	G	G	A	G	T	A	C	T	A	A	A	T	G	T	-	-	-	-	-	-	-	A	A	T	C	G	A	A	T	C	G	A	G	A	T	C	T	-	-	-	-
XM 002455070.2 Sorghum bicolor LOB domain-containing protein 6 (LOC8078489)	-	-	-	-	-	-	-	T	G	G	A	G	T	A	C	T	A	A	A	T	G	T	-	-	-	-	-	-	-	A	A	T	C	G	A	A	T	C	G	A	G	A	T	C	T	-	-	-	-
AtLBD25 AT3G27650.1 Arabidopsis thaliana	-	-	-	-	-	-	-	-	-	-	-	-	-	-	-	-	-	-	-	-	-	-	-	-	-	-	-	-	-	-	-	-	-	-	-	-	-	-	-	-	-	-	-	-	-	-	-	-	-
XM 021026888.1 Arabidopsis lyrata subsp. lyrata LOB domain-containing protein 25 (LOC9311462)	-	-	-	-	-	-	-	-	-	-	-	-	-	-	-	-	-	-	-	-	-	-	-	-	-	-	-	-	-	-	-	-	-	-	-	-	-	-	-	-	-	-	-	-	-	-	-	-	-
XM 010504468.2 Camelina sativa LOB domain-containing protein 25 (LOC104780009)	-	-	-	-	-	-	-	-	-	-	-	-	-	-	-	-	-	-	-	-	-	-	-	-	-	-	-	-	-	-	-	-	-	-	-	-	-	-	-	-	-	-	-	-	-	-	-	-	-
XM 006291986.2 Capsella rubella LOB domain-containing protein 25 (LOC17885542)	-	-	-	-	-	-	-	-	-	-	-	-	-	-	-	-	-	-	-	-	-	-	-	-	-	-	-	-	-	-	-	-	-	-	-	-	-	-	-	-	-	-	-	-	-	-	-	-	-
XM 024151600.1 Eutrema salsugineum LOB domain-containing protein 25 (LOC18011841)	-	-	-	-	-	-	-	-	-	-	-	-	-	-	-	-	-	-	-	-	-	-	-	-	-	-	-	-	-	-	-	-	-	-	-	-	-	-	-	-	-	-	-	-	-	-	-	-	-
XM 009113332.3 Brassica rapa LOB domain-containing protein 25 (LOC103837000)	-	-	-	-	-	-	-	-	-	-	-	-	-	-	-	-	-	-	-	-	-	-	-	-	-	-	-	-	-	-	-	-	-	-	-	-	-	-	-	-	-	-	-	-	-	-	-	-	-
XM 013869604.2 Brassica napus LOB domain-containing protein 25 (LOC106428857)	-	-	-	-	-	-	-	-	-	-	-	-	-	-	-	-	-	-	-	-	-	-	-	-	-	-	-	-	-	-	-	-	-	-	-	-	-	-	-	-	-	-	-	-	-	-	-	-	-
XM 013753681.1 Brassica oleracea var. oleracea LOB domain-containing protein 25 (LOC106315852)	-	-	-	-	-	-	-	-	-	-	-	-	-	-	-	-	-	-	-	-	-	-	-	-	-	-	-	-	-	-	-	-	-	-	-	-	-	-	-	-	-	-	-	-	-	-	-	-	-
XM 018597567.1 Raphanus sativus LOB domain-containing protein 25 (LOC108824194)	-	-	-	-	-	-	-	-	-	-	-	-	-	-	-	-	-	-	-	-	-	-	-	-	-	-	-	-	-	-	-	-	-	-	-	-	-	-	-	-	-	-	-	-	-	-	-	-	-
XM 033273994.1 Brassica rapa LOB domain-containing protein 25 (LOC103875198)	-	-	-	-	-	-	-	-	-	-	-	-	-	-	-	-	-	-	-	-	-	-	-	-	-	-	-	-	-	-	-	-	-	-	-	-	-	-	-	-	-	-	-	-	-	-	-	-	-
XM 013789172.2 Brassica napus LOB domain-containing protein 25 (LOC106349238)	-	-	-	-	-	-	-	-	-	-	-	-	-	-	-	-	-	-	-	-	-	-	-	-	-	-	-	-	-	-	-	-	-	-	-	-	-	-	-	-	-	-	-	-	-	-	-	-	-
SlLBD25 Solyc02g067800.4.1 Solanum lycopersicum	-	-	-	-	-	-	-	-	-	-	-	-	-	-	-	-	-	-	-	-	-	-	-	-	-	-	-	-	-	-	-	-	-	-	-	-	-	-	-	-	-	-	-	-	-	-	-	-	-
XM 027915372.1 Solanum pennellii protein ASYMMETRIC LEAVES 2-like (LOC107012907)	-	-	-	-	-	-	-	-	-	-	-	-	-	-	-	-	-	-	-	-	-	-	-	-	-	-	-	-	-	-	-	-	-	-	-	-	-	-	-	-	-	-	-	-	-	-	-	-	-
XM 006352082.2 Solanum tuberosum LOB domain-containing protein 6-like (LOC102600933)	-	-	-	-	-	-	-	-	-	-	-	-	-	-	-	-	-	-	-	-	-	-	-	-	-	-	-	-	-	-	-	-	-	-	-	-	-	-	-	-	-	-	-	-	-	-	-	-	-
XM 019381914.1 Nicotiana attenuata LOB domain-containing protein 6-like (LOC109217650)	-	-	-	-	-	-	-	-	-	-	-	-	-	-	-	-	-	-	-	-	-	-	-	-	-	-	-	-	-	-	-	-	-	-	-	-	-	-	-	-	-	-	-	-	-	-	-	-	-
XM 016635784.1 Nicotiana tabacum LOB domain-containing protein 6-like (LOC107810949)	-	-	-	-	-	-	-	-	-	-	-	-	-	-	-	-	-	-	-	-	-	-	-	-	-	-	-	-	-	-	-	-	-	-	-	-	-	-	-	-	-	-	-	-	-	-	-	-	-
XM 009628242.3 Nicotiana tomentosiformis protein ASYMMETRIC LEAVES 2-like (LOC104117223)	-	-	-	-	-	-	-	-	-	-	-	-	-	-	-	-	-	-	-	-	-	-	-	-	-	-	-	-	-	-	-	-	-	-	-	-	-	-	-	-	-	-	-	-	-	-	-	-	-
XM 009781218.1 Nicotiana sylvestris LOB domain-containing protein 6-like (LOC104228694)	-	-	-	-	-	-	-	-	-	-	-	-	-	-	-	-	-	-	-	-	-	-	-	-	-	-	-	-	-	-	-	-	-	-	-	-	-	-	-	-	-	-	-	-	-	-	-	-	-
XM 015201857.2 Solanum pennellii protein ASYMMETRIC LEAVES 2 (LOC107003515)	-	-	-	-	-	-	-	-	-	-	-	-	-	-	-	-	-	-	-	-	-	-	-	-	-	-	-	-	-	-	-	-	-	-	-	-	-	-	-	-	-	-	-	-	-	-	-	-	-
XM 004250460.4 Solanum lycopersicum protein ASYMMETRIC LEAVES 2 (LOC101258218)	-	-	-	-	-	-	-	-	-	-	-	-	-	-	-	-	-	-	-	-	-	-	-	-	-	-	-	-	-	-	-	-	-	-	-	-	-	-	-	-	-	-	-	-	-	-	-	-	-
XM 011650678.2 Cucumis sativus protein ASYMMETRIC LEAVES 2 (LOC101203281)	-	-	-	-	-	-	-	-	-	-	-	-	-	-	-	-	-	-	-	-	-	-	-	-	-	-	-	-	-	-	-	-	-	-	-	-	-	-	-	-	-	-	-	-	-	-	-	-	-
XM 037635408.1 Jatropha curcas LOB domain-containing protein 36 (LOC105629891)	A	T	G	C	T	T	T	C	T	A	T	G	T	T	T	A	A	T	C	T	T	C	T	G	T	C	T	A	T	A	A	A	A	T	G	C	A	C	T	T	A	A	A	T	-	-	-	-	G
CcLBD25 Cc019141 Cuscuta campestris	-	-	-	-	-	-	-	-	-	-	-	-	-	-	-	-	-	-	-	-	-	-	-	-	-	-	-	-	-	-	-	-	-	-	-	-	-	-	-	-	-	-	-	-	-	-	-	-	-
XM 013000125.1 Erythranthe guttatus protein LATERAL ORGAN BOUNDARIES (LOC105974961)	-	-	-	-	-	-	-	-	-	-	-	-	-	-	-	-	-	-	-	-	-	-	-	-	-	-	-	-	-	-	-	-	-	-	-	-	-	-	-	-	-	-	-	-	-	-	-	-	-
XM 019203411.1 Tarenaya hassleriana protein LATERAL ORGAN BOUNDARIES (LOC104821487)	-	-	-	-	-	-	-	-	-	-	-	-	-	-	-	-	-	-	-	-	-	-	-	-	-	-	-	-	-	-	-	-	-	-	-	-	-	-	-	-	-	-	-	-	-	-	-	-	-
XM 030583989.1 Syzygium oleosum LOB domain-containing protein 25 (LOC115661783)	-	-	-	-	-	-	-	-	-	-	-	-	-	-	-	-	-	-	-	-	-	-	-	-	-	-	-	-	-	-	-	-	-	-	-	-	-	-	-	-	-	-	-	-	-	-	-	-	-
XM 030665770.1 Rhodamnia argentea LOB domain-containing protein 25 (LOC115734820)	-	-	-	-	-	-	-	-	-	-	-	-	-	-	-	-	-	-	-	-	-	-	-	-	-	-	-	-	-	-	-	-	-	-	-	-	-	-	-	-	-	-	-	-	-	-	-	-	-
XM 008243315.2 Prunus mume LOB domain-containing protein 36 (LOC103339951)	C	T	T	C	G	A	G	T	A	C	A	G	T	A	T	T	G	A	T	C	T	T	G	A	T	C	T	T	C	T	G	G	A	T	T	A	G	T	C	G	T	G	A	T	A	T	A	A	T
XM 020569400.1 Prunus persica LOB domain-containing protein 36 (LOC18770518)	C	T	T	C	G	A	G	T	A	C	A	G	T	A	T	T	G	A	T	C	T	T	G	A	T	C	T	T	C	T	G	G	A	T	T	A	G	T	T	G	T	G	A	T	A	T	A	A	T
XM 039303329.1 Eucalyptus grandis LOB domain-containing protein 25 (LOC104422633)	-	-	-	-	-	-	-	-	-	-	-	-	-	-	-	-	-	-	-	-	-	-	-	-	-	-	-	-	-	-	-	-	-	-	-	-	-	-	-	-	-	-	-	-	-	-	-	-	-
XM 021969367.1 Prunus avium LOB domain-containing protein 36-like (LOC110766103)	C	T	T	C	G	A	G	T	A	C	A	G	T	A	T	T	G	A	T	C	T	T	G	A	T	C	T	T	C	T	G	G	A	T	T	A	G	T	A	G	T	G	A	T	A	T	A	A	T
XM 031649151.1 Nymphaea colorata LOB domain-containing protein 4 (LOC116267437)	-	-	-	-	-	-	-	-	-	-	-	-	-	-	-	-	-	-	-	-	-	-	-	-	-	-	-	-	-	-	-	-	-	-	-	-	-	-	-	-	-	-	-	-	-	-	-	-	-
TcLBD25 Tc contig 32513 Thesium chinense	-	-	-	-	-	-	-	-	-	-	-	-	-	-	-	-	-	-	-	-	-	-	-	-	-	-	-	-	-	-	-	-	-	-	-	-	-	-	-	-	-	-	-	-	-	-	-	-	-
XM 021792962.1 Hevea brasiliensis LOB domain-containing protein 25-like (LOC110641299)	-	-	-	-	-	-	-	-	-	-	-	-	-	-	-	-	-	-	-	-	-	-	-	-	-	-	-	-	-	-	-	-	-	-	-	-	-	-	-	-	-	-	-	-	-	-	-	-	-
XM 010110517.2 Morus notabilis LOB domain-containing protein 25 (LOC21403448)	-	-	-	-	-	-	-	-	-	-	-	-	-	-	-	-	-	-	-	-	-	-	-	-	-	-	-	-	-	-	-	-	-	-	-	-	-	-	-	-	-	-	-	-	-	-	-	-	-
XM 028069675.1 Vigna unguiculata LOB domain-containing protein 25 (LOC114182741)	-	-	-	-	-	-	-	-	-	-	-	-	-	-	-	-	-	-	-	-	-	-	-	-	-	-	-	-	-	-	-	-	-	-	-	-	-	-	-	-	-	-	-	-	-	-	-	-	-
XM 039287413.1 Dioscorea cayenensis subsp. rotundata LOB domain-containing protein 25-like (LOC120280546)	-	-	-	-	-	-	-	-	-	-	-	-	-	-	-	-	-	-	-	-	-	-	-	-	-	-	-	-	-	-	-	-	-	-	-	-	-	-	-	-	-	-	-	-	-	-	-	-	-
XM 014898406.2 Brachypodium distachyon LOB domain-containing protein 6 (LOC100844272)	G	G	T	T	T	C	C	A	A	G	G	A	T	-	C	C	A	T	G	C	A	T	C	A	G	T	C	A	A	-	-	-	-	-	-	-	-	-	-	-	-	-	-	-	-	-	-	-	-
XM 020740568.1 Phalaenopsis equestris LOB domain-containing protein 25-like (LOC110036180)	-	-	-	-	-	-	-	-	-	-	-	-	-	-	-	-	-	-	-	-	-	-	-	-	-	-	-	-	-	-	-	-	-	-	-	-	-	-	-	-	-	-	-	-	-	-	-	-	-
XM 037555692.1 Triticum dicoccoides protein LATERAL ORGAN BOUNDARIES-like (LOC119274929)	C	G	G	T	T	C	C	G	C	A	G	G	A	T	C	C	A	T	G	C	A	T	C	A	-	-	-	-	-	-	-	-	-	-	-	-	-	-	-	-	-	-	-	-	-	-	-	-	-
XR 004640408.1 Setaria viridis LOB domain-containing protein 4-like (LOC117855023)	A	G	G	C	A	C	C	A	G	T	G	A	C	-	C	T	A	T	G	C	T	G	C	T	T	G	C	A	T	A	T	A	T	G	C	T	C	C	A	G	A	T	A	T	A	T	G	A	T
XM 004968278.4 Setaria italica LOB domain-containing protein 4 (LOC101761379)	C	G	T	T	T	T	C	G	C	A	G	G	A	-	T	C	G	-	-	-	-	-	-	-	-	-	-	-	-	-	-	-	-	-	-	-	-	-	-	-	-	-	-	-	-	-	-	-	-
XM 002455070.2 Sorghum bicolor LOB domain-containing protein 6 (LOC8078489)	C	G	T	T	T	T	C	G	C	A	G	G	A	-	G	-	-	-	-	-	-	-	-	-	-	-	-	-	-	-	-	-	-	-	-	-	-	-	-	-	-	-	-	-	-	-	-	-	-
AtLBD25 AT3G27650.1 Arabidopsis thaliana	-	-	-	-	-	-	-	-	-	-	-	-	-	-	-	-	-	-	-	-	-	-	-	-	-	-	-	-	-	-	-	-	-	-	-	-	-	-	-	-	-	-	-	-	-	-	-	-	-
XM 021026888.1 Arabidopsis lyrata subsp. lyrata LOB domain-containing protein 25 (LOC9311462)	-	-	-	-	-	-	-	-	-	-	-	-	-	-	-	-	-	-	-	-	-	-	-	-	-	-	-	-	-	-	-	-	-	-	-	-	-	-	-	-	-	-	-	-	-	-	-	-	-
XM 010504468.2 Camelina sativa LOB domain-containing protein 25 (LOC104780009)	-	-	-	-	-	-	-	-	-	-	-	-	-	-	-	-	-	-	-	-	-	-	-	-	-	-	-	-	-	-	-	-	-	-	-	-	-	-	-	-	-	-	-	-	-	-	-	-	-
XM 006291986.2 Capsella rubella LOB domain-containing protein 25 (LOC17885542)	-	-	-	-	-	-	-	-	-	-	-	-	-	-	-	-	-	-	-	-	-	-	-	-	-	-	-	-	-	-	-	-	-	-	-	-	-	-	-	-	-	-	-	-	-	-	-	-	-
XM 024151600.1 Eutrema salsugineum LOB domain-containing protein 25 (LOC18011841)	-	-	-	-	-	-	-	-	-	-	-	-	-	-	-	-	-	-	-	-	-	-	-	-	-	-	-	-	-	-	-	-	-	-	-	-	-	-	-	-	-	-	-	-	-	-	-	-	-
XM 009113332.3 Brassica rapa LOB domain-containing protein 25 (LOC103837000)	-	-	-	-	-	-	-	-	-	-	-	-	-	-	-	-	-	-	-	-	-	-	-	-	-	-	-	-	-	-	-	-	-	-	-	-	-	-	-	-	-	-	-	-	-	-	-	-	-
XM 013869604.2 Brassica napus LOB domain-containing protein 25 (LOC106428857)	-	-	-	-	-	-	-	-	-	-	-	-	-	-	-	-	-	-	-	-	-	-	-	-	-	-	-	-	-	-	-	-	-	-	-	-	-	-	-	-	-	-	-	-	-	-	-	-	-
XM 013753681.1 Brassica oleracea var. oleracea LOB domain-containing protein 25 (LOC106315852)	-	-	-	-	-	-	-	-	-	-	-	-	-	-	-	-	-	-	-	-	-	-	-	-	-	-	-	-	-	-	-	-	-	-	-	-	-	-	-	-	-	-	-	-	-	-	-	-	-
XM 018597567.1 Raphanus sativus LOB domain-containing protein 25 (LOC108824194)	-	-	-	-	-	-	-	-	-	-	-	-	-	-	-	-	-	-	-	-	-	-	-	-	-	-	-	-	-	-	-	-	-	-	-	-	-	-	-	-	-	-	-	-	-	-	-	-	-
XM 033273994.1 Brassica rapa LOB domain-containing protein 25 (LOC103875198)	-	-	-	-	-	-	-	-	-	-	-	-	-	-	-	-	-	-	-	-	-	-	-	-	-	-	-	-	-	-	-	-	-	-	-	-	-	-	-	-	-	-	-	-	-	-	-	-	-
XM 013789172.2 Brassica napus LOB domain-containing protein 25 (LOC106349238)	-	-	-	-	-	-	-	-	-	-	-	-	-	-	-	-	-	-	-	-	-	-	-	-	-	-	-	-	-	-	-	-	-	-	-	-	-	-	-	-	-	-	-	-	-	-	-	-	-
SlLBD25 Solyc02g067800.4.1 Solanum lycopersicum	-	-	-	-	-	-	-	-	-	-	-	-	-	-	-	-	-	-	-	-	-	-	-	-	-	-	-	-	-	-	-	-	-	-	-	-	-	-	-	-	-	-	-	-	-	-	-	-	-
XM 027915372.1 Solanum pennellii protein ASYMMETRIC LEAVES 2-like (LOC107012907)	-	-	-	-	-	-	-	-	-	-	-	-	-	-	-	-	-	-	-	-	-	-	-	-	-	-	-	-	-	-	-	-	-	-	-	-	-	-	-	-	-	-	-	-	-	-	-	-	-
XM 006352082.2 Solanum tuberosum LOB domain-containing protein 6-like (LOC102600933)	-	-	-	-	-	-	-	-	-	-	-	-	-	-	-	-	-	-	-	-	-	-	-	-	-	-	-	-	-	-	-	-	-	-	-	-	-	-	-	-	-	-	-	-	-	-	-	-	-
XM 019381914.1 Nicotiana attenuata LOB domain-containing protein 6-like (LOC109217650)	-	-	-	-	-	-	-	-	-	-	-	-	-	-	-	-	-	-	-	-	-	-	-	-	-	-	-	-	-	-	-	-	-	-	-	-	-	-	-	-	-	-	-	-	-	-	-	-	-
XM 016635784.1 Nicotiana tabacum LOB domain-containing protein 6-like (LOC107810949)	-	-	-	-	-	-	-	-	-	-	-	-	-	-	-	-	-	-	-	-	-	-	-	-	-	-	-	-	-	-	-	-	-	-	-	-	-	-	-	-	-	-	-	-	-	-	-	-	-
XM 009628242.3 Nicotiana tomentosiformis protein ASYMMETRIC LEAVES 2-like (LOC104117223)	-	-	-	-	-	-	-	-	-	-	-	-	-	-	-	-	-	-	-	-	-	-	-	-	-	-	-	-	-	-	-	-	-	-	-	-	-	-	-	-	-	-	-	-	-	-	-	-	-
XM 009781218.1 Nicotiana sylvestris LOB domain-containing protein 6-like (LOC104228694)	-	-	-	-	-	-	-	-	-	-	-	-	-	-	-	-	-	-	-	-	-	-	-	-	-	-	-	-	-	-	-	-	-	-	-	-	-	-	-	-	-	-	-	-	-	-	-	-	-
XM 015201857.2 Solanum pennellii protein ASYMMETRIC LEAVES 2 (LOC107003515)	-	-	-	-	-	-	-	-	-	-	-	-	-	-	-	-	-	-	-	-	-	-	-	-	-	-	-	-	-	-	-	-	-	-	-	-	-	-	-	-	-	-	-	-	-	-	-	-	-
XM 004250460.4 Solanum lycopersicum protein ASYMMETRIC LEAVES 2 (LOC101258218)	-	-	-	-	-	-	-	-	-	-	-	-	-	-	-	-	-	-	-	-	-	-	-	-	-	-	-	-	-	-	-	-	-	-	-	-	-	-	-	-	-	-	-	-	-	-	-	-	-
XM 011650678.2 Cucumis sativus protein ASYMMETRIC LEAVES 2 (LOC101203281)	-	-	-	-	-	-	-	-	-	-	-	-	-	-	-	-	-	-	-	-	-	-	-	-	-	-	-	-	-	-	-	-	-	-	-	-	-	-	-	-	-	-	-	-	-	-	-	-	-
XM 037635408.1 Jatropha curcas LOB domain-containing protein 36 (LOC105629891)	-	-	-	-	-	-	-	-	-	-	-	-	-	-	-	-	-	-	-	-	-	-	-	-	-	-	-	-	-	-	-	-	-	-	-	-	-	-	-	-	-	-	-	-	-	-	-	-	-
CcLBD25 Cc019141 Cuscuta campestris	-	-	-	-	-	-	-	-	-	-	-	-	-	-	-	-	-	-	-	-	-	-	-	-	-	-	-	-	-	-	-	-	-	-	-	-	-	-	-	-	-	-	-	-	-	-	-	-	-
XM 013000125.1 Erythranthe guttatus protein LATERAL ORGAN BOUNDARIES (LOC105974961)	-	-	-	-	-	-	-	-	-	-	-	-	-	-	-	-	-	-	-	-	-	-	-	-	-	-	-	-	-	-	-	-	-	-	-	-	-	-	-	-	-	-	-	-	-	-	-	-	-
XM 019203411.1 Tarenaya hassleriana protein LATERAL ORGAN BOUNDARIES (LOC104821487)	-	-	-	-	-	-	-	-	-	-	-	-	-	-	-	-	-	-	-	-	-	-	-	-	-	-	-	-	-	-	-	-	-	-	-	-	-	-	-	-	-	-	-	-	-	-	-	-	-
XM 030583989.1 Syzygium oleosum LOB domain-containing protein 25 (LOC115661783)	-	-	-	-	-	-	-	-	-	-	-	-	-	-	-	-	-	-	-	-	-	-	-	-	-	-	-	-	-	-	-	-	-	-	-	-	-	-	-	-	-	-	-	-	-	-	-	-	-
XM 030665770.1 Rhodamnia argentea LOB domain-containing protein 25 (LOC115734820)	-	-	-	-	-	-	-	-	-	-	-	-	-	-	-	-	-	-	-	-	-	-	-	-	-	-	-	-	-	-	-	-	-	-	-	-	-	-	-	-	-	-	-	-	-	-	-	-	-
XM 008243315.2 Prunus mume LOB domain-containing protein 36 (LOC103339951)	T	G	A	A	C	T	T	C	T	G	G	A	A	T	T	A	T	C	T	A	A	G	G	C	C	T	T	T	T	T	C	C	A	T	C	T	C	T	T	C	T	A	A	T	A	T	T	A	G
XM 020569400.1 Prunus persica LOB domain-containing protein 36 (LOC18770518)	T	G	A	A	C	T	T	C	T	G	G	A	A	T	T	A	T	C	T	A	A	G	G	C	C	T	T	T	T	T	C	C	A	T	C	T	C	T	T	C	T	A	A	T	A	T	T	A	G
XM 039303329.1 Eucalyptus grandis LOB domain-containing protein 25 (LOC104422633)	-	-	-	-	-	-	-	-	-	-	-	-	-	-	-	-	-	-	-	-	-	-	-	-	-	-	-	-	-	-	-	-	-	-	-	-	-	-	-	-	-	-	-	-	-	-	-	-	-
XM 021969367.1 Prunus avium LOB domain-containing protein 36-like (LOC110766103)	T	G	A	A	C	T	T	C	T	G	G	A	A	T	T	A	T	C	T	A	A	T	G	C	C	T	T	T	T	T	C	C	A	T	C	T	C	T	T	C	T	A	A	T	A	T	T	A	G
XM 031649151.1 Nymphaea colorata LOB domain-containing protein 4 (LOC116267437)	-	-	-	-	-	-	-	-	-	-	-	-	-	-	-	-	-	-	-	-	-	-	-	-	-	-	-	-	-	-	-	-	-	-	-	-	-	-	-	-	-	-	-	-	-	-	-	-	-
TcLBD25 Tc contig 32513 Thesium chinense	-	-	-	-	-	-	-	-	-	-	-	-	-	-	-	-	-	-	-	-	-	-	-	-	-	-	-	-	-	-	-	-	-	-	-	-	-	-	-	-	-	-	-	-	-	-	-	-	-
XM 021792962.1 Hevea brasiliensis LOB domain-containing protein 25-like (LOC110641299)	-	-	-	-	-	-	-	-	-	-	-	-	-	-	-	-	-	-	-	-	-	-	-	-	-	-	-	-	-	-	-	-	-	-	-	-	-	-	-	-	-	-	-	-	-	-	-	-	-
XM 010110517.2 Morus notabilis LOB domain-containing protein 25 (LOC21403448)	-	-	-	-	-	-	-	-	-	-	-	-	-	-	-	-	-	-	-	-	-	-	-	-	-	-	-	-	-	-	-	-	-	-	-	-	-	-	-	-	-	-	-	-	-	-	-	-	-
XM 028069675.1 Vigna unguiculata LOB domain-containing protein 25 (LOC114182741)	-	-	-	-	-	-	-	-	-	-	-	-	-	-	-	-	-	-	-	-	-	-	-	-	-	-	-	-	-	-	-	-	-	-	-	-	-	-	-	-	-	-	-	-	-	-	-	-	-
XM 039287413.1 Dioscorea cayenensis subsp. rotundata LOB domain-containing protein 25-like (LOC120280546)	-	-	-	-	-	-	-	-	-	-	-	-	-	-	-	-	-	-	-	-	-	-	-	-	-	-	-	-	-	-	-	-	-	-	-	-	-	-	-	-	-	-	-	-	-	-	-	-	-
XM 014898406.2 Brachypodium distachyon LOB domain-containing protein 6 (LOC100844272)	-	-	-	-	-	-	-	-	-	-	-	-	-	-	-	-	-	-	-	-	-	-	-	-	-	-	-	-	-	-	-	-	-	-	-	-	-	-	-	-	-	-	-	-	-	-	-	-	-
XM 020740568.1 Phalaenopsis equestris LOB domain-containing protein 25-like (LOC110036180)	-	-	-	-	-	-	-	-	-	-	-	-	-	-	-	-	-	-	-	-	-	-	-	-	-	-	-	-	-	-	-	-	-	-	-	-	-	-	-	-	-	-	-	-	-	-	-	-	-
XM 037555692.1 Triticum dicoccoides protein LATERAL ORGAN BOUNDARIES-like (LOC119274929)	-	-	-	-	-	-	-	-	-	-	-	-	-	-	-	-	-	-	-	-	-	-	-	-	-	-	-	-	-	-	-	-	-	-	-	-	-	-	-	-	-	-	-	-	-	-	-	-	-
XR 004640408.1 Setaria viridis LOB domain-containing protein 4-like (LOC117855023)	A	T	T	A	A	A	A	C	A	G	T	T	G	T	T	T	A	T	G	G	C	G	A	G	C	A	T	C	A	C	A	T	C	A	T	T	T	C	T	T	T	C	G	C	A	G	A	C	A
XM 004968278.4 Setaria italica LOB domain-containing protein 4 (LOC101761379)	-	-	-	-	-	-	-	-	-	-	-	-	-	-	-	-	-	-	-	-	-	-	-	-	-	-	-	-	-	-	-	-	-	-	-	-	-	-	-	-	-	-	-	-	-	-	-	-	-
XM 002455070.2 Sorghum bicolor LOB domain-containing protein 6 (LOC8078489)	-	-	-	-	-	-	-	-	-	-	-	-	-	-	-	-	-	-	-	-	-	-	-	-	-	-	-	-	-	-	-	-	-	-	-	-	-	-	-	-	-	-	-	-	-	-	-	-	-
AtLBD25 AT3G27650.1 Arabidopsis thaliana	-	-	-	-	-	-	-	-	-	-	-	-	-	-	-	-	-	-	-	-	-	-	-	-	-	-	-	-	-	-	-	-	-	-	-	-	-	-	-	-	-	-	-	-	-	-	-	-	-
XM 021026888.1 Arabidopsis lyrata subsp. lyrata LOB domain-containing protein 25 (LOC9311462)	-	-	-	-	-	-	-	-	-	-	-	-	-	-	-	-	-	-	-	-	-	-	-	-	-	-	-	-	-	-	-	-	-	-	-	-	-	-	-	-	-	-	-	-	-	-	-	-	-
XM 010504468.2 Camelina sativa LOB domain-containing protein 25 (LOC104780009)	-	-	-	-	-	-	-	-	-	-	-	-	-	-	-	-	-	-	-	-	-	-	-	-	-	-	-	-	-	-	-	-	-	-	-	-	-	-	-	-	-	-	-	-	-	-	-	-	-
XM 006291986.2 Capsella rubella LOB domain-containing protein 25 (LOC17885542)	-	-	-	-	-	-	-	-	-	-	-	-	-	-	-	-	-	-	-	-	-	-	-	-	-	-	-	-	-	-	-	-	-	-	-	-	-	-	-	-	-	-	-	-	-	-	-	-	-
XM 024151600.1 Eutrema salsugineum LOB domain-containing protein 25 (LOC18011841)	-	-	-	-	-	-	-	-	-	-	-	-	-	-	-	-	-	-	-	-	-	-	-	-	-	-	-	-	-	-	-	-	-	-	-	-	-	-	-	-	-	-	-	-	-	-	-	-	-
XM 009113332.3 Brassica rapa LOB domain-containing protein 25 (LOC103837000)	-	-	-	-	-	-	-	-	-	-	-	-	-	-	-	-	-	-	-	-	-	-	-	-	-	-	-	-	-	-	-	-	-	-	-	-	-	-	-	-	-	-	-	-	-	-	-	-	-
XM 013869604.2 Brassica napus LOB domain-containing protein 25 (LOC106428857)	-	-	-	-	-	-	-	-	-	-	-	-	-	-	-	-	-	-	-	-	-	-	-	-	-	-	-	-	-	-	-	-	-	-	-	-	-	-	-	-	-	-	-	-	-	-	-	-	-
XM 013753681.1 Brassica oleracea var. oleracea LOB domain-containing protein 25 (LOC106315852)	-	-	-	-	-	-	-	-	-	-	-	-	-	-	-	-	-	-	-	-	-	-	-	-	-	-	-	-	-	-	-	-	-	-	-	-	-	-	-	-	-	-	-	-	-	-	-	-	-
XM 018597567.1 Raphanus sativus LOB domain-containing protein 25 (LOC108824194)	-	-	-	-	-	-	-	-	-	-	-	-	-	-	-	-	-	-	-	-	-	-	-	-	-	-	-	-	-	-	-	-	-	-	-	-	-	-	-	-	-	-	-	-	-	-	-	-	-
XM 033273994.1 Brassica rapa LOB domain-containing protein 25 (LOC103875198)	-	-	-	-	-	-	-	-	-	-	-	-	-	-	-	-	-	-	-	-	-	-	-	-	-	-	-	-	-	-	-	-	-	-	-	-	-	-	-	-	-	-	-	-	-	-	-	-	-
XM 013789172.2 Brassica napus LOB domain-containing protein 25 (LOC106349238)	-	-	-	-	-	-	-	-	-	-	-	-	-	-	-	-	-	-	-	-	-	-	-	-	-	-	-	-	-	-	-	-	-	-	-	-	-	-	-	-	-	-	-	-	-	-	-	-	-
SlLBD25 Solyc02g067800.4.1 Solanum lycopersicum	-	-	-	-	-	-	-	-	-	-	-	-	-	-	-	-	-	-	-	-	-	-	-	-	-	-	-	-	-	-	-	-	-	-	-	-	-	-	-	-	-	-	-	-	-	-	-	-	-
XM 027915372.1 Solanum pennellii protein ASYMMETRIC LEAVES 2-like (LOC107012907)	-	-	-	-	-	-	-	-	-	-	-	-	-	-	-	-	-	-	-	-	-	-	-	-	-	-	-	-	-	-	-	-	-	-	-	-	-	-	-	-	-	-	-	-	-	-	-	-	-
XM 006352082.2 Solanum tuberosum LOB domain-containing protein 6-like (LOC102600933)	-	-	-	-	-	-	-	-	-	-	-	-	-	-	-	-	-	-	-	-	-	-	-	-	-	-	-	-	-	-	-	-	-	-	-	-	-	-	-	-	-	-	-	-	-	-	-	-	-
XM 019381914.1 Nicotiana attenuata LOB domain-containing protein 6-like (LOC109217650)	-	-	-	-	-	-	-	-	-	-	-	-	-	-	-	-	-	-	-	-	-	-	-	-	-	-	-	-	-	-	-	-	-	-	-	-	-	-	-	-	-	-	-	-	-	-	-	-	-
XM 016635784.1 Nicotiana tabacum LOB domain-containing protein 6-like (LOC107810949)	-	-	-	-	-	-	-	-	-	-	-	-	-	-	-	-	-	-	-	-	-	-	-	-	-	-	-	-	-	-	-	-	-	-	-	-	-	-	-	-	-	-	-	-	-	-	-	-	-
XM 009628242.3 Nicotiana tomentosiformis protein ASYMMETRIC LEAVES 2-like (LOC104117223)	-	-	-	-	-	-	-	-	-	-	-	-	-	-	-	-	-	-	-	-	-	-	-	-	-	-	-	-	-	-	-	-	-	-	-	-	-	-	-	-	-	-	-	-	-	-	-	-	-
XM 009781218.1 Nicotiana sylvestris LOB domain-containing protein 6-like (LOC104228694)	-	-	-	-	-	-	-	-	-	-	-	-	-	-	-	-	-	-	-	-	-	-	-	-	-	-	-	-	-	-	-	-	-	-	-	-	-	-	-	-	-	-	-	-	-	-	-	-	-
XM 015201857.2 Solanum pennellii protein ASYMMETRIC LEAVES 2 (LOC107003515)	-	-	-	-	-	-	-	-	-	-	-	-	-	-	-	-	-	-	-	-	-	-	-	-	-	-	-	-	-	-	-	-	-	-	-	-	-	-	-	-	-	-	-	-	-	-	-	-	-
XM 004250460.4 Solanum lycopersicum protein ASYMMETRIC LEAVES 2 (LOC101258218)	-	-	-	-	-	-	-	-	-	-	-	-	-	-	-	-	-	-	-	-	-	-	-	-	-	-	-	-	-	-	-	-	-	-	-	-	-	-	-	-	-	-	-	-	-	-	-	-	-
XM 011650678.2 Cucumis sativus protein ASYMMETRIC LEAVES 2 (LOC101203281)	-	-	-	-	-	-	-	-	-	-	-	-	-	-	-	-	-	-	-	-	-	-	-	-	-	-	-	-	-	-	-	-	-	-	-	-	-	-	-	-	-	-	-	-	-	-	-	-	-
XM 037635408.1 Jatropha curcas LOB domain-containing protein 36 (LOC105629891)	-	-	-	-	-	-	-	-	-	-	-	-	-	-	-	-	-	-	-	-	-	-	-	-	-	-	-	-	-	-	-	-	-	-	-	-	-	-	-	-	-	-	-	-	-	-	-	-	-
CcLBD25 Cc019141 Cuscuta campestris	-	-	-	-	-	-	-	-	-	-	-	-	-	-	-	-	-	-	-	-	-	-	-	-	-	-	-	-	-	-	-	-	-	-	-	-	-	-	-	-	-	-	-	-	-	-	-	-	-
XM 013000125.1 Erythranthe guttatus protein LATERAL ORGAN BOUNDARIES (LOC105974961)	-	-	-	-	-	-	-	-	-	-	-	-	-	-	-	-	-	-	-	-	-	-	-	-	-	-	-	-	-	-	-	-	-	-	-	-	-	-	-	-	-	-	-	-	-	-	-	-	-
XM 019203411.1 Tarenaya hassleriana protein LATERAL ORGAN BOUNDARIES (LOC104821487)	-	-	-	-	-	-	-	-	-	-	-	-	-	-	-	-	-	-	-	-	-	-	-	-	-	-	-	-	-	-	-	-	-	-	-	-	-	-	-	-	-	-	-	-	-	-	-	-	-
XM 030583989.1 Syzygium oleosum LOB domain-containing protein 25 (LOC115661783)	-	-	-	-	-	-	-	-	-	-	-	-	-	-	-	-	-	-	-	-	-	-	-	-	-	-	-	-	-	-	-	-	-	-	-	-	-	-	-	-	-	-	-	-	-	-	-	-	-
XM 030665770.1 Rhodamnia argentea LOB domain-containing protein 25 (LOC115734820)	-	-	-	-	-	-	-	-	-	-	-	-	-	-	-	-	-	-	-	-	-	-	-	-	-	-	-	-	-	-	-	-	-	-	-	-	-	-	-	-	-	-	-	-	-	-	-	-	-
XM 008243315.2 Prunus mume LOB domain-containing protein 36 (LOC103339951)	A	T	G	G	T	G	G	T	G	C	T	A	A	C	A	A	T	A	A	C	A	A	G	A	T	G	T	C	A	T	T	G	T	T	A	T	T	A	-	-	-	-	-	-	-	-	-	-	-
XM 020569400.1 Prunus persica LOB domain-containing protein 36 (LOC18770518)	-	-	-	-	-	-	-	-	-	-	-	-	-	-	-	-	-	-	-	-	-	-	-	-	-	-	-	-	-	-	-	-	-	-	-	-	-	-	-	-	-	-	-	-	-	-	-	-	-
XM 039303329.1 Eucalyptus grandis LOB domain-containing protein 25 (LOC104422633)	-	-	-	-	-	-	-	-	-	-	-	-	-	-	-	-	-	-	-	-	-	-	-	-	-	-	-	-	-	-	-	-	-	-	-	-	-	-	-	-	-	-	-	-	-	-	-	-	-
XM 021969367.1 Prunus avium LOB domain-containing protein 36-like (LOC110766103)	-	-	-	-	-	-	-	-	-	-	-	-	-	-	-	-	-	-	-	-	-	-	-	-	-	-	-	-	-	-	-	-	-	-	-	-	-	-	-	-	-	-	-	-	-	-	-	-	-
XM 031649151.1 Nymphaea colorata LOB domain-containing protein 4 (LOC116267437)	-	-	-	-	-	-	-	-	-	-	-	-	-	-	-	-	-	-	-	-	-	-	-	-	-	-	-	-	-	-	-	-	-	-	-	-	-	-	-	-	-	-	-	-	-	-	-	-	-
TcLBD25 Tc contig 32513 Thesium chinense	-	-	-	-	-	-	-	-	-	-	-	-	-	-	-	-	-	-	-	-	-	-	-	-	-	-	-	-	-	-	-	-	-	-	-	-	-	-	-	-	-	-	-	-	-	-	-	-	-
XM 021792962.1 Hevea brasiliensis LOB domain-containing protein 25-like (LOC110641299)	-	-	-	-	-	-	-	-	-	-	-	-	-	-	-	-	-	-	-	-	-	-	-	-	-	-	-	-	-	-	-	-	-	-	-	-	-	-	-	-	-	-	-	-	-	-	-	-	-
XM 010110517.2 Morus notabilis LOB domain-containing protein 25 (LOC21403448)	-	-	-	-	-	-	-	-	-	-	-	-	-	-	-	-	-	-	-	-	-	-	-	-	-	-	-	-	-	-	-	-	-	-	-	-	-	-	-	-	-	-	-	-	-	-	-	-	-
XM 028069675.1 Vigna unguiculata LOB domain-containing protein 25 (LOC114182741)	-	-	-	-	-	-	-	-	-	-	-	-	-	-	-	-	-	-	-	-	-	-	-	-	-	-	-	-	-	-	-	-	-	-	-	-	-	-	-	-	-	-	-	-	-	-	-	-	-
XM 039287413.1 Dioscorea cayenensis subsp. rotundata LOB domain-containing protein 25-like (LOC120280546)	-	-	-	-	-	-	-	-	-	-	-	-	-	-	-	-	-	-	-	-	-	-	-	-	-	-	-	-	-	-	-	-	-	-	-	-	-	-	-	-	-	-	-	-	-	-	-	-	-
XM 014898406.2 Brachypodium distachyon LOB domain-containing protein 6 (LOC100844272)	-	-	-	-	-	-	-	-	-	-	-	-	-	-	-	-	-	-	-	-	-	-	-	-	-	-	-	-	-	-	-	-	-	-	-	-	-	-	-	-	-	-	-	-	-	-	-	-	-
XM 020740568.1 Phalaenopsis equestris LOB domain-containing protein 25-like (LOC110036180)	-	-	-	-	-	-	-	-	-	-	-	-	-	-	-	-	-	-	-	-	-	-	-	-	-	-	-	-	-	-	-	-	-	-	-	-	-	-	-	-	-	-	-	-	-	-	-	-	-
XM 037555692.1 Triticum dicoccoides protein LATERAL ORGAN BOUNDARIES-like (LOC119274929)	-	-	-	-	-	-	-	-	-	-	-	-	-	-	-	-	-	-	-	-	-	-	-	-	-	-	-	-	-	-	-	-	-	-	-	-	-	-	-	-	-	-	-	-	-	-	-	-	-
XR 004640408.1 Setaria viridis LOB domain-containing protein 4-like (LOC117855023)	G	C	A	T	G	G	G	A	A	A	A	G	C	A	G	T	A	T	T	C	C	G	G	C	A	C	T	A	T	T	C	T	T	A	T	A	G	G	T	C	C	C	A	G	A	T	C	T	T
XM 004968278.4 Setaria italica LOB domain-containing protein 4 (LOC101761379)	-	-	-	-	-	-	-	-	-	-	-	-	-	-	-	-	-	-	-	-	-	-	-	-	-	-	-	-	-	-	-	-	-	-	-	-	-	-	-	-	-	-	-	-	-	-	-	-	-
XM 002455070.2 Sorghum bicolor LOB domain-containing protein 6 (LOC8078489)	-	-	-	-	-	-	-	-	-	-	-	-	-	-	-	-	-	-	-	-	-	-	-	-	-	-	-	-	-	-	-	-	-	-	-	-	-	-	-	-	-	-	-	-	-	-	-	-	-
AtLBD25 AT3G27650.1 Arabidopsis thaliana	-	-	-	-	-	-	-	-	-	-	-	-	-	-	-	-	-	-	-	-	-	-	-	-	-	-	-	-	-	-	-	-	-	-	-	-	-	-	-	-	-	-	-	-	-	-	-	-	-
XM 021026888.1 Arabidopsis lyrata subsp. lyrata LOB domain-containing protein 25 (LOC9311462)	-	-	-	-	-	-	-	-	-	-	-	-	-	-	-	-	-	-	-	-	-	-	-	-	-	-	-	-	-	-	-	-	-	-	-	-	-	-	-	-	-	-	-	-	-	-	-	-	-
XM 010504468.2 Camelina sativa LOB domain-containing protein 25 (LOC104780009)	-	-	-	-	-	-	-	-	-	-	-	-	-	-	-	-	-	-	-	-	-	-	-	-	-	-	-	-	-	-	-	-	-	-	-	-	-	-	-	-	-	-	-	-	-	-	-	-	-
XM 006291986.2 Capsella rubella LOB domain-containing protein 25 (LOC17885542)	-	-	-	-	-	-	-	-	-	-	-	-	-	-	-	-	-	-	-	-	-	-	-	-	-	-	-	-	-	-	-	-	-	-	-	-	-	-	-	-	-	-	-	-	-	-	-	-	-
XM 024151600.1 Eutrema salsugineum LOB domain-containing protein 25 (LOC18011841)	-	-	-	-	-	-	-	-	-	-	-	-	-	-	-	-	-	-	-	-	-	-	-	-	-	-	-	-	-	-	-	-	-	-	-	-	-	-	-	-	-	-	-	-	-	-	-	-	-
XM 009113332.3 Brassica rapa LOB domain-containing protein 25 (LOC103837000)	-	-	-	-	-	-	-	-	-	-	-	-	-	-	-	-	-	-	-	-	-	-	-	-	-	-	-	-	-	-	-	-	-	-	-	-	-	-	-	-	-	-	-	-	-	-	-	-	-
XM 013869604.2 Brassica napus LOB domain-containing protein 25 (LOC106428857)	-	-	-	-	-	-	-	-	-	-	-	-	-	-	-	-	-	-	-	-	-	-	-	-	-	-	-	-	-	-	-	-	-	-	-	-	-	-	-	-	-	-	-	-	-	-	-	-	-
XM 013753681.1 Brassica oleracea var. oleracea LOB domain-containing protein 25 (LOC106315852)	-	-	-	-	-	-	-	-	-	-	-	-	-	-	-	-	-	-	-	-	-	-	-	-	-	-	-	-	-	-	-	-	-	-	-	-	-	-	-	-	-	-	-	-	-	-	-	-	-
XM 018597567.1 Raphanus sativus LOB domain-containing protein 25 (LOC108824194)	-	-	-	-	-	-	-	-	-	-	-	-	-	-	-	-	-	-	-	-	-	-	-	-	-	-	-	-	-	-	-	-	-	-	-	-	-	-	-	-	-	-	-	-	-	-	-	-	-
XM 033273994.1 Brassica rapa LOB domain-containing protein 25 (LOC103875198)	-	-	-	-	-	-	-	-	-	-	-	-	-	-	-	-	-	-	-	-	-	-	-	-	-	-	-	-	-	-	-	-	-	-	-	-	-	-	-	-	-	-	-	-	-	-	-	-	-
XM 013789172.2 Brassica napus LOB domain-containing protein 25 (LOC106349238)	-	-	-	-	-	-	-	-	-	-	-	-	-	-	-	-	-	-	-	-	-	-	-	-	-	-	-	-	-	-	-	-	-	-	-	-	-	-	-	-	-	-	-	-	-	-	-	-	-
SlLBD25 Solyc02g067800.4.1 Solanum lycopersicum	-	-	-	-	-	-	-	-	-	-	-	-	-	-	-	-	-	-	-	-	-	-	-	-	-	-	-	-	-	-	-	-	-	-	-	-	-	-	-	-	-	-	-	-	-	-	-	-	-
XM 027915372.1 Solanum pennellii protein ASYMMETRIC LEAVES 2-like (LOC107012907)	-	-	-	-	-	-	-	-	-	-	-	-	-	-	-	-	-	-	-	-	-	-	-	-	-	-	-	-	-	-	-	-	-	-	-	-	-	-	-	-	-	-	-	-	-	-	-	-	-
XM 006352082.2 Solanum tuberosum LOB domain-containing protein 6-like (LOC102600933)	-	-	-	-	-	-	-	-	-	-	-	-	-	-	-	-	-	-	-	-	-	-	-	-	-	-	-	-	-	-	-	-	-	-	-	-	-	-	-	-	-	-	-	-	-	-	-	-	-
XM 019381914.1 Nicotiana attenuata LOB domain-containing protein 6-like (LOC109217650)	-	-	-	-	-	-	-	-	-	-	-	-	-	-	-	-	-	-	-	-	-	-	-	-	-	-	-	-	-	-	-	-	-	-	-	-	-	-	-	-	-	-	-	-	-	-	-	-	-
XM 016635784.1 Nicotiana tabacum LOB domain-containing protein 6-like (LOC107810949)	-	-	-	-	-	-	-	-	-	-	-	-	-	-	-	-	-	-	-	-	-	-	-	-	-	-	-	-	-	-	-	-	-	-	-	-	-	-	-	-	-	-	-	-	-	-	-	-	-
XM 009628242.3 Nicotiana tomentosiformis protein ASYMMETRIC LEAVES 2-like (LOC104117223)	-	-	-	-	-	-	-	-	-	-	-	-	-	-	-	-	-	-	-	-	-	-	-	-	-	-	-	-	-	-	-	-	-	-	-	-	-	-	-	-	-	-	-	-	-	-	-	-	-
XM 009781218.1 Nicotiana sylvestris LOB domain-containing protein 6-like (LOC104228694)	-	-	-	-	-	-	-	-	-	-	-	-	-	-	-	-	-	-	-	-	-	-	-	-	-	-	-	-	-	-	-	-	-	-	-	-	-	-	-	-	-	-	-	-	-	-	-	-	-
XM 015201857.2 Solanum pennellii protein ASYMMETRIC LEAVES 2 (LOC107003515)	-	-	-	-	-	-	-	-	-	-	-	-	-	-	-	-	-	-	-	-	-	-	-	-	-	-	-	-	-	-	-	-	-	-	-	-	-	-	-	-	-	-	-	-	-	-	-	-	-
XM 004250460.4 Solanum lycopersicum protein ASYMMETRIC LEAVES 2 (LOC101258218)	-	-	-	-	-	-	-	-	-	-	-	-	-	-	-	-	-	-	-	-	-	-	-	-	-	-	-	-	-	-	-	-	-	-	-	-	-	-	-	-	-	-	-	-	-	-	-	-	-
XM 011650678.2 Cucumis sativus protein ASYMMETRIC LEAVES 2 (LOC101203281)	-	-	-	-	-	-	-	-	-	-	-	-	-	-	-	-	-	-	-	-	-	-	-	-	-	-	-	-	-	-	-	-	-	-	-	-	-	-	-	-	-	-	-	-	-	-	-	-	-
XM 037635408.1 Jatropha curcas LOB domain-containing protein 36 (LOC105629891)	-	-	-	-	-	-	-	-	-	-	-	-	-	-	-	-	-	-	-	-	-	-	-	-	-	-	-	-	-	-	-	-	-	-	-	-	-	-	-	-	-	-	-	-	-	-	-	-	-
CcLBD25 Cc019141 Cuscuta campestris	-	-	-	-	-	-	-	-	-	-	-	-	-	-	-	-	-	-	-	-	-	-	-	-	-	-	-	-	-	-	-	-	-	-	-	-	-	-	-	-	-	-	-	-	-	-	-	-	-
XM 013000125.1 Erythranthe guttatus protein LATERAL ORGAN BOUNDARIES (LOC105974961)	-	-	-	-	-	-	-	-	-	-	-	-	-	-	-	-	-	-	-	-	-	-	-	-	-	-	-	-	-	-	-	-	-	-	-	-	-	-	-	-	-	-	-	-	-	-	-	-	-
XM 019203411.1 Tarenaya hassleriana protein LATERAL ORGAN BOUNDARIES (LOC104821487)	-	-	-	-	-	-	-	-	-	-	-	-	-	-	-	-	-	-	-	-	-	-	-	-	-	-	-	-	-	-	-	-	-	-	-	-	-	-	-	-	-	-	-	-	-	-	-	-	-
XM 030583989.1 Syzygium oleosum LOB domain-containing protein 25 (LOC115661783)	-	-	-	-	-	-	-	-	-	-	-	-	-	-	-	-	-	-	-	-	-	-	-	-	-	-	-	-	-	-	-	-	-	-	-	-	-	-	-	-	-	-	-	-	-	-	-	-	-
XM 030665770.1 Rhodamnia argentea LOB domain-containing protein 25 (LOC115734820)	-	-	-	-	-	-	-	-	-	-	-	-	-	-	-	-	-	-	-	-	-	-	-	-	-	-	-	-	-	-	-	-	-	-	-	-	-	-	-	-	-	-	-	-	-	-	-	-	-
XM 008243315.2 Prunus mume LOB domain-containing protein 36 (LOC103339951)	-	-	-	-	-	-	-	-	-	-	-	-	-	-	-	-	-	-	-	-	-	-	-	-	-	-	-	-	-	-	-	-	-	-	-	-	-	-	-	-	-	-	-	-	-	-	-	-	-
XM 020569400.1 Prunus persica LOB domain-containing protein 36 (LOC18770518)	-	-	-	-	-	-	-	-	-	-	-	-	-	-	-	-	-	-	-	-	-	-	-	-	-	-	-	-	-	-	-	-	-	-	-	-	-	-	-	-	-	-	-	-	-	-	-	-	-
XM 039303329.1 Eucalyptus grandis LOB domain-containing protein 25 (LOC104422633)	-	-	-	-	-	-	-	-	-	-	-	-	-	-	-	-	-	-	-	-	-	-	-	-	-	-	-	-	-	-	-	-	-	-	-	-	-	-	-	-	-	-	-	-	-	-	-	-	-
XM 021969367.1 Prunus avium LOB domain-containing protein 36-like (LOC110766103)	-	-	-	-	-	-	-	-	-	-	-	-	-	-	-	-	-	-	-	-	-	-	-	-	-	-	-	-	-	-	-	-	-	-	-	-	-	-	-	-	-	-	-	-	-	-	-	-	-
XM 031649151.1 Nymphaea colorata LOB domain-containing protein 4 (LOC116267437)	-	-	-	-	-	-	-	-	-	-	-	-	-	-	-	-	-	-	-	-	-	-	-	-	-	-	-	-	-	-	-	-	-	-	-	-	-	-	-	-	-	-	-	-	-	-	-	-	-
TcLBD25 Tc contig 32513 Thesium chinense	-	-	-	-	-	-	-	-	-	-	-	-	-	-	-	-	-	-	-	-	-	-	-	-	-	-	-	-	-	-	-	-	-	-	-	-	-	-	-	-	-	-	-	-	-	-	-	-	-
XM 021792962.1 Hevea brasiliensis LOB domain-containing protein 25-like (LOC110641299)	-	-	-	-	-	-	-	-	-	-	-	-	-	-	-	-	-	-	-	-	-	-	-	-	-	-	-	-	-	-	-	-	-	-	-	-	-	-	-	-	-	-	-	-	-	-	-	-	-
XM 010110517.2 Morus notabilis LOB domain-containing protein 25 (LOC21403448)	-	-	-	-	-	-	-	-	-	-	-	-	-	-	-	-	-	-	-	-	-	-	-	-	-	-	-	-	-	-	-	-	-	-	-	-	-	-	-	-	-	-	-	-	-	-	-	-	-
XM 028069675.1 Vigna unguiculata LOB domain-containing protein 25 (LOC114182741)	-	-	-	-	-	-	-	-	-	-	-	-	-	-	-	-	-	-	-	-	-	-	-	-	-	-	-	-	-	-	-	-	-	-	-	-	-	-	-	-	-	-	-	-	-	-	-	-	-
XM 039287413.1 Dioscorea cayenensis subsp. rotundata LOB domain-containing protein 25-like (LOC120280546)	-	-	-	-	-	-	-	-	-	-	-	-	-	-	-	-	-	-	-	-	-	-	-	-	-	-	-	-	-	-	-	-	-	-	-	-	-	-	-	-	-	-	-	-	-	-	-	-	-
XM 014898406.2 Brachypodium distachyon LOB domain-containing protein 6 (LOC100844272)	-	-	-	-	-	-	-	-	-	-	-	-	-	-	-	-	-	-	-	-	-	-	-	-	-	-	-	-	-	-	-	-	-	-	-	-	-	-	-	-	-	-	-	-	-	-	-	-	-
XM 020740568.1 Phalaenopsis equestris LOB domain-containing protein 25-like (LOC110036180)	-	-	-	-	-	-	-	-	-	-	-	-	-	-	-	-	-	-	-	-	-	-	-	-	-	-	-	-	-	-	-	-	-	-	-	-	-	-	-	-	-	-	-	-	-	-	-	-	-
XM 037555692.1 Triticum dicoccoides protein LATERAL ORGAN BOUNDARIES-like (LOC119274929)	-	-	-	-	-	-	-	-	-	-	-	-	-	-	-	-	-	-	-	-	-	-	-	-	-	-	-	-	-	-	-	-	-	-	-	-	-	-	-	-	-	-	-	-	-	-	-	-	-
XR 004640408.1 Setaria viridis LOB domain-containing protein 4-like (LOC117855023)	T	G	T	A	T	T	T	A	T	T	C	C	A	T	C	A	T	C	T	A	G	A	A	T	T	T	T	C	C	T	C	C	A	T	T	G	G	C	A	T	T	G	A	G	T	C	T	T	T
XM 004968278.4 Setaria italica LOB domain-containing protein 4 (LOC101761379)	-	-	-	-	-	-	-	-	-	-	-	-	-	-	-	-	-	-	-	-	-	-	-	-	-	-	-	-	-	-	-	-	-	-	-	-	-	-	-	-	-	-	-	-	-	-	-	-	-
XM 002455070.2 Sorghum bicolor LOB domain-containing protein 6 (LOC8078489)	-	-	-	-	-	-	-	-	-	-	-	-	-	-	-	-	-	-	-	-	-	-	-	-	-	-	-	-	-	-	-	-	-	-	-	-	-	-	-	-	-	-	-	-	-	-	-	-	-
AtLBD25 AT3G27650.1 Arabidopsis thaliana	-	-	-	-	-	-	-	-	-	-	-	-	-	-	-	-	-	-	-	-	-	-	-	-	-	-	-	-	-	-	-	-	-	-	-	-	-	-	-	-	-	-	-	-	-	-	-	-	-
XM 021026888.1 Arabidopsis lyrata subsp. lyrata LOB domain-containing protein 25 (LOC9311462)	-	-	-	-	-	-	-	-	-	-	-	-	-	-	-	-	-	-	-	-	-	-	-	-	-	-	-	-	-	-	-	-	-	-	-	-	-	-	-	-	-	-	-	-	-	-	-	-	-
XM 010504468.2 Camelina sativa LOB domain-containing protein 25 (LOC104780009)	-	-	-	-	-	-	-	-	-	-	-	-	-	-	-	-	-	-	-	-	-	-	-	-	-	-	-	-	-	-	-	-	-	-	-	-	-	-	-	-	-	-	-	-	-	-	-	-	-
XM 006291986.2 Capsella rubella LOB domain-containing protein 25 (LOC17885542)	-	-	-	-	-	-	-	-	-	-	-	-	-	-	-	-	-	-	-	-	-	-	-	-	-	-	-	-	-	-	-	-	-	-	-	-	-	-	-	-	-	-	-	-	-	-	-	-	-
XM 024151600.1 Eutrema salsugineum LOB domain-containing protein 25 (LOC18011841)	-	-	-	-	-	-	-	-	-	-	-	-	-	-	-	-	-	-	-	-	-	-	-	-	-	-	-	-	-	-	-	-	-	-	-	-	-	-	-	-	-	-	-	-	-	-	-	-	-
XM 009113332.3 Brassica rapa LOB domain-containing protein 25 (LOC103837000)	-	-	-	-	-	-	-	-	-	-	-	-	-	-	-	-	-	-	-	-	-	-	-	-	-	-	-	-	-	-	-	-	-	-	-	-	-	-	-	-	-	-	-	-	-	-	-	-	-
XM 013869604.2 Brassica napus LOB domain-containing protein 25 (LOC106428857)	-	-	-	-	-	-	-	-	-	-	-	-	-	-	-	-	-	-	-	-	-	-	-	-	-	-	-	-	-	-	-	-	-	-	-	-	-	-	-	-	-	-	-	-	-	-	-	-	-
XM 013753681.1 Brassica oleracea var. oleracea LOB domain-containing protein 25 (LOC106315852)	-	-	-	-	-	-	-	-	-	-	-	-	-	-	-	-	-	-	-	-	-	-	-	-	-	-	-	-	-	-	-	-	-	-	-	-	-	-	-	-	-	-	-	-	-	-	-	-	-
XM 018597567.1 Raphanus sativus LOB domain-containing protein 25 (LOC108824194)	-	-	-	-	-	-	-	-	-	-	-	-	-	-	-	-	-	-	-	-	-	-	-	-	-	-	-	-	-	-	-	-	-	-	-	-	-	-	-	-	-	-	-	-	-	-	-	-	-
XM 033273994.1 Brassica rapa LOB domain-containing protein 25 (LOC103875198)	-	-	-	-	-	-	-	-	-	-	-	-	-	-	-	-	-	-	-	-	-	-	-	-	-	-	-	-	-	-	-	-	-	-	-	-	-	-	-	-	-	-	-	-	-	-	-	-	-
XM 013789172.2 Brassica napus LOB domain-containing protein 25 (LOC106349238)	-	-	-	-	-	-	-	-	-	-	-	-	-	-	-	-	-	-	-	-	-	-	-	-	-	-	-	-	-	-	-	-	-	-	-	-	-	-	-	-	-	-	-	-	-	-	-	-	-
SlLBD25 Solyc02g067800.4.1 Solanum lycopersicum	-	-	-	-	-	-	-	-	-	-	-	-	-	-	-	-	-	-	-	-	-	-	-	-	-	-	-	-	-	-	-	-	-	-	-	-	-	-	-	-	-	-	-	-	-	-	-	-	-
XM 027915372.1 Solanum pennellii protein ASYMMETRIC LEAVES 2-like (LOC107012907)	-	-	-	-	-	-	-	-	-	-	-	-	-	-	-	-	-	-	-	-	-	-	-	-	-	-	-	-	-	-	-	-	-	-	-	-	-	-	-	-	-	-	-	-	-	-	-	-	-
XM 006352082.2 Solanum tuberosum LOB domain-containing protein 6-like (LOC102600933)	-	-	-	-	-	-	-	-	-	-	-	-	-	-	-	-	-	-	-	-	-	-	-	-	-	-	-	-	-	-	-	-	-	-	-	-	-	-	-	-	-	-	-	-	-	-	-	-	-
XM 019381914.1 Nicotiana attenuata LOB domain-containing protein 6-like (LOC109217650)	-	-	-	-	-	-	-	-	-	-	-	-	-	-	-	-	-	-	-	-	-	-	-	-	-	-	-	-	-	-	-	-	-	-	-	-	-	-	-	-	-	-	-	-	-	-	-	-	-
XM 016635784.1 Nicotiana tabacum LOB domain-containing protein 6-like (LOC107810949)	-	-	-	-	-	-	-	-	-	-	-	-	-	-	-	-	-	-	-	-	-	-	-	-	-	-	-	-	-	-	-	-	-	-	-	-	-	-	-	-	-	-	-	-	-	-	-	-	-
XM 009628242.3 Nicotiana tomentosiformis protein ASYMMETRIC LEAVES 2-like (LOC104117223)	-	-	-	-	-	-	-	-	-	-	-	-	-	-	-	-	-	-	-	-	-	-	-	-	-	-	-	-	-	-	-	-	-	-	-	-	-	-	-	-	-	-	-	-	-	-	-	-	-
XM 009781218.1 Nicotiana sylvestris LOB domain-containing protein 6-like (LOC104228694)	-	-	-	-	-	-	-	-	-	-	-	-	-	-	-	-	-	-	-	-	-	-	-	-	-	-	-	-	-	-	-	-	-	-	-	-	-	-	-	-	-	-	-	-	-	-	-	-	-
XM 015201857.2 Solanum pennellii protein ASYMMETRIC LEAVES 2 (LOC107003515)	-	-	-	-	-	-	-	-	-	-	-	-	-	-	-	-	-	-	-	-	-	-	-	-	-	-	-	-	-	-	-	-	-	-	-	-	-	-	-	-	-	-	-	-	-	-	-	-	-
XM 004250460.4 Solanum lycopersicum protein ASYMMETRIC LEAVES 2 (LOC101258218)	-	-	-	-	-	-	-	-	-	-	-	-	-	-	-	-	-	-	-	-	-	-	-	-	-	-	-	-	-	-	-	-	-	-	-	-	-	-	-	-	-	-	-	-	-	-	-	-	-
XM 011650678.2 Cucumis sativus protein ASYMMETRIC LEAVES 2 (LOC101203281)	-	-	-	-	-	-	-	-	-	-	-	-	-	-	-	-	-	-	-	-	-	-	-	-	-	-	-	-	-	-	-	-	-	-	-	-	-	-	-	-	-	-	-	-	-	-	-	-	-
XM 037635408.1 Jatropha curcas LOB domain-containing protein 36 (LOC105629891)	-	-	-	-	-	-	-	-	-	-	-	-	-	-	-	-	-	-	-	-	-	-	-	-	-	-	-	-	-	-	-	-	-	-	-	-	-	-	-	-	-	-	-	-	-	-	-	-	-
[truncated: 31 more columns]

## Sheet: Dataset S2
Supplemental Dataset S2. Sequence of the CcLBD25 fragment that is used for making CcLBD25 RNAi construct.
>CcLBD25_RNAi CAGAAGTTCGCCAACGTCCACAAGATCTTCGGCGCCAGCAACGTCGGCAAGCTCCTGAACGACATCCCGCCTCACCAGAGGCAGGACGCCGTCAACTCCCTCGCTTACGAGGCGGAGGCGCGGGCCCGGGATCCGGTCTACGGGTGCGTGGGGGCCATCTCGATGCTCCAGCGACAAGTGCTCCTCCTCCAGAAAGAGCTCGACGAAGCCAACGCCGACATCATGCGGTACACCACCGCCGCCGCCGGCGGCCGGGCCCACCTGCCGCCCGCCGGAATAATGGGAGTTCTCA

## Sheet: Dataset S3
Supplemental Dataset S3. Sequence of the SUC2 promoter that is used for driving CcLBD25 RNAi construct in pTKOS.
>SUC2p TAAAATCTGGTTTCATATTAATTTCACACACCAAGTTACTTTCTATTATTAACTGTTATAATGGACCATGAAATCATTTGCATATGAACTGCAATGATACATAATCCACTTTGTTTTGTGGGAGACATTTACCAGATTTCGGTAAATTGGTATTCCCCCTTTTATGTGATTGGTCATTGATCATTGTTAGTGGCCAGACATTTGAACTCCCGTTTTTTTGTCTATAAGAATTCGGAAACATATAGTATCCTTTGAAAACGGAGAAACAAATAACAATGTGGACAAACTAGATATAATTTCAACACAAGACTATGGGAATGATTTTACCCACTAATTATAATCCGATCACAAGGTTTCAACGAACTAGTTTTCCAGATATCAACCAAATTTAC…
